# Supplementary material for: The Green Revolution shaped the population structure of the rice pathogen Xanthomonas oryzae pv. oryzae
Source: ISME J. 2019 Oct 30;14(2):492–505. doi: 10.1038/s41396-019-0545-2 (PMC6976662; doi:10.1038/s41396-019-0545-2)
Supplement: Supplementary file 2 — Additional Data S1 [file 41396_2019_545_MOESM2_ESM.xlsx]

## Sheet: Sheet1
Additional Data S1. A list of rice varieties with different Xa4 allelles
Variety Name	Xa4 allelle
HEIBIAO	D/D
SANSUIJIN	E/E
ZAOSHENGBAI	D/D
QIUGUANGTENGXI 104	E/E
WANSHI	D/D
YIKONG	E/E
TIANHANDAO	D/D
BAXIANG	E/E
VIETNAM ZAODAO	D/D
MALAIHONG	D/D
CO 22	D/D
2037(RAJAHAMSAL)	D/D
SRI LANKA 1	D/D
WUZILUOSI 215	D/D
KAHAMU	D/D
AOMIERTE 168	E/E
AERJITUO	E/E
AMERICAN HUANGKEDAO	E/E
BULEIDA A-75	D/E
JINEIYADAO	D/D
SELN 244A6-20	E/E
GAOLIQIU	E/E
XIANLUOSICHI	D/D
DJANDA MANDJA	D/D
PADI LADANG ASE POLO KOMEK	D/D
C 894-21	E/E
IR 10179-23-1-3	D/D
DUMAI	D/D
JAIBATTEY	D/D
NGATSIN	D/D
ROHINI	D/D
BW 293-2	D/D
ALBANIA RICE	E/E
AMERICAN RICE	D/D
JIJUCAS CLARO	D/D
NANOAY P.A	E/E
NABATED A SMAR	E/E
IRAT 10	D/E
K 24	D/D
YR 83-23-11	D/D
SANTIANNUO	D/E
GONGCHENGXIANG	D/E
QIUTIANXIAOTING	E/E
ZHENFU 8	D/E
CISOKAN	D/D
ZACAODAO 13	E/E
GZ 1368-5-4	D/D
J34	D/D
80A97YR303-304-1-3	E/E
80050YR72136-43	D/D
YR196	E/E
TIEGANWU	D/D
XIUSHUI 115	E/E
ERJIUNAN 1	D/D
NANJING 11	D/D
AIJIAONANTE	D/D
GUANGLUAI 4	D/D
NANTEHAO	D/D
GUIZHAO 2	E/E
XIANGZAOXIAN 7	D/D
HUANGSIGUIZHAN	D/D
GUANGKEXIANGNUO	E/E
FUNINGZIPIGENGZI	D/D
GAOYANGDIANDAO DAHONGMANG	E/E
DANDONGLUDAO	D/D
LAOGUANGTOU 83	D/D
MUXIQIU	D/D
QIUQIANBAI	D/D
JINXIBAI2	D/D
TAISHANNUO	D/D
JINBAOYIN	E/E
MINBEIWANXIAN	E/E
YIZHIXIANG	E/E
ESINIU	D/D
HEIDU 4	D/D
QIYUEXIAN	D/D
DONGTINGWANXIAN	D/D
BAWANGBIAN 1	D/D
XUGUNUO	E/E
MUGUANUO	D/E
ZHONGNONG 4	D/D
SAN**QISHILUO	D/D
QITOUBAIGU3	D/D
ZIMI	D/D
XIAOHONGGU	D/D
GONGJU 73	D/D
QITOUGU	D/D
ZINUO	D/D
MOWANGGUNEIZA	D/D
JINZHINUO4	D/D
JIIENUO	E/E
HONGKEZHENUO	E/E
YANGKENUO	D/D
MAGUZI	E/E
LAOHONGDAO	E/E
JIABALA	D/D
BAOXUAN 21 A	E/E
WENXIANGNUO	E/E
DAWANNUO	E/E
XIANGGU	D/D
LENGSHUIGU 2	E/E
HUANGPINUO	D/D
ZIMANGFEIE	D/D
LIUSHA 1	D/D
CHENWAN 3	D/D
CHENGDUAI 3	D/D
AIMAKANG	D/D
SHUFENG 101	D/D
LIXINGENG	D/D
ERGANGAI	E/E
GUANGLUAI 15-1	D/D
HONGWAN 1	D/D
LUKE 3	D/D
LIAOGENG 287	D/D
ZAOSHUXIANGHEIMI	E/E
GENG 87-304	D/D
XIANGWANXIAN 3	D/D
ZAOXIAN 240	D/D
DANGYU 5	D/D
SIBEITIZHAO 6	D/D
HONGAINUO	D/D
WANLIXIAN	D/E
AIZIZHAN	E/E
XIAOBAIMI	E/E
YANSHUICHI	E/E
XISHI 15	E/E
HONGGENGHANGU3	D/D
YUYANNUO	D/D
80B	D/D
GU 154	D/D
IR 661-1	D/D
PEI C122	D/D
GENG 7623	E/E
NINGHUI 21	D/D
76--1	D/D
HUHUI 628	D/D
TEQINGXUANHUI	D/D
JWR 221	D/D
BAIKEHANHE	D/D
LENGSHUINUO	E/E
HAOXIANG	D/D
L 301B	D/D
JINNANTE 43B	D/D
ZAOSHUNONGHU 6	E/E
QINGSIAI 16B	D/D
LIMING B	E/E
BAOXIE-7B	D/D
G ZHENSHAN 97B	D/D
88B	D/D
TAIZHONG 65/TAIZHONGHR539	D/E
TAIZHONGZAILAI 1/TAIZHONG65	D/E
SHUIYUAN 300LI	E/E
YELICANGHUA	E/E
BAIGEDAO	D/D
LIUSHIZAO	D/D
QINGKE	D/D
HAOHUANGLA	D/D
JIANGHUADAO	D/D
QINGJINZAOSHENG	E/E
ZHUYUAN	D/D
AILUYU	E/E
HONGSE 90	D/D
LINGUO	E/E
TJANTAJAN	D/D
BRC 25-146-2-1	D/D
KELUODUO B	E/E
P1790-5-1M-4-5M-1B-3M-B	D/D
71011	D/D
CHIMAO	D/D
QINGNUO KYOHATAMOCHI	E/E
CHANH 148	D/D
SLK 2-18-2	D/D
RP 1570-44-1	D/D
IRAT 36	D/D
IRAT 669	D/D
ITA 221	E/E
80A60YR71009-1-5	E/E
R42	D/D
C.MEDIO 7	D/D
ECIA 179-S13	D/D
PMS 10B	D/D
TAIDONGLUDAO	D/D
TAIZHONGXIANXUAN 2	D/D
JIEFANGXIAN	D/D
HONGMISANDAN	D/D
JINYOU 1	D/D
CHENGNONGSHUIJING	D/D
BAOXIE 123B	D/D
BIWUSHENG	D/D
LONGHUAMAOHU	E/E
CUNSANLI	E/E
AIHECHI	D/D
LUCAIHAO	D/D
NANXIONGZAOYOUZHAN	D/D
CHIKENUO	E/E
LIUYENIAN	D/D
XUANENCHANGTANQINGZHAN	D/D
HONGQI 5	E/E
HANMADAO4	D/D
HONGGU	D/D
WUZIDUI	E/E
HAOLAI	D/E
FANHAOPI	D/D
BEIZINUO	D/D
CUNGUNUO	D/D
YOUNIAN	D/D
GUANTUIBAIHE 1	D/D
HEIMANGDAO	E/E
MENJIAGAO 1	D/D
HAOBAYONG 1	D/E
MENJIADING 2	D/D
BANJIEMANG2	E/E
XIANGAIZAO 10HAO	D/D
XIANGWANXIAN 1	D/D
AITUOGU 151	D/D
ZHONGHUA 8	D/D
JINDAO 1	E/E
MOMI	D/D
ZHENDAO 232	D/D
ZHENGDAO 5	D/D
LAMUJIA	E/E
GUI 630	D/D
HUHUI 91269	D/D
XIANGDAO	D/D
SHANJIUGU	E/E
LAOZAOGU	D/D
JINNANTE B	D/D
ZHUZHEN B	D/D
CHAOYANGYIHAO B	D/D
ANNONGWANGENG B	E/E
XIANGAI B	D/D
JIANGNONGZAO 1 B	D/D
JINGHU3 B	D/D
DIANRUI 409B	D/D
XINGGUO	D/D
LEIHUOZHAN	D/D
MAMAGU	D/D
MEIHUANUO	D/D
WEIGUO	E/E
SANBAILI	D/D
WUKEZHAN	E/E
HAOMAKE (K)	E/E
NON SPECIFIED	D/D
NANGAOGU	D/D
YUEFU	D/D
GANG 46B	D/D
PALUNG 2	E/E
HEI MI CHAN	D/D
TEK SI CHUT	E/E
RUBIO	E/E
SADRI RICE 1	E/E
SAL BUI BAO	E/E
TUN SART	D/D
ZIRI	D/E
DACCA6	D/E
GUMEI 2	E/E
UP15	E/E
GIZA14	E/E
GINGA	E/E
BINIAPAN	D/D
GUANG LU AI 4	D/D
YUN HUI 72	D/D
WUDADAOZHONG	E/E
IR65600-27-1-2-2	D/D
YETUOZAI	D/D
P59279	D/D
HUAGENGXIAN 74	D/D
TKM6	D/D
GUANG122	D/D
TAI-ZHONG-XIAN 10	D/D
YU QIU GU	D/D
IR71466-75-3-B-1	D/D
CAOZHAO-2	D/D
IRBB60	D/D
GAJALE	D/D
MOLOK	E/E
R644	D/D
CHIPDA	E/E
ZALE	D/D
AP423	E/E
ZHENGSHAN97	D/D
IRBB7	D/D
QD_441	E/E
AMARELES	D/E
CHENNONG 265	E/E
NIPPONBARE	D/D
PADI SIAM KUNING	D/D
AI YEH LU	D/D
KHASAR	E/E
HTA7204	D/D
MINGHUI 63	E/E
CO43	D/D
SEBERANG	D/D
SRI RAJA	D/D
KARNAL LOCAL	E/E
Y134	D/D
CHOROFA	D/D
AZUCENA	E/E
CISADANE	D/D
JALMAGNA	D/D
KHAO DAWK MALI 105	D/D
MADHUKAR	D/D
MR84	D/D
PTB33	D/D
SHWE WAR TUN	D/E
YUAN JING 7	E/E
W1263	D/D
IR42	D/D
TN1	D/D
WUYUGENG 3	D/D
YUEXIANGZHAN	D/D
ZAOXIAN 14	D/D
SLG1	D/D
ZHONG 413	D/D
BR11	D/D
ZIHUI 100	D/D
IR69428-6-1-1-3-3	E/E
IR2061-522-6-9	D/D
GAOZI	D/D
BG90-2	D/D
QB_604	D/E
M3122	D/D
NONGKEN 58	E/E
CHENNONG 89366	E/E
BRAZIL NUODAO	D/D
TYPE3	D/D
FL478	D/D
PR106	D/D
IRAT109	E/E
ZHONGYOUZAO 81	D/D
IR77298-14-1-2	D/D
IR06G113	D/D
KASALATH	D/D
BALA	D/D
RASI	D/D
IR64-IL	D/D
IR52561-UBN-1-1-2	E/E
IR55419-04	D/D
IR58821-23-1-3-1	D/D
IR62266-42-6-2	E/E
NSIC RC9 (APO)	D/D
VANDANA	D/D
B6136-3-TB-0-1-5	D/D
BW311-9	D/D
TKM 9	D/D
CARIJO	D/D
IAC47	E/E
IR47686-4-4-B-1	D/D
IR47686-6-2-1-1	D/E
IRAT144	D/D
KINANDANGPATONG	D/D
2004	D/D
CISANGGARUNG	D/D
829	E/E
XUDAO 4	E/E
AMOL3(SANA)	D/D
IAC3	D/D
PADISENEMOK	D/E
MONOLAYA	D/D
DINORADO	E/E
IET1444	D/D
ARROZVERMELHO	D/D
IAC165	E/E
KHAZAR	D/D
TAICHUNGNATIVE1	D/D
NONA BOKRA	E/E
IR26	E/E
IR34	E/E
IR8192-200-3-3-1-1	D/D
02428-IL	E/E
IR68	D/E
GAYABYEO	D/D
MARAVILHA	E/E
IR68897B	D/D
LIJIANGXINTUANHEIGU	E/E
HAN 502	D/D
NONGLINNUO	D/D
C349	D/D
C52	D/D
D11	E/E
MILYANG23	D/D
DUO 57	D/D
D15	E/E
IR74	D/D
BR24	D/D
MR185	E/E
LX2007	D/D
LUYIN 46	D/D
ZH5	D/D
MONGOLIA RICE	D/D
HP121	D/D
HNANKAR	D/D
R106	E/E
117	D/D
ZIDAO	D/E
MR39	D/D
MR19	D/D
HEIHEAIHUI	E/E
MENGGUANDAMAGU	D/D
MANAUTHUKHA	E/E
BAOXUAN 21 B	D/D
JINCHUANYIHAO	E/E
SHWE THWE YIN HYV	D/D
YUEGUANG	E/E
BG 300	D/D
HUA 564	D/D
HUA 565	D/D
WANXIAN 763	D/E
WANXIAN 77	D/D
HEXI 41	E/E
YUNGENG 23	D/D
SAGC??ì4	D/D
SAGC??ì7	D/D
ZHONGHUA 1	D/D
KCD1	D/D
BG 94-1	D/D
WUYUGENG 20	E/E
053A-3	E/E
BD007	D/D
CAU1	E/E
CAU2	E/E
YUNLU 102	E/E
YANDAO 8	E/E
PSBRC80	D/D
PSBRC82	D/E
YUNLU 103	E/E
Y075	D/D
G341	D/E
YZX1	E/E
YZX2	D/D
42686	D/D
COMPACT PLANT TYPE MATERIAL	D/D
GANWANXIAN 37 (926)	D/D
HAOGELAO	E/E
N22	D/D
IRBB62	D/D
OM997	D/D
CHENGHUI 727	D/D
NERICA 1	E/E
NERICA 2	E/E
NERICA 8	E/E
NERICA 9	E/E
NERICA-L-1	D/E
NERICA-L-20	D/D
NERICA-L-27	D/D
HUHAN 15	D/D
NIONOKA	D/D
YANDAO 9	E/E
ADNY 11	D/D
KOGOMG 1-1	D/D
HONGZA	E/E
FENGZA	D/E
NPT-100	D/D
NPT-114	D/D
1088	E/E
KR200	D/E
JINYUAN 85	D/D
YUELIANGGU	E/E
YJ30	D/D
SARD	E/E
HUANGSIZHAN	D/D
MOLIZHANXUAN	D/D
YSBR1	D/D
GUANDONG 194 (SOFT RICE)	E/E
NANGENG 46 (SOFT RICE)	D/D
MATATAG2	D/D
93072	D/E
TOG5674	D/D
TOG7291	E/E
TOG6542	D/D
IR64A	D/D
IR68552-55-3-2	D/D
IR66897B	D/D
DUOXI 1	E/E
IR58025B	D/D
DHAN4	D/D
PUSA(BASMATI 1)	D/D
DIANGENG	E/E
PT60	E/E
NAN-29-2	E/E
108S	D/D
AI ZI DAO	D/D
BABAOMI	E/E
DIANDUN 502	D/D
JIANGXISIMIAO	E/E
TONGNIAN 1	D/D
LINYITANGDAO	D/D
RR2-6	D/D
ZHONGJIAN 100	D/D
PENGSHANTIEGANZHAN	D/D
YUNGUANG 8	E/E
ZHONGCHAO 123	E/E
GIZA159	E/E
MILAGROSA	aro
C418	D/D
BASMATI	D/D
BHAVANI	D/D
JHONA 349	D/D
IRAT 352	D/D
DOMSIAH	E/E
TAROM MOLAII	E/E
BINAM	E/E
MR106	D/D
MR167	E/E
MR77(SEBERANG )	D/D
INNMAYEBAW	E/E
BASMATI 385	D/D
IR6	D/D
JP-5	D/D
AT354	D/D
BG304	D/D
LEMONT	D/D
M401	E/E
CS94	E/E
CHENGHUI 448	D/D
OM1706	D/D
X21	D/D
X22	D/D
X23	D/D
C71	D/D
C70	D/D
Q5	D/D
HUANYANGNIAN	D/D
M202	E/E
FENGAIZHAN	D/D
CHHOMROMG	E/E
GOVIND	D/D
UPR 191-66	D/D
TGMS29	D/D
SWARNA	D/D
AJAYA	D/D
BUDDA	D/D
DODDABYRANELLA	E/E
DODDI	D/D
SUWEON 311::IRGC 61890-1	D/D
C 662083::IRGC 62101-1	D/D
BW 295-5::IRGC 63098-1	D/D
GARURA::IRGC 64111-1	E/E
LALKA (LAL DHAN)::IRGC 64946-1	E/E
SANT ANDREA::IRGC 65732-1	E/E
BOHOTO BALOOCHESTAN::IRGC 66237-1	D/D
HODARAWALA::IRGC 67631-1	E/E
KALAPATLE::IRGC 68500-1	D/D
KITRANA 1007::IRGC 68517-1	D/D
NS 252::IRGC 68878-1	E/E
NS 1576::IRGC 68951-1	E/E
RIZ INDETERMINE::IRGC 69014-1	D/D
RIZ TYPE SORGHO::IRGC 69015-1	E/E
MILYANG 77::IRGC 69340-1	D/D
BOTOHAVANA MENA::IRGC 69349-1	E/E
BANTA TIMA::IRGC 69474-1	D/D
CHAMA (DWARF)::IRGC 69487-1	D/D
EX MARABA GURUKU::IRGC 69582-1	D/D
MOVE (MOKOLE)::IRGC 69739-1	D/D
TSIMATAHOPAOSA::IRGC 69884-1	D/D
TSIVIMBININA::IRGC 69890-1	E/E
TOC 5430::IRGC 70487-1	D/D
HOKURIKU 52::IRGC 72491-1	D/E
CHUGOKU 68 HEN::IRGC 72514-1	E/E
DACHEONGBYEO::IRGC 72533-1	D/D
ESTRELA A::IRGC 72918-1	D/D
REA::IRGC 73031-1	D/D
JAERAERYUKDO::IRGC 73053-1	D/D
JEONBUKGUNGWEONNA::IRGC 73055-1	D/D
CHIYODA WASE::IRGC 74467-1	D/D
OWARI MOCHI::IRGC 74513-1	D/D
RIKU AIKOKU::IRGC 74514-1	D/D
SANGOKU::IRGC 74518-1	D/D
SHINA MOCHI::IRGC 74523-1	D/D
TAMASHIRO HIKARI::IRGC 74534-1	D/D
YOSHINO MOCHI::IRGC 74550-1	D/D
DANGO MOCHI::IRGC 74551-1	D/D
HIRAKAWA OKUTE::IRGC 74554-1	D/D
KYUUSHUU::IRGC 74558-1	D/D
BETIS::IRGC 74581-1	E/E
SENIA::IRGC 74582-1	E/E
KALIN::IRGC 77312-1	D/D
CHALBYEO::IRGC 77639-1	D/D
CHEONJUDO::IRGC 77644-1	D/D
GAWICHAL::IRGC 77653-1	D/D
JOKJEBICHAL::IRGC 77663-1	D/D
MAEKJO::IRGC 77666-1	E/E
MANONGAZATO::IRGC 77876-1	D/D
KELIRENY::IRGC 78426-1	E/E
DALSUNG 41::IRGC 79385-1	D/D
EX EBOKOZURU::IRGC 79912-1	D/D
MOLO::IRGC 81603-1	D/D
EX FOILAEIN (NAPUTO)::IRGC 81675-1	D/D
FACAGRO 64::IRGC 82059-1	E/E
GITANO::IRGC 82424-1	D/D
GALSAEGSSAL SHAREI::IRGC 82881-1	D/D
SAN SHIH TSI::IRGC 1038-1	D/D
PIN GAEW 56::IRGC 7887-1	E/E
RD 19::IRGC 39174-1	D/D
CAUVERY::IRGC 45255-1	D/D
N 22::IRGC 46459-1	E/E
RD 15::IRGC 47705-1	D/D
KETAN MENAH::IRGC 48733-1	D/D
HE GU TSAO::IRGC 51302-1	D/D
PICO NEGRO::IRGC 55849-1	D/D
BR IRGA 409::IRGC 55915-1	D/D
HAN NUO::IRGC 59591-1	E/E
IR 13429-109-2-2-1::IRGC 63491-1	D/D
MEI FENG 9::IRGC 63735-1	D/D
MIN ZAO 6::IRGC 63772-1	D/D
YA NONG ZAO 4::IRGC 63908-1	D/D
NAM ROO::IRGC 66996-1	E/E
DA GANG ZHAN::IRGC 67103-1	D/D
GAO JIAO BAI::IRGC 68047-1	D/D
GUI HUA ZAO::IRGC 68060-1	D/D
DA NUO (ZHAN)::IRGC 72025-1	D/D
DENG DENG QI::IRGC 72036-1	D/D
MIN KE ZHAN::IRGC 72230-1	D/D
GUO DI HEI::IRGC 72697-1	D/D
BAI HE::IRGC 76438-1	D/D
EPEAL 102::IRGC 78698-1	E/E
BA BAI GU::IRGC 79580-1	D/D
HUA LI ZAO::IRGC 80950-1	D/D
TONG GU HONG::IRGC 81026-1	E/E
HAN NUO::IRGC 82350-1	E/E
PSBRC 50::IRGC 99706-1	D/D
PSBRC 68::IRGC 99711-1	D/D
PSBRC 86::IRGC 99716-1	D/D
PSBRC 88::IRGC 99717-1	D/D
LIU XU::IRGC 109232-1	D/D
H 305-84::IRGC 116988-1	D/D
AMISTAD 82::IRGC 116954-1	D/D
ALTAMIRA 9::IRGC 116953-1	E/E
BULI INIA::IRGC 116961-1	E/E
CEA 3::IRGC 116965-1	E/E
CUYAMEL 3820::IRGC 116975-1	D/D
FONAIAP 2::IRGC 116985-1	D/D
IA CUBA 17::IRGC 116990-1	E/E
COLOMBIA 1::IRGC 116970-1	E/E
ICTA CRISPO 38::IRGC 116994-1	D/D
ICTA MOTAGUA::IRGC 116995-1	D/D
JUMA 62::IRGC 117011-1	D/D
SICAN::IRGC 117029-1	D/D
UQUIHUA::IRGC 117037-1	D/D
ARAURE 1::IRGC 116956-1	D/D
ELONI::IRGC 116980-1	D/D
ECIA 24-107-1::IRGC 116978-1	D/D
IR 21015-72-3-3-3-1::IRGC 117004-1	D/D
PDR 34-2-1-2::IRGC 117020-1	E/E
3210::IRGC 116950-1	D/D
CT 9506-18-7-1T-2::IRGC 116973-1	D/D
IRGA 959-1-2-2F-4-1-4A-6-CA-6X::IRGC 117006-1	D/D
INIAP 6::IRGC 117002-1	D/D
INIAP 10::IRGC 117000-1	D/D
RUSTIC::IRGC 117026-1	D/D
CAMPONI::IRGC 116963-1	E/E
CAROLINO BLANCO::IRGC 117249-1	stop
B 4414 F-MR-6-3::IRGC 117310-1	D/D
B 6136-3-TB-0-1-5::IRGC 117312-1	D/D
B 6136 E-3-TB-0-1-5::IRGC 117311-1	D/D
B 6144-MR-6-0-0::IRGC 117371-1	D/D
B 6149 F-MR-7::IRGC 117314-1	D/D
BR 4973-34-6-6::IRGC 117317-1	D/D
BR 5230-46-4::IRGC 117318-1	D/D
CSR-89 IR-15::IRGC 117326-1	D/D
CSR-90 IR-2::IRGC 117327-1	D/D
CT 9737-6-1-1-2-2P-M::IRGC 117330-1	D/D
HP 3319-2WX-6-4-1-B::IRGC 117331-1	D/D
IR 31142-14-1-1-3-1-1-2::IRGC 117378-1	D/D
IR 52718-B-B-6-B-B-1-1::IRGC 117334-1	D/D
IR 53650-2B-10-1-2-1::IRGC 117379-1	D/D
IR 57514-PMI 5-B-1-2::IRGC 117372-1	D/D
IR 63295-AC 209-7::IRGC 117365-1	D/D
IR 65483-111-5-9-2-11::IRGC 117286-1	D/D
IR 67518-B-11-1-B::IRGC 117380-1	D/D
IR 68333-R-R-B-19::IRGC 117381-1	E/E
IR 69502-6-SRN-3-UBN-1-B::IRGC 117290-1	D/D
IR 70027-8-2-2-3-2::IRGC 117382-1	D/D
IR 73688-57-2::IRGC 117383-1	E/E
IR 73690-7-2-1-1-3-2-2-1::IRGC 117384-1	E/E
IR 75870-5-8-5-B-1::IRGC 117297-1	D/D
IR 77390-1-6-4-19-1-B::IRGC 117303-1	D/D
IR 80310-12-B-1-3-B::IRGC 117307-1	D/D
IR 80340-23-B-12-6-B::IRGC 117309-1	D/D
IRGA 318-11-6-9-2B::IRGC 117339-1	D/D
IRGA 318-11-9-2A::IRGC 117340-1	D/D
IRGA 346-111-2-1F::IRGC 117341-1	D/D
IRGA 370-38-1-1F-C4-2::IRGC 117342-1	D/D
IRGA 370-42-1-1F-C-1::IRGC 117343-1	D/D
IRGA 411-1-6-1F-A::IRGC 117344-1	D/D
IRGA 659-1-2-2-2::IRGC 117345-1	D/D
K 479-2-3::IRGC 117346-1	D/D
RR 272-17-829::IRGC 117354-1	D/D
UPR 1201-1-20-1::IRGC 117357-1	D/D
WAR 72-2-1-1::IRGC 117361-1	D/D
WAR 87-7-A10-2-B-B-B-1::IRGC 117362-1	D/D
YN 1353-3::IRGC 117363-1	D/D
SERAUP 50::IRGC 14-1	D/D
TAICHUNG 150::IRGC 80-1	E/E
GINMASARI::IRGC 242-1	D/D
TP MIL 53::IRGC 326-2	D/D
NORIN 21::IRGC 493-1	E/E
NAGKAYAT::IRGC 584-1	E/E
CASIBON::IRGC 589-2	D/D
FORTUNA COLORADO::IRGC 703-1	D/D
BINOLAYANGUN::IRGC 791-2	D/D
CI 7061::IRGC 968-1	D/D
CHAN KU::IRGC 1069-1	D/D
LING TA 150::IRGC 1106-1	D/D
LU TAO 2::IRGC 1175-1	D/D
P 168::IRGC 1354-1	D/D
PI 160862-1::IRGC 1452-1	D/D
KINUGASAWASE::IRGC 2609-1	E/E
PACHCHAIPERUMAL 2462-11::IRGC 3474-1	D/D
RUSTY LATE::IRGC 3506-1	D/D
PULUT NANGKA 16::IRGC 3630-2	D/D
PILIT (7480) SELN (CI 12007)::IRGC 3758-1	D/D
CATIBOS::IRGC 3762-1	E/E
MOROPOTOL::IRGC 3909-1	D/D
CE IN TSAN::IRGC 4362-1	D/D
TON ROO SHUN::IRGC 4572-1	D/D
HA GOO::IRGC 4577-1	D/D
HSIEH DAU::IRGC 4727-1	D/D
PARN A 191::IRGC 4932-1	D/D
HSIANG TSENF TAO::IRGC 5008-1	D/D
AMBARIKORI::IRGC 5132-1	D/D
MAGSIING::IRGC 5211-1	D/D
MACAN SAPAC::IRGC 5212-2	D/D
LUBANG PUTI::IRGC 5429-1	D/D
CAMPENA::IRGC 5452-2	D/D
TAICHUNG WOO GEN 2::IRGC 5525-1	D/D
O. SATIVA::IRGC 5779-1	D/D
SIPOT::IRGC 5825-1	D/D
KHAYANGYA D 34-181::IRGC 5861-2	E/E
ADT 22::IRGC 5901-1	D/D
NATURAL HYBRID C 33-8::IRGC 5929-1	D/D
SANNABATHA::IRGC 5971-1	E/E
SUKAMANDI 1005::IRGC 6065-1	D/D
PTB 18::IRGC 6105-1	D/D
KHAO BAI SRI::IRGC 6110-2	D/D
BANDANG PUTIH 680::IRGC 6133-2	D/D
CO 2::IRGC 6186-2	E/E
ADT 12::IRGC 6254-1	D/D
HR 22::IRGC 6394-1	D/D
D 204-1::IRGC 6445-1	D/D
GAMTI 1-34::IRGC 6479-2	D/D
KALAMON 113::IRGC 6534-1	D/D
BADAL 76::IRGC 6586-1	D/D
IACA ESCURO::IRGC 6636-1	D/D
BELLO::IRGC 6658-2	D/D
DODGUI::IRGC 6666-1	D/D
DONGREM::IRGC 6688-1	E/E
KARIA::IRGC 6702-1	E/E
C 34-13::IRGC 6797-2	D/D
RATUA 81::IRGC 6829-1	D/D
221 BC 4-1-45-10::IRGC 6865-1	D/D
RL GOPHER::IRGC 6934-2	E/E
BONG SEN::IRGC 7011-1	D/D
LUA HUONG T 1::IRGC 7082-2	D/D
LUA DEN MUA::IRGC 7185-1	E/E
KONG MARETH 4 T 1::IRGC 7248-1	E/E
LITCHIKIANG::IRGC 7287-1	D/D
FI LAI FENG::IRGC 7288-1	D/D
TA PAI MAUNG::IRGC 7292-1	D/D
NAN TEO 14::IRGC 7304-1	D/D
SENG CHUI LIN::IRGC 7313-1	E/E
SHA TIAO TSAO::IRGC 7339-1	E/E
250 KUNGANI 1::IRGC 7370-1	E/E
221 B 36-1-1-1-1::IRGC 7585-1	D/D
221 C 391-1-3-3::IRGC 7600-1	D/D
AIKAWA 44::IRGC 7676-1	E/E
OITA MII 120::IRGC 7696-1	D/D
BEN KEI::IRGC 7769-1	E/E
CHUSEI HONEN::IRGC 7777-1	E/E
KOTHMALLI KARUPPAN::IRGC 7842-1	D/D
SOSSOKA OULE::IRGC 7850-2	D/D
KAILUNDO::IRGC 7859-2	D/D
KAYANGYA D 402::IRGC 7927-2	E/E
BAANYALOJOPOIHUN::IRGC 7928-2	E/E
IFUGAO RICE::IRGC 8052-1	D/D
PARAY QIKUG KABAYUH::IRGC 8059-1	D/D
PARAY KINARABAW::IRGC 8083-1	D/D
P PEY SIQAT::IRGC 8129-1	D/D
QINOGNAS::IRGC 8135-1	D/D
TSAO SIAO PEH TAO::IRGC 8265-2	D/D
UKON NISHIKI::IRGC 8314-1	D/D
DB 3::IRGC 8361-1	E/E
DJ 69::IRGC 8482-1	D/D
DJ 47::IRGC 8497-1	D/D
DJ 29::IRGC 8505-1	D/D
DL 5::IRGC 8593-1	E/E
DD 126::IRGC 8667-1	D/D
UCP 41::IRGC 8742-1	E/E
DM 49::IRGC 8775-1	E/E
UCP 122::IRGC 8794-1	D/D
DV 2::IRGC 8806-1	D/D
DV 86::IRGC 8840-1	D/D
DV 110::IRGC 8855-1	D/D
T 21::IRGC 8892-1	D/D
MATHOLUWA::IRGC 8901-1	E/E
ALAGUSAMBA::IRGC 8944-2	D/D
HAM MOON::IRGC 9135-2	D/D
KARA SHALI::IRGC 9293-1	E/E
CHINES::IRGC 9316-1	E/E
BICCO BRANCO::IRGC 9478-1	E/E
R 27::IRGC 9498-1	E/E
SIDALI::IRGC 9567-1	D/D
O. SATIVA::IRGC 10164-2	D/D
SHINCHIKU IKU 97::IRGC 10429-1	E/E
SR 26 B::IRGC 10803-2	D/D
SACHIKAZE::IRGC 10891-1	D/D
BUSIYETAN::IRGC 11205-1	D/D
LENKIBE-N::IRGC 11216-1	D/D
PREAH SIHANOUK::IRGC 11328-2	D/D
RACION 1::IRGC 11340-1	E/E
NAHNG PRAYAH 132::IRGC 11470-1	E/E
PHOU SAO LEUM NYANG::IRGC 11570-2	E/E
CHAO PEUAK DENG::IRGC 11602-1	D/D
MAK KHEUA::IRGC 11628-1	E/E
KA SAEN::IRGC 11642-1	E/E
EA HOUM::IRGC 11783-1	E/E
NOK KOD::IRGC 11784-1	D/D
THANGONE::IRGC 11816-1	D/D
LONG MA::IRGC 11867-1	D/D
LEP HED::IRGC 11917-1	E/E
SAMBA::IRGC 11993-1	D/D
KAHATAWEE::IRGC 12004-1	D/D
ARC 6052::IRGC 12196-1	D/D
ARC 6218::IRGC 12255-1	E/E
ARC 7236::IRGC 12335-1	D/D
ARC 7255::IRGC 12343-2	D/D
ARC 10296::IRGC 12421-2	E/E
ARC 10581::IRGC 12514-1	D/D
ARC 10843::IRGC 12653-1	D/D
ARC 10846::IRGC 12656-2	D/D
ARC 10905::IRGC 12669-1	D/D
ARC 10916::IRGC 12673-1	D/D
DEWAMINORI::IRGC 12743-1	E/E
MAKALIOKA::IRGC 12781-2	D/D
KHAI DO::IRGC 12903-2	E/E
MAK NAM::IRGC 12940-2	D/D
KHAN THAI DO::IRGC 12990-1	E/E
PA KHENG::IRGC 12996-1	D/D
NGAN TIA::IRGC 13010-1	D/D
BONGOLON::IRGC 13094-1	D/D
PADI PULUT::IRGC 13444-1	D/D
PADI TIMBUN::IRGC 13451-1	D/D
SIKEP BATU::IRGC 13514-2	D/D
LARONDJAWI::IRGC 13571-2	D/D
RANDAH SASAK::IRGC 13652-2	D/D
SEREH::IRGC 13732-2	E/E
HAJI HARUN 38::IRGC 13827-2	D/D
TOLIL 14::IRGC 13836-2	D/D
SIAM ER 16::IRGC 13910-2	D/D
RADIN GOI::IRGC 13969-1	D/D
BUJANG::IRGC 14040-1	D/D
CHANTEK 145::IRGC 14045-1	E/E
RADIN EBOS 35::IRGC 14204-1	D/D
JAROM EMAS::IRGC 14272-1	D/D
PADI ADONG DUMARAT::IRGC 14356-1	E/E
PADI DARAWAL::IRGC 14373-1	E/E
PADI PULOT MELAYANG::IRGC 14391-2	D/D
ANAK CHINA::IRGC 14479-1	E/E
ANAK DIDEK::IRGC 14491-1	D/D
B 6311 A 5553-16-2::IRGC 14541-1	D/D
PINDE GOGO WIERIE::IRGC 14795-2	D/D
7 AC::IRGC 14860-2	D/D
KOTO OURA S 5::IRGC 15155-1	D/D
SUDU KARAYAL::IRGC 15348-1	E/E
MURUNGA::IRGC 15428-1	D/D
PERIYA VELLAI::IRGC 15475-1	D/D
KARUTHA SEENATI::IRGC 15515-2	E/E
VELLAI KOLOMBAN::IRGC 15517-1	E/E
HEENDIKWEE::IRGC 15587-2	D/D
HALSUDU HEENATI::IRGC 15599-1	D/D
GODAWEL::IRGC 15750-1	D/D
MOND BA::IRGC 15813-2	D/D
MOUSOIR::IRGC 15866-1	D/D
ERNEST::IRGC 15884-2	E/E
POTO BALA::IRGC 15986-2	D/D
KOUPENEDOU KOUBOURY::IRGC 16011-1	D/D
OUSSANTHIABA::IRGC 16046-2	D/D
MALOGBANA::IRGC 16086-1	D/D
NANIBRE::IRGC 16102-2	D/D
BARKHE TAULI::IRGC 16116-1	D/D
MADHUWA KARIA::IRGC 16138-2	D/D
MOTANGE PAHELLO LAULE::IRGC 16160-1	E/E
DEVARASI::IRGC 16173-1	D/D
LAL SAR::IRGC 16185-1	E/E
RERM BILASH::IRGC 16273-2	D/D
GHAIYA::IRGC 16286-1	E/E
ANDEL WELUT::IRGC 16339-1	E/E
GOGO::IRGC 16418-1	E/E
KETAN PAPAH AREN::IRGC 16467-1	D/D
KETAN PELERN::IRGC 16468-1	D/D
MAMAS::IRGC 16503-1	D/D
SERAJU::IRGC 16565-1	E/E
SIPON::IRGC 16570-1	E/E
SLOBOK::IRGC 16571-1	E/E
TJEMPO KREMBUNG::IRGC 16603-1	E/E
TJOKRON::IRGC 16653-2	D/D
LUA DUC::IRGC 16718-1	D/D
MINH SOC (CAMBODIA)::IRGC 16731-2	D/D
TRANG LUA::IRGC 16781-1	E/E
LUA CHUM::IRGC 16840-1	D/D
O. SATIVA::IRGC 16898-1	D/D
ZACATEPEC::IRGC 16901-2	D/D
KH 998::IRGC 16948-2	D/D
NEP BA BONG TO::IRGC 17005-2	D/D
DAMODAR::IRGC 17038-1	D/D
PEUAK NAM 43::IRGC 17129-1	E/E
AEN METAN::IRGC 17142-1	D/D
ANDEL::IRGC 17153-2	E/E
ATJEH::IRGC 17174-1	D/D
BALIK SEMAH::IRGC 17201-2	E/E
BANDI::IRGC 17214-1	D/D
CERE KAWAT::IRGC 17401-2	E/E
DJALAWARA::IRGC 17471-1	E/E
DJANGGOT::IRGC 17491-2	D/D
GADABUNG (GUNDIL)::IRGC 17569-2	D/D
GAJA BARU::IRGC 17586-1	D/D
GANDAMANA::IRGC 17593-2	E/E
GOGO RAJAPAN::IRGC 17666-2	E/E
GOJOT::IRGC 17669-1	D/D
HAWARA DJEDAH::IRGC 17728-1	D/D
HEGAR MANAH::IRGC 17733-1	D/D
INDEL::IRGC 17748-2	D/D
KABADOKA::IRGC 17775-2	D/D
KAMAS::IRGC 17785-1	D/D
KENTJANA MAHANG::IRGC 17818-1	D/D
KERAN DUKUH::IRGC 17822-2	D/D
KETAN LALER::IRGC 17897-1	E/E
KETAN MLANTING::IRGC 17916-1	D/D
KETAN NARIS::IRGC 17925-2	D/D
KETAN OSOG::IRGC 17929-1	E/E
KETAN SAPI::IRGC 17954-2	E/E
KETAN SLAWI::IRGC 17963-1	D/D
KETAN URANG::IRGC 17980-1	E/E
KWATIK PUTIH::IRGC 18053-1	E/E
LEMUNGSIR::IRGC 18116-1	E/E
LENGGANG GENUK BULU::IRGC 18119-1	E/E
LOLAWAJI::IRGC 18131-1	E/E
MANGSUR::IRGC 18187-1	E/E
MATIANG::IRGC 18220-1	D/D
MELIK::IRGC 18238-2	E/E
MENDUNGAN::IRGC 18245-1	D/D
MLATI::IRGC 18278-1	E/E
MOLOG::IRGC 18282-1	E/E
NARUN::IRGC 18320-2	D/D
NOGO BELE 2::IRGC 18328-2	D/D
PAE ONGGA::IRGC 18418-1	D/D
PALOTAN MELATI::IRGC 18426-2	E/E
PARE BUWUN::IRGC 18456-2	E/E
PEUTEUJ::IRGC 18484-1	E/E
PLAMPEYAN::IRGC 18494-1	E/E
PUAK::IRGC 18512-1	D/D
PULO::IRGC 18519-1	E/E
RADEN DJAWA (GUNDIL)::IRGC 18558-1	D/D
RANDA KUNING::IRGC 18595-1	D/D
RANTE::IRGC 18608-2	E/E
SAMPANG KUNING::IRGC 18678-2	E/E
SEGON BENGGALA::IRGC 18724-1	D/D
SEMPOR::IRGC 18761-2	D/D
SERUNEN::IRGC 18789-1	D/D
SIAM BARABAI::IRGC 18800-2	D/D
SIBORAS::IRGC 18816-2	D/D
SIDJANGGUK::IRGC 18826-2	E/E
SIDJERO GUNDIL::IRGC 18829-2	E/E
SLAMET::IRGC 18900-1	E/E
TJEMPO PENDEK UNTUNG::IRGC 19055-2	D/D
TJERE ENER::IRGC 19103-1	E/E
TJERE MANGGA::IRGC 19116-2	E/E
TJ PERAK::IRGC 19141-1	D/D
UNGGAS::IRGC 19176-2	E/E
UTRI DELI::IRGC 19182-1	D/D
HOING CANTEL::IRGC 19282-2	D/D
KEMA 5::IRGC 19343-2	D/D
BINARITOS::IRGC 19391-1	D/D
IKOGAN::IRGC 19412-1	E/E
INAMBOG::IRGC 19415-1	E/E
INAPORAONAN::IRGC 19418-1	E/E
MALANDI 2::IRGC 19454-2	E/E
MALASAY::IRGC 19456-1	E/E
EDAKKADAN 0-69-27::IRGC 19560-1	D/D
IARI 11387::IRGC 19573-1	D/D
PERUNEL 0-69-18::IRGC 19581-1	D/D
VELLA PERUVAZHA 0-68-12::IRGC 19588-1	D/D
BACK KYUNG ZO::IRGC 19698-2	E/E
SSAL BYEO::IRGC 19867-2	E/E
TAE GU NA::IRGC 19875-2	E/E
YE ZO::IRGC 19888-1	D/D
KETAN NANGKA::IRGC 19961-2	E/E
LUBUK LINGGAU::IRGC 20000-2	D/D
INDO NO 7505::IRGC 20162-2	D/D
ARC 5756::IRGC 20220-2	D/D
ARC 6015::IRGC 20314-2	D/D
ARC 6188::IRGC 20370-1	D/D
ARC 7001::IRGC 20436-1	D/D
ARC 7263::IRGC 20570-2	E/E
ARC 7296::IRGC 20585-1	E/E
ARC 7336::IRGC 20606-1	D/D
ARC 10028::IRGC 20656-2	D/D
ARC 10145::IRGC 20744-1	D/D
ARC 10159::IRGC 20754-2	D/D
ARC 10537::IRGC 20981-1	D/D
ARC 10825::IRGC 21082-1	E/E
ARC 10894::IRGC 21122-1	D/D
ARC 10939::IRGC 21150-2	E/E
ARC 11276::IRGC 21278-1	D/D
ARC 11281::IRGC 21283-1	D/D
ARC 11322::IRGC 21315-2	D/D
ARC 11338::IRGC 21329-1	E/E
ARC 11424::IRGC 21380-2	E/E
ARC 11478::IRGC 21418-1	D/E
ARC 11538::IRGC 21463-1	E/E
ARC 11571::IRGC 21487-2	E/E
ARC 11751::IRGC 21614-1	E/E
ARC 11768::IRGC 21630-1	D/D
ARC 11777::IRGC 21639-1	E/E
ARC 11802::IRGC 21662-2	D/D
ARC 11822::IRGC 21677-1	D/D
ARC 11946::IRGC 21768-2	D/E
ARC 12021::IRGC 21837-1	D/D
ARC 12067::IRGC 21881-1	E/E
ARC 12079::IRGC 21888-1	E/E
ARC 12101::IRGC 21907-1	E/E
ARC 12124::IRGC 21929-1	D/D
ARC 12180::IRGC 21965-2	D/D
ARC 12413::IRGC 22044-1	D/D
ARC 12433::IRGC 22064-1	E/E
ARC 12490::IRGC 22095-1	D/D
ARC 12493::IRGC 22098-1	D/D
ARC 12559::IRGC 22148-2	E/E
ARC 12655::IRGC 22226-2	D/D
ARC 12690::IRGC 22257-1	D/D
ARC 12726::IRGC 22288-2	E/E
ARC 12730::IRGC 22291-1	D/D
ARC 12861::IRGC 22395-1	D/D
ARC 12867::IRGC 22401-1	D/D
ARC 12920::IRGC 22450-1	E/E
ARC 13156::IRGC 22514-1	D/D
ARC 13204::IRGC 22558-1	D/D
ARC 13257::IRGC 22608-1	E/E
ARC 13276::IRGC 22622-2	D/D
ARC 13373::IRGC 22691-1	D/D
ANG KANG K P::IRGC 22716-2	D/D
DAMNOEUB KHSE SAUT::IRGC 22819-2	D/D
DAMNOEUB POR HING::IRGC 22841-2	D/D
DAMNOEUB THPOIL HING::IRGC 22856-2	D/D
KAMPING POUY::IRGC 22876-2	E/E
KHSAY VENG::IRGC 22915-1	D/D
KREM KRAHAM::IRGC 22981-2	D/D
KUOL DAUN THNONG::IRGC 22986-1	D/D
LUA NEP 4416::IRGC 23006-1	D/D
MARECH S V R::IRGC 23011-2	D/D
MOROM::IRGC 23016-2	D/D
NEANG CHAN::IRGC 23034-1	D/D
NEANG MAC::IRGC 23071-1	D/D
NEANG NARY::IRGC 23084-1	D/D
NEANG SAATH K 45::IRGC 23109-2	D/D
PHAT PRORMOL::IRGC 23143-1	D/D
PHCAR SLA KI::IRGC 23169-2	D/D
SRAU SLAP::IRGC 23267-2	D/D
T Q QI HAYUQBABA::IRGC 23318-1	D/D
T Q QI QINYUHAYUHA::IRGC 23342-1	D/D
PINIDWA QAN QIPUGO PINGKITAN::IRGC 23359-1	E/E
PINIDWA QAN QIPUGO QELEK::IRGC 23360-1	E/E
KHAO PHAE HOM::IRGC 23518-2	D/D
R 258::IRGC 23702-2	E/E
CHABLI CHABOL GLANG::IRGC 23706-1	E/E
ATH HAGARI JARAHAN PADDY::IRGC 23796-1	D/D
KAMULI::IRGC 23928-1	D/D
RAM SALEE KATAKA::IRGC 24014-1	D/D
SUGA PANKHA::IRGC 24054-1	D/D
KHAO' SIM::IRGC 24094-1	E/E
KOLONGI BAO::IRGC 24135-2	D/D
PANKHIRAJ::IRGC 24139-1	D/D
PAKWALAN::IRGC 24156-1	D/D
CHINA 1039 MUTANT (DWARF)::IRGC 24168-2	D/D
ARC 7281::IRGC 24252-2	E/E
PAH PIANG::IRGC 24452-2	E/E
BRONDOL PUTIH::IRGC 24541-1	D/D
KETAN GUNDIL::IRGC 24568-1	E/E
PULUT WAJIT::IRGC 24624-1	D/D
SIGUPAI::IRGC 24642-2	D/D
SITANDANG::IRGC 24681-1	D/D
SINTHA::IRGC 24687-1	D/D
BANDANG BUNGKUAKLAN::IRGC 24697-2	D/D
PADI BENOT::IRGC 24757-2	D/D
SIPULUT SUBANG::IRGC 24824-2	D/D
BULAK::IRGC 24884-1	E/E
MANGGE::IRGC 25019-1	D/D
NANE::IRGC 25035-1	D/D
PARE MAROMBA::IRGC 25074-2	D/D
TEKALAK::IRGC 25154-1	E/E
ASE PULU BOLONG::IRGC 25171-1	E/E
JENDA ABANG::IRGC 25413-2	D/D
KILANG MEDU::IRGC 25442-1	E/E
PADI ABUNG KUNING::IRGC 25469-1	D/D
PADI GRUNDUL 1::IRGC 25493-1	E/E
PADI PUYUH::IRGC 25532-1	D/D
PUTUS TOLO::IRGC 25636-2	E/E
RANGKAI KEPEL::IRGC 25640-1	D/D
RENIK BELITI::IRGC 25648-1	D/D
SITABO TABO::IRGC 25798-1	D/D
SUNGKAI::IRGC 25812-1	D/D
TARING PELUNDUK::IRGC 25821-2	D/D
TERUNG DAUN::IRGC 25823-2	D/D
KATAKCHIKON::IRGC 25880-1	E/E
SADUMONI::IRGC 25919-1	D/D
TILOKCHAN (SONABETHI)::IRGC 25927-1	E/E
HURANG ARISO LUTA::IRGC 26055-1	D/D
IAS 22-8 PALMAR::IRGC 26058-1	D/D
IH PEN SHIM MING::IRGC 26067-1	D/D
INDIA DULAR (NO ORDEM 7)::IRGC 26070-1	E/E
NANG SAU DO::IRGC 26243-1	E/E
BADAL::IRGC 26290-2	E/E
DUDA MONOR::IRGC 26335-2	D/D
KALA DIGHA::IRGC 26367-2	D/D
KAMRANGA::IRGC 26373-2	D/D
KOLA MUCHI::IRGC 26384-2	D/D
LAKHSMI DIGHA::IRGC 26390-2	D/D
MATI CHAL::IRGC 26399-2	D/D
PANI TORONG::IRGC 26411-1	E/E
BORA DIGA::IRGC 26439-1	D/D
DUDHSAR::IRGC 26458-1	D/D
JHUL DIGA::IRGC 26478-1	D/D
LUDI GOCHYA::IRGC 26504-2	D/D
BOROJYOT::IRGC 26578-2	D/D
DUDHSAR::IRGC 26609-2	D/D
GOBOL SAIL (BALAM)::IRGC 26624-2	D/D
HALDI JAON::IRGC 26638-2	D/D
SUNGA WALA::IRGC 26802-1	D/D
CO 36::IRGC 26847-2	D/D
GUTTI AKKULLU::IRGC 26850-2	D/D
BALIBUD::IRGC 26871-1	D/D
GINATOS::IRGC 26876-1	D/D
PILIT TAPUL::IRGC 26887-1	D/D
LANNAB::IRGC 26936-2	D/D
PANGETAN::IRGC 26942-1	E/E
ASE BAKKA LOMPO::IRGC 26988-2	D/D
BAKASI::IRGC 27074-1	D/D
CEMPO MANGGAR::IRGC 27107-1	D/D
KETAN RASO::IRGC 27154-1	D/D
LANDEO::IRGC 27164-1	D/D
MAIRUL::IRGC 27170-1	D/D
PAEDAI SOBUDI::IRGC 27222-1	D/D
PAE MEETO::IRGC 27254-1	E/E
PAE SANGGULA::IRGC 27297-1	D/D
PULU LOTONG::IRGC 27380-2	E/E
PULU RENNI::IRGC 27386-1	D/D
PULUT BONGO::IRGC 27397-2	E/E
PULUT CENRANA::IRGC 27400-2	E/E
PULUT HALAPA::IRGC 27403-1	D/D
PULUT PUTIH::IRGC 27426-1	D/D
SUNAR::IRGC 27470-1	D/D
TELURIKAN::IRGC 27478-1	D/D
BOTESWAR 2::IRGC 27536-1	D/D
CHAKILA::IRGC 27540-1	E/E
HANPA::IRGC 27547-2	D/D
KACHILON::IRGC 27555-1	D/D
LOROI::IRGC 27567-1	D/D
MADISA::IRGC 27568-1	D/D
PORANG::IRGC 27577-1	D/D
BAMLA SUFFAID 320::IRGC 27776-1	D/E
BARA PASHAWARI 390::IRGC 27779-1	E/E
BASMATI SUFAID 100::IRGC 27791-1	E/E
BASMATI SURKH 161::IRGC 27797-1	E/E
BEGMI 135::IRGC 27845-1	E/E
DHAN 263::IRGC 27926-2	D/D
HANSRAJ::IRGC 27936-2	E/E
JHONA 101::IRGC 27976-1	D/D
MOTIA::IRGC 28036-1	E/E
MUSHKAN 340 A::IRGC 28073-1	D/D
MUTANT 12-42::IRGC 28076-1	E/E
NAWAN SATHRA BAGAR 344::IRGC 28079-1	E/E
PALAM PURI BAS 137::IRGC 28084-1	E/E
RATRIO::IRGC 28181-1	E/E
SANTHI 206::IRGC 28215-1	D/D
ZIRA SHAHI::IRGC 28327-1	D/D
34::IRGC 28371-2	E/E
421::IRGC 28458-1	D/D
AI NAN TSAO 39::IRGC 28461-2	D/D
KWANG LU AI 4::IRGC 28480-2	D/D
KAVIVARI SAMBA::IRGC 28597-2	D/D
POONGAR::IRGC 28611-1	D/D
VELLAIKOTTAI::IRGC 28618-1	D/D
BENGKA KERSEK::IRGC 28666-1	D/D
BUKU::IRGC 28683-2	stop
ENGKABANG::IRGC 28694-2	E/E
LALANGIT::IRGC 28715-1	stop
AUS 84::IRGC 28947-2	D/D
AUS 171::IRGC 29004-1	D/D
AUS 219::IRGC 29031-1	D/D
AUS 233::IRGC 29036-1	D/E
AUS 242::IRGC 29040-1	D/D
AUS 278::IRGC 29068-1	E/E
AUS 282::IRGC 29072-1	D/D
AUS 295::IRGC 29083-1	D/D
AUS 299::IRGC 29087-1	D/D
AUS 301::IRGC 29089-1	E/E
AUS 308::IRGC 29096-1	D/D
AUS 329::IRGC 29116-1	E/E
AUS 344::IRGC 29131-1	D/D
AUS 359::IRGC 29146-2	D/D
AUS 449::IRGC 29230-1	D/D
BEGUNBICHI 33::IRGC 29260-1	E/E
BORO 70-2::IRGC 29283-1	D/D
BORO 275::IRGC 29294-2	D/D
BORO 394::IRGC 29297-2	D/D
GASMAL 339::IRGC 29333-1	E/E
KALIBORO 600::IRGC 29367-1	D/D
PANKAIT 31::IRGC 29377-1	E/E
TUPA 15-3::IRGC 29416-2	E/E
TUPA::IRGC 29432-1	E/E
CHAO HAI::IRGC 29450-2	D/D
CHAO LEP NOK::IRGC 29451-2	D/D
KHAO DAM::IRGC 29481-3	E/E
KHAO MAK KHAM::IRGC 29533-1	D/D
KHAO NAM YEN::IRGC 29546-2	E/E
LAI NOK KHA::IRGC 29604-2	D/D
LAI HANG HMA::IRGC 29608-2	E/E
NON HAI::IRGC 29636-2	D/D
PHAN PHAE::IRGC 29652-2	E/E
PHAE MEUN LAN::IRGC 29660-1	D/D
THAO LOUANG::IRGC 29688-2	D/D
EA DAM HANG DOK::IRGC 29698-2	E/E
EA TIA::IRGC 29713-2	D/D
KABIN::IRGC 29752-1	E/E
KHAO HAE::IRGC 29773-3	D/D
KHAO THAMA::IRGC 29838-2	D/D
PONG SANG A::IRGC 29881-2	D/D
SRAU KHSAI::IRGC 29896-2	D/D
SRAU THMOR::IRGC 29904-1	D/D
KEO LAI::IRGC 29969-2	D/D
KHAO NON::IRGC 30051-1	E/E
KHAO PA SIEV::IRGC 30063-1	E/E
KHAO TAM::IRGC 30085-2	E/E
MAK BOUAP::IRGC 30106-3	E/E
MAK EA NAM::IRGC 30131-2	E/E
CADUNG SO BLOC 1::IRGC 30231-1	D/D
KALAGNON::IRGC 30335-1	D/D
KOLUBA::IRGC 30463-1	E/E
PECALO::IRGC 30595-2	D/D
MAMON::IRGC 30792-1	D/D
Y 115::IRGC 30856-2	D/D
D 1-39::IRGC 30868-1	D/D
D 1-147::IRGC 30894-2	D/D
D 3-102::IRGC 30972-1	D/D
D 3-130::IRGC 30986-2	D/D
D 4-193::IRGC 31083-2	D/D
ZANTON::IRGC 31248-1	D/D
B 12::IRGC 31293-1	D/D
B 106::IRGC 31352-1	D/D
SAYAM::IRGC 31538-2	D/D
SAITA::IRGC 31618-1	D/D
HIJOL DIGA::IRGC 31655-1	D/D
KAL SHULI::IRGC 31665-2	D/D
BIRUI SAIL::IRGC 31745-2	D/D
KALA MUNA::IRGC 31832-2	D/D
KORTIK KAIKA::IRGC 31841-1	D/D
KAYELI KUNING::IRGC 31974-1	D/D
SOC NAU (BIEN THE)::IRGC 32074-1	E/E
NEP BUNG::IRGC 32207-1	E/E
GURULEY::IRGC 32441-1	D/D
GBRA::IRGC 32474-2	D/D
IR 1813-694-2::IRGC 32656-2	E/E
BAZAIL 975::IRGC 32816-2	D/D
BAZAIL 980::IRGC 32817-2	D/D
DHALA AMAN 973::IRGC 32861-1	D/D
ANBAW::IRGC 32932-2	D/D
BUBAW::IRGC 32989-2	D/D
GOKAUNG::IRGC 33079-2	D/D
HAORU::IRGC 33090-2	D/D
HTAWPATT::IRGC 33125-2	D/D
KALAI::IRGC 33151-2	D/D
KALALAN::IRGC 33154-2	D/D
LWANKHAN::IRGC 33330-1	D/D
MANSAT 3::IRGC 33341-1	D/D
MAUNG NYO::IRGC 33351-2	D/D
NGAKWE THETYIN::IRGC 33477-2	D/D
NGALONGYI::IRGC 33479-2	D/D
NGASEIN THEEDAT (C 30)::IRGC 33504-2	D/D
NWACHI MANINE::IRGC 33531-2	D/D
PADAN::IRGC 33544-2	D/D
SHWENI::IRGC 33686-2	D/D
SHWEPULAY::IRGC 33696-2	D/D
TANBAUNG::IRGC 33732-2	D/D
TAUNGDI::IRGC 33746-2	D/D
THAKADE THEEDAT::IRGC 33772-2	D/D
THEEDAT NGASEIN::IRGC 33779-2	D/D
TYB 11::IRGC 33821-2	E/E
YEBAW::IRGC 33875-2	D/D
YODAYA::IRGC 33901-2	D/D
ZEINGYI::IRGC 33923-2	D/D
E 21::IRGC 33929-2	E/E
AC 74::IRGC 33967-1	E/E
CT 45::IRGC 34027-2	E/E
DHARIAL::IRGC 34034-1	D/D
K 113::IRGC 34107-1	D/D
KHUDWANI ACC 202::IRGC 34154-1	E/E
T KAUG PAO::IRGC 34182-1	D/D
NAN ERH AI 5::IRGC 34255-1	D/D
HYB 5-2-1-1-4::IRGC 34283-2	D/D
B 38::IRGC 34409-1	D/D
SADU::IRGC 34514-2	D/D
SABRAN::IRGC 34630-1	D/D
NATEL BORO::IRGC 34749-1	D/D
BAK TULSI::IRGC 34831-1	D/D
BENA JHUPI::IRGC 34850-2	D/D
BHUT MURI::IRGC 34861-1	D/D
DUBRAJ::IRGC 34904-1	D/D
KADA CHOPA::IRGC 34954-1	D/D
KANAI BASHI::IRGC 34967-1	D/D
LAL TAURA::IRGC 35017-1	D/D
M 142::IRGC 35054-1	D/D
RANI BHOG::IRGC 35109-1	E/E
SADA AUS::IRGC 35117-1	D/D
SLO 19::IRGC 35157-1	D/D
SONA AUS::IRGC 35160-1	D/D
SXC 216::IRGC 35175-1	D/D
DELI POCONG::IRGC 35265-1	D/D
RUJAK DANAN::IRGC 35446-2	D/D
SI OMPAN LAMA::IRGC 35481-1	D/D
SIPULUIK ARANG::IRGC 35488-2	D/D
TAMBA PERAK::IRGC 35534-2	D/D
CEMPO CINA::IRGC 35581-2	D/D
KETAN LEMBAYUNGAN::IRGC 35745-2	E/E
PAIZ AMBARBU::IRGC 36179-1	E/E
RANRUWAN::IRGC 36360-1	E/E
BKN 7130-1017-2::IRGC 36531-2	D/D
GAHB AWY 2-1::IRGC 36549-2	D/D
KHAO PAH 8-5-38::IRGC 36587-1	D/D
KHAW KAR 13::IRGC 36711-1	E/E
DICULA::IRGC 36729-2	D/D
K 17-9-1-1::IRGC 36778-1	D/D
K 78-13::IRGC 36794-2	E/E
SYNTHETIC SATIVA::IRGC 36842-2	D/D
BR 52-87-1::IRGC 36849-2	D/D
CHING HSI 15::IRGC 36852-1	D/D
4583::IRGC 36894-2	D/D
GOCHIAGARI::IRGC 37086-2	D/D
KARTIKHAMA::IRGC 37149-2	D/D
KAZALSAIL::IRGC 37161-2	E/E
KUMRI::IRGC 37182-2	D/D
PAIRJAT::IRGC 37252-2	D/D
PARIJAT::IRGC 37272-2	E/E
VADAI::IRGC 37341-1	D/E
ZARBASAIL::IRGC 37346-1	E/E
KADAMSAIL::IRGC 37468-2	D/D
KALOBONA::IRGC 37478-2	D/D
NARIKEL BADI::IRGC 37550-1	D/D
SHITTA AMAN::IRGC 37596-1	E/E
KHAMA 1183::IRGC 37685-2	D/D
LAL AMAN 207::IRGC 37754-1	D/D
BADSHABHOG 4-60::IRGC 37793-2	D/D
BLACK 28-564::IRGC 37815-2	D/D
CHITRAJ 14-134::IRGC 37837-2	D/D
CYLINDRICAL 30-605::IRGC 37845-2	D/D
DUDHSWAR 15-157::IRGC 37967-2	D/D
OVAL RED 29 B 601::IRGC 38130-2	D/E
PATNAI 31-679::IRGC 38149-2	E/E
SADAJIRA (DEEP STRAW) 16-194::IRGC 38251-2	D/D
SADAJIRA 19-258::IRGC 38293-2	D/D
SADAJIRA 19-317::IRGC 38344-2	D/D
SADAJIRA 19-339::IRGC 38361-2	D/D
STRAW 23-428::IRGC 38416-2	D/D
STRAW 23-438::IRGC 38426-2	D/D
STRAW 23-471::IRGC 38456-1	D/D
R 146::IRGC 38606-1	E/E
SPR 7284-57-5::IRGC 38649-1	D/D
LIGUNGTUNG::IRGC 38786-1	D/D
PINILING DANIEL::IRGC 38828-2	D/D
LIONG ORN::IRGC 38875-2	D/D
TAICHUNG SEN YU 214::IRGC 38899-1	D/D
IAC 1132::IRGC 39052-1	D/D
B 737 G-KN-23-1::IRGC 39203-2	D/D
CR 157-392-4::IRGC 39247-2	D/D
BR 116-3B-53::IRGC 39559-2	D/D
OR 117-8::IRGC 39680-2	D/D
RATNAGIRI 45-2::IRGC 39709-1	D/D
W 1014-162::IRGC 39871-1	D/D
RP 20-12::IRGC 40031-2	D/D
7516-14::IRGC 40090-3	D/D
NIAW KHAMIN::IRGC 40222-1	E/E
IR 4535-PP 23-6-8-1::IRGC 40402-2	D/D
IR 9560-2-6-3::IRGC 40451-1	D/D
IR 4500-5-1-1::IRGC 40552-2	D/D
ADR 52::IRGC 40638-2	D/D
SML CAMPONI::IRGC 40642-1	D/D
TIEN SOM::IRGC 40759-2	D/D
ARC 7056::IRGC 40914-1	D/D
ARC 12411::IRGC 41047-2	D/D
ARC 12757::IRGC 41095-2	D/D
ARC 13502::IRGC 41126-2	D/D
ARC 13515::IRGC 41134-2	D/D
ARC 13591::IRGC 41177-2	E/E
ARC 13785::IRGC 41218-2	E/E
ARC 13888::IRGC 41288-2	D/D
ARC 13919::IRGC 41313-2	D/D
ARC 13934::IRGC 41325-2	D/E
ARC 14150::IRGC 41435-2	D/D
ARC 14347::IRGC 41517-2	D/D
ARC 14358::IRGC 41523-2	D/D
ARC 14398::IRGC 41544-2	D/D
ARC 14632::IRGC 41650-2	D/D
ARC 14663::IRGC 41671-2	D/D
ARC 14737::IRGC 41729-2	E/E
ARC 14756::IRGC 41736-1	E/E
ARC 14860::IRGC 41793-2	D/D
ARC 14901::IRGC 41811-1	E/E
ARC 14975::IRGC 41848-1	D/D
ARC 15063::IRGC 41909-2	E/E
ARC 15129::IRGC 41938-1	D/D
ARC 15319::IRGC 42007-1	D/D
ARC 15455::IRGC 42040-2	E/E
ARC 15486::IRGC 42055-1	D/D
ARC 15505::IRGC 42066-1	D/D
ARC 15589::IRGC 42096-2	D/D
ARC 15743::IRGC 42127-2	D/D
ARC 18001::IRGC 42195-2	D/E
ARC 18064::IRGC 42237-1	D/D
ARC 18325::IRGC 42399-1	D/D
ARC 18371::IRGC 42423-2	E/E
ARC 18434::IRGC 42429-2	E/E
ARC 18578::IRGC 42459-2	D/D
ARC 6579::IRGC 42510-1	D/D
ARC 7425::IRGC 42538-1	E/E
ARC 10120::IRGC 42557-2	D/D
ARC 10975::IRGC 42611-2	D/D
ARC 11245::IRGC 42651-2	D/D
ARC 11397::IRGC 42664-1	D/D
ARC 12800::IRGC 42720-2	D/D
ARC 13460::IRGC 42732-2	D/D
ARC 13544::IRGC 42743-1	D/D
ARC 14299::IRGC 42889-2	E/E
ARC 14709::IRGC 42976-2	D/D
ARC 14868::IRGC 43009-2	D/D
ARC 14899::IRGC 43016-1	D/D
ARC 15097::IRGC 43053-1	E/E
ARC 15163::IRGC 43106-1	E/E
ARC 15373::IRGC 43166-2	D/D
ARC 15385::IRGC 43174-1	D/D
ARC 15387::IRGC 43175-2	E/E
ARC 15403::IRGC 43183-2	E/E
ARC 15862::IRGC 43242-1	D/E
ARC 15929::IRGC 43269-2	D/D
CICIH KAPUK::IRGC 43377-1	D/D
PADI HITAM::IRGC 43496-1	D/D
PADI RENDAH::IRGC 43515-1	D/D
PELAU::IRGC 43538-2	E/E
PENDEK LAYUNG::IRGC 43542-2	D/D
RANTAT::IRGC 43563-1	D/D
SI RANTING::IRGC 43645-2	D/D
TUBU::IRGC 43677-2	D/D
KENCANA RANDAH::IRGC 43709-2	D/D
MAYAS PUTIH::IRGC 43727-2	D/D
GANDHISAIL::IRGC 43826-2	D/D
JASURE AUS::IRGC 43860-1	E/E
JHORA::IRGC 43862-1	D/E
KALABOKRI::IRGC 43872-1	D/D
BLM 70::IRGC 43989-1	D/D
BR 51-115-4::IRGC 43999-1	D/D
JAO' HAWN MAE JAN::IRGC 44022-2	D/D
PADI BURIH::IRGC 44081-1	D/D
PADI JALAI BELA::IRGC 44084-1	D/D
ALAMINOS::IRGC 44268-2	D/D
AMPIPIT::IRGC 44272-2	D/D
DINGRAS::IRGC 44402-1	D/D
INANUPAN::IRGC 44461-2	E/E
IREQUIN::IRGC 44476-2	E/E
LAWA AN::IRGC 44544-2	E/E
LOBANG (WHITE)::IRGC 44548-2	D/D
MILAGROSA::IRGC 44634-2	D/D
MINANOK::IRGC 44637-2	D/D
MINDANAO::IRGC 44642-2	D/D
PODAO::IRGC 44701-1	D/D
PURTOK (MALAGKIT)::IRGC 44707-2	D/D
SAMON::IRGC 44735-2	E/E
WAGWAG::IRGC 44802-1	D/D
WAGWAG PUTI::IRGC 44804-2	D/D
WAGWAG RAOIS::IRGC 44805-1	D/D
AUS PADDY (RED)::IRGC 44978-1	D/D
BACHHAIKALMA::IRGC 45003-2	D/D
BAJAL::IRGC 45024-2	E/E
BANCHI::IRGC 45055-2	D/D
BUCHI::IRGC 45237-2	D/D
CHILE BORO::IRGC 45297-2	D/D
CAC 75::IRGC 45352-2	D/D
CN 44-40-7::IRGC 45368-1	D/D
CR 44-1::IRGC 45397-1	D/D
CR 579-1-3::IRGC 45443-2	D/D
DADKHANI::IRGC 45454-2	D/D
DAHARNAGRA::IRGC 45465-2	D/D
JALADHI 1::IRGC 45858-2	D/D
KALIKALMA::IRGC 45996-2	D/D
KEYA NUNIA::IRGC 46117-2	E/E
KHEJURTHUPI::IRGC 46137-2	D/D
KHIRPULI::IRGC 46143-1	D/D
LANJALI::IRGC 46236-2	D/D
MAKARANDASAIL::IRGC 46289-2	D/D
PANIKELASH::IRGC 46500-2	D/D
RANACHANDRABHOG::IRGC 46567-2	D/D
SACHI::IRGC 46612-2	D/D
SATHI::IRGC 46659-1	E/E
SUFALDHULA::IRGC 46698-2	D/D
T 3::IRGC 46760-2	E/E
W 398::IRGC 46787-1	D/D
CODE NO 31225::IRGC 46865-2	E/E
TOS 7536::IRGC 46985-2	D/D
AMARILLO::IRGC 47120-1	D/D
CADIDIT (GLUT)::IRGC 47161-1	E/E
CA ONG (WHITE)::IRGC 47174-1	E/E
LINANGAN::IRGC 47255-2	D/D
HONDERAWALA::IRGC 47372-1	D/D
CHIEM NGAN::IRGC 47488-1	E/E
CHIEM TONG NHAT 1::IRGC 47496-1	D/D
IR 9747 SEL::IRGC 47695-1	D/D
KHAO DAWK MALI TIA::IRGC 47773-2	D/D
SAHM RUANG NAK::IRGC 47818-1	D/D
GLAM::IRGC 47978-2	D/D
LEUANG PRA TAHN::IRGC 48292-2	E/E
NAH MOI::IRGC 48353-2	D/D
NIAW DAM::IRGC 48387-2	D/D
SA MER::IRGC 48454-2	D/D
SAWNG RUANG::IRGC 48458-2	D/D
INDO NO 13030::IRGC 48630-2	E/E
INDO NO 13075::IRGC 48665-1	D/D
MAS::IRGC 48758-1	D/D
TAMBU::IRGC 48932-1	D/D
TODULI::IRGC 48942-2	D/D
RAYDHAN 1::IRGC 49127-2	E/E
ECHORSAIL::IRGC 49182-1	E/E
MOTANGA::IRGC 49242-2	D/D
SUITE JORA::IRGC 49257-2	E/E
AEB 368 RIP P TYPE ADT::IRGC 49359-2	E/E
AMON 4::IRGC 49375-2	D/D
APYO DAW GYI::IRGC 49386-2	D/D
A 28-6::IRGC 49409-2	E/E
BATCHA BHOG (SCENTED)::IRGC 49440-2	E/E
CHITRAKALI::IRGC 49524-2	E/E
CUTTACK 29::IRGC 49573-1	D/D
C 28-16::IRGC 49580-1	D/D
DONRADAO::IRGC 49604-1	D/D
KALAR KAR::IRGC 49737-2	E/E
KARUNJEERAGA SAMBA::IRGC 49774-1	D/D
KAUSHI::IRGC 49789-1	D/D
KONAMANI::IRGC 49806-1	D/D
LAWANGAI::IRGC 49850-2	E/E
MATALI::IRGC 49891-2	D/D
MUTHA SAMBA::IRGC 49924-2	D/D
PISINI::IRGC 50035-2	D/D
TULASIBAS::IRGC 50192-2	D/D
13946 (GUANG QIU 15)::IRGC 50320-1	D/D
C 1016-1::IRGC 50368-1	D/D
SINAPLED::IRGC 50402-1	D/D
BRANCO PRECOCE::IRGC 50441-2	D/E
CHATAO::IRGC 50456-1	D/D
GEM OU BRAZIL::IRGC 50470-1	D/D
MARANHAO BRANCO::IRGC 50503-1	D/D
MIUDO ROXO::IRGC 50517-1	D/D
C 166-135::IRGC 50633-1	D/D
ISWAR KORA::IRGC 50674-1	D/D
MR 136-1::IRGC 50707-1	D/D
FORTUNA BLANCO (SAN MARCOS)::IRGC 50764-1	E/E
MONMINEUPLEU::IRGC 50873-1	E/E
SAKAZELE (538)::IRGC 50880-1	D/D
CAMPECHE A 79::IRGC 51102-1	D/D
ZACATEPEC A 79::IRGC 51116-1	D/D
NIRA PRIETO::IRGC 51145-1	D/D
NALA::IRGC 51247-1	D/D
ARC 18502::IRGC 51749-2	D/D
ARC 18533::IRGC 51756-1	D/D
NCS 102::IRGC 51854-1	D/D
NAPDAI::IRGC 52009-1	D/D
TUNAGANNAPNANG::IRGC 52046-1	E/E
BARAMANJ::IRGC 52067-1	D/D
KODIA PHUL::IRGC 52168-1	D/D
KALISAL::IRGC 52324-1	D/D
LOCAL BHAT::IRGC 52343-1	E/E
ZINYA KOLAMBA::IRGC 52402-1	E/E
BARI SUTAR::IRGC 52410-1	D/D
CIPPI::IRGC 52415-1	E/E
KOLAMBA::IRGC 52456-1	D/D
KARAHANI::IRGC 52664-1	D/D
SELHI::IRGC 52760-1	E/E
VAIKATHARYAN::IRGC 52805-1	D/D
SALSI::IRGC 52833-1	D/D
KATSIYAM TABAO::IRGC 52855-1	D/D
CARAWI::IRGC 52887-1	D/D
DINORADO::IRGC 52893-1	E/E
MACAPAGAL::IRGC 52927-1	D/D
CULALANSI::IRGC 53109-1	D/D
BANGBANG::IRGC 53131-1	E/E
KINTOMAN (TOD DOY)::IRGC 53146-1	D/D
KALIPINCH::IRGC 53271-1	E/E
KANPURI::IRGC 53278-1	E/E
LOCAL::IRGC 53300-1	D/D
VANKALI::IRGC 53339-1	D/D
PR 106::IRGC 53418-1	D/D
BINNAFUL::IRGC 53479-1	D/D
BONGEZA::IRGC 53483-1	D/D
BOTESHSHORE::IRGC 53484-1	D/D
EJALI::IRGC 53500-1	D/D
RAMINAD (GERMAN)::IRGC 53058-1	D/D
KHAGRAI DIGHA::IRGC 53529-1	D/D
LALDIGHA::IRGC 53541-1	D/D
KALU T 139::IRGC 53670-1	D/D
ARC 15480::IRGC 53799-1	D/D
BIR BAHADUR::IRGC 53889-1	D/D
SIRHANTI::IRGC 53930-1	D/D
AR 133::IRGC 53942-1	D/D
IC 25690::IRGC 53973-1	D/D
ANENOE::IRGC 54140-1	E/E
BALU PRIA::IRGC 54158-1	D/D
PADI ARA::IRGC 54252-2	E/E
PADI HEDENG (REKET HEDENG)::IRGC 54266-1	D/D
PADI UDANG::IRGC 54295-1	D/D
SKK::IRGC 54356-1	D/D
K 1074::IRGC 55017-1	D/D
K 15591-4::IRGC 55043-1	D/D
TV 30::IRGC 55221-1	D/D
PAWNG AEW 1::IRGC 55263-1	D/D
PRADOO DAENG::IRGC 55265-1	D/D
A 69-1::IRGC 55305-1	D/D
WAGASAN (RED)::IRGC 55404-1	D/D
OYAK PAKANG::IRGC 55422-1	D/D
CHATO::IRGC 55825-1	D/D
BKN BR 1031-78-5-4::IRGC 55927-1	D/D
IR 3839-1::IRGC 55946-1	D/D
IR 4432-28-5::IRGC 55952-1	D/D
TAN NONG::IRGC 56126-1	D/D
XINTUAN HEI GU::IRGC 56159-1	E/E
ADIALLO::IRGC 56264-1	D/D
KOUINONEPOU::IRGC 56663-1	D/D
DIAMBARANG::IRGC 56726-1	D/D
FOSSA (GBE)::IRGC 56767-1	D/D
GOLO::IRGC 56856-1	D/D
ZO::IRGC 56914-1	D/D
JAO KHAO::IRGC 57046-1	D/D
MARIA GAKIT::IRGC 57070-1	D/D
NAHNG KHAO BOW::IRGC 57377-1	D/D
PAH DI MI RAHK::IRGC 57398-1	D/D
WIR 2091::IRGC 57536-1	E/E
J 6 IR 438 (WC 694)::IRGC 57599-1	D/D
J 6 IR 520 (WC 693)::IRGC 57600-1	D/D
SP 6 (WC 836)::IRGC 57602-1	D/D
PATIE ROUGE::IRGC 57686-1	D/D
HOE PHAR THAE::IRGC 57907-1	D/D
KHAO KUM PAR::IRGC 57966-1	D/D
KYUN TAW SEIN::IRGC 58072-1	D/D
LINPAN CHAW::IRGC 58087-1	E/E
MOE GAUNG PYU::IRGC 58120-1	E/E
NGA CHAN HMWE::IRGC 58146-1	E/E
SHWE SABA::IRGC 58206-1	D/D
TAUNG LWIN::IRGC 58222-1	D/D
TAUNGYA SABA::IRGC 58226-1	D/D
FELEGBASEH::IRGC 58443-1	D/D
PA RABICHINA::IRGC 58609-1	D/D
PA WOON::IRGC 58656-1	E/E
TUBMAN::IRGC 58682-1	E/E
GORIA::IRGC 58736-1	D/D
NULI::IRGC 58824-1	D/D
BANGLA::IRGC 58876-1	E/E
BIJULI BATI::IRGC 58917-1	D/D
HALIDA::IRGC 59005-1	E/E
KUSUM KATIKI::IRGC 59099-1	D/D
MOONOR::IRGC 59136-1	D/D
RATO BASMATI::IRGC 59205-1	E/E
SATHIYA::IRGC 59225-1	D/D
GENG 77-4::IRGC 59321-1	D/D
BAI MANG AI ZHONG::IRGC 59408-1	D/D
BAI MI TIE QIU::IRGC 59414-1	D/D
GAO LIANG ZAO::IRGC 59563-1	D/D
HEI TOU HONG::IRGC 59595-1	D/D
HONG PI NUO::IRGC 59638-1	D/D
JIANG HUI DAO::IRGC 59688-1	D/D
LANG QIAN CHE::IRGC 59730-1	D/D
LUAN DAO::IRGC 59762-1	D/D
SHAN GU::IRGC 59870-1	D/D
TAI ZHOU XIAN::IRGC 59912-1	D/D
WAN GENG BAI DAO TOU::IRGC 59948-1	E/E
YI SUI QI::IRGC 60088-1	D/D
ACC 1286::IRGC 60116-1	D/D
36037-1::IRGC 60177-2	D/D
MR 69::IRGC 60188-1	D/D
PULUT MERAH 2::IRGC 60427-1	D/D
CHAN THANH HOA::IRGC 60647-1	D/D
AMAKOYALI::IRGC 60878-1	D/D
BHAINSA MUNDARIYA::IRGC 60893-1	D/D
BHATA PYAGI::IRGC 60895-1	D/D
GODADANI::IRGC 60944-1	D/D
JUGRAY::IRGC 60960-1	D/D
KOTODESHI::IRGC 60982-1	D/D
MALCHI::IRGC 61004-1	D/D
PANDRI PAREWA::IRGC 61030-1	D/D
SUGARKAND::IRGC 61059-1	D/D
BOKDEL::IRGC 61085-1	D/D
HOLDIGANTHI::IRGC 61105-1	D/D
KHAO BAWNG::IRGC 61260-1	D/D
MAE HAWM::IRGC 61283-1	D/D
WUA PAN LAK::IRGC 61357-1	D/D
YAH YAW::IRGC 61359-1	E/E
MANARE (PHOM)::IRGC 61437-1	D/D
UPRH 31::IRGC 61503-1	D/D
UPRH 33::IRGC 61505-1	E/E
UPRH 58::IRGC 61525-1	E/E
UPRH 166::IRGC 61615-1	D/D
UPRH 197::IRGC 61641-1	E/E
UPRH 265::IRGC 61689-1	D/D
JUAN YE LAI::IRGC 61825-1	D/D
KAO SONG HAI::IRGC 61827-1	E/E
ANADI WHITE::IRGC 61897-1	D/D
CHOBO::IRGC 61930-1	E/E
GUDURA::IRGC 61955-1	D/D
JADO::IRGC 61966-1	D/D
KARISHNABELI::IRGC 61979-1	D/D
LATIJHABAR::IRGC 61991-1	D/D
POHHERLIMASION::IRGC 62025-1	E/E
SETO JHINUWA::IRGC 62043-1	E/E
GAM PERNG::IRGC 62135-1	E/E
NCS 271 A::IRGC 62216-1	E/E
NCS 331::IRGC 62247-1	D/D
NCS 349::IRGC 62257-1	D/D
NCS 458::IRGC 62290-1	D/D
NCS 477::IRGC 62299-1	D/D
NCS 599::IRGC 62373-1	D/D
NCS 603 B::IRGC 62377-1	D/D
NCS 745::IRGC 62466-1	D/D
NCS 766::IRGC 62478-1	D/D
NCS 771 A::IRGC 62483-1	D/D
NCS 809 A::IRGC 62502-1	D/D
NCS 830::IRGC 62518-1	D/D
NCS 901 A::IRGC 62568-1	D/D
FEI ZHAO 12::IRGC 62683-1	E/E
GONG SHE 9::IRGC 62693-1	E/E
MA SHE 8::IRGC 62750-1	D/D
PL 3165::IRGC 62827-1	E/E
SI WAN 14::IRGC 63019-1	E/E
B 3913 B 16-20 ST 28::IRGC 63099-1	D/D
EX WUKARI (WILD)::IRGC 63214-1	D/D
MANYALOJOPOIHUN::IRGC 63350-1	D/D
TOBOHUN::IRGC 63433-1	D/D
WULE DASIMA::IRGC 63450-1	D/D
91-382::IRGC 63464-1	E/E
MARHARORA::IRGC 63511-1	D/E
CUN GU NUO::IRGC 63576-1	D/D
JIN HUA 258::IRGC 63670-1	D/D
LONG GE 33::IRGC 63705-1	D/D
LUO AI ZAO 3::IRGC 63730-1	E/E
RONG DAO 4::IRGC 63820-1	D/D
F 478::IRGC 63882-1	D/D
DERAWA::IRGC 64106-1	D/D
RAI MANULA::IRGC 64138-1	E/E
BURI BURING::IRGC 64174-1	E/E
BEUA KAE::IRGC 64221-1	E/E
E MOOM::IRGC 64291-1	E/E
E NAWN KHAO::IRGC 64293-1	E/E
E PLUAK::IRGC 64297-1	E/E
GASET BOW::IRGC 64316-1	D/D
KHAO BUN MI::IRGC 64366-2	D/D
KHAO' PAWM::IRGC 64416-2	E/E
MA EUE::IRGC 64502-1	E/E
NIAW KHIAW NGOO::IRGC 64563-1	D/D
OB CHUEY::IRGC 64568-1	D/D
PLAWNG SAENG::IRGC 64595-1	D/D
QUAHNG LUANG::IRGC 64609-2	D/D
SA GAE::IRGC 64613-1	D/D
SIA MOO::IRGC 64629-1	D/D
DECHANGBYEO::IRGC 64858-1	E/E
KOCHUM::IRGC 64906-1	D/D
SHANGYIPA::IRGC 64928-1	D/D
CHIAYI WU-K'O::IRGC 64974-1	D/D
CHING CH'UNG::IRGC 65002-1	D/D
CHING LIU::IRGC 65018-1	E/E
HSIN-T'AO YUAN CHING YU::IRGC 65074-1	E/E
TAIPEI 167::IRGC 65371-1	D/D
DAW NOK KAEN::IRGC 65548-1	D/D
CN 1067::IRGC 65680-1	D/D
BAHN DAENG::IRGC 65771-1	E/E
DAWK PUD KHAO::IRGC 65808-1	D/D
KHAO' NOK 4::IRGC 65932-1	E/E
KHAO SAHKORN::IRGC 65948-1	E/E
KHAO YAI GUANG::IRGC 65972-1	D/D
LEUANG KHAJAWN::IRGC 66014-1	D/D
LEUANG MAI::IRGC 66019-2	D/D
RAI MAHK MEUANG::IRGC 66154-1	D/D
GORA DHAN 2::IRGC 66269-1	D/D
ITA 245::IRGC 66288-1	D/D
CHAMPION::IRGC 66327-1	D/D
SOSSOKA::IRGC 66478-1	D/D
JATI MANI::IRGC 66565-1	D/D
DAWK PUT::IRGC 66699-1	D/D
DAW 85::IRGC 66704-1	D/D
GAEW DAENG::IRGC 66707-1	E/E
KABERI::IRGC 66801-1	D/D
DISSIGBE::IRGC 66916-1	E/E
KONYAN::IRGC 66931-1	D/D
ZUIHOU::IRGC 66982-1	E/E
GUANG QING 334::IRGC 67132-1	E/E
HONG YANG ZAO 3::IRGC 67177-1	D/D
LUO SI ZHAN::IRGC 67211-1	D/D
MEI LIU ZAO 5::IRGC 67231-1	D/D
QING ER XIAO 2::IRGC 67255-1	D/D
QING TAI AI::IRGC 67273-1	D/D
QING ZAO 3::IRGC 67281-1	D/D
SHUANG BAI AI 2::IRGC 67309-1	D/D
SI CHAO 1::IRGC 67335-1	E/E
YI LI ZHONG::IRGC 67382-1	E/E
MALAGKIT (PINELIPE)::IRGC 67444-1	D/D
CHUNDI::IRGC 67486-1	D/D
PAUNDRI::IRGC 67527-1	D/D
NAKPUI::IRGC 67594-1	E/E
UGAGA::IRGC 67604-1	D/D
HERATH BANDA::IRGC 67630-1	D/D
KALIBAJARI::IRGC 67718-1	D/D
CHHOTI MASHINO::IRGC 67830-1	D/D
AI JIAO AO FAN ZI::IRGC 67871-1	D/D
AN FU ZHAN::IRGC 67878-1	E/E
E 2070::IRGC 67981-1	D/D
E 4197::IRGC 68004-1	D/D
GAO JIAO YING GAN ZHAN::IRGC 68053-1	D/D
L 10595::IRGC 68109-1	D/D
L 10833::IRGC 68121-1	D/D
M 6034-1::IRGC 68193-1	D/D
XIANG CHANG ZAO::IRGC 68268-1	D/D
AMBOHIMANDAY::IRGC 68330-1	E/E
A 2-257::IRGC 68342-1	D/D
BENGALI VAKAHANA 1448::IRGC 68370-1	D/D
BORIZINA 640::IRGC 68382-1	E/E
FOFFI::IRGC 68438-1	D/D
K 2 C 45::IRGC 68552-1	D/D
MENAHARA 505::IRGC 68709-1	D/D
NS 199::IRGC 68864-1	D/E
NS 1515::IRGC 68947-1	D/D
PJ 110::IRGC 68981-1	D/D
P 41::IRGC 68987-1	D/D
P 335::IRGC 69001-1	E/E
TSIMIAKABIJA::IRGC 69074-1	D/D
VARY LAVA DE BOLOGNE::IRGC 69101-1	D/D
ROJON'NY NTAOLO::IRGC 69410-1	E/E
AUS 78-125::IRGC 69464-1	D/D
KATUMANI::IRGC 69695-1	D/D
KILOMBERO::IRGC 69698-1	E/E
MALAGASY::IRGC 69717-1	D/D
MAMA TABALI::IRGC 69720-1	D/D
MBEIMBEIHUN::IRGC 69730-1	D/D
MOSHI::IRGC 69737-1	E/E
N'YA NOFF::IRGC 69749-1	D/D
TANDAKAY FINGO::IRGC 69793-1	D/D
CANLUBANG::IRGC 69816-1	E/E
SABORAMANDALOAFO::IRGC 69875-1	D/D
VARIRANGAHY::IRGC 69897-1	E/E
VARY LAHY::IRGC 69908-1	E/E
VONBOANGY::IRGC 69947-1	E/E
KOMALIOKO::IRGC 69958-1	D/E
TSIPALA MENAHAR::IRGC 69979-1	D/D
DA GU AI 7::IRGC 70075-1	E/E
DU GEN CHUAN::IRGC 70083-1	D/D
E ZI 32::IRGC 70127-1	D/D
E ZI 100::IRGC 70192-1	D/D
E ZI 110::IRGC 70201-1	D/D
FAN GENG 6::IRGC 70243-1	D/D
FAN WU::IRGC 70245-1	D/D
JIE CAO ZHAN::IRGC 70305-1	D/D
MAO ZHA NUO::IRGC 70335-1	D/D
QUN XUAN ZAO::IRGC 70371-1	D/D
XI HONG GU::IRGC 70416-1	D/D
78 XUAN WU::IRGC 70475-1	D/D
R 582::IRGC 70504-1	D/D
R 762::IRGC 70531-1	D/D
MHARAKA::IRGC 70612-1	D/D
PULURE::IRGC 70647-1	D/D
MOSHI::IRGC 70648-1	E/E
ASFALA::IRGC 70650-1	D/D
ZERO::IRGC 70707-2	D/D
KIKUBA::IRGC 70722-1	E/E
MOSHI::IRGC 70730-1	D/D
KARILETYONE::IRGC 70745-1	D/D
KHAOSAING::IRGC 70746-2	E/E
LETYONE::IRGC 70753-1	E/E
PADINTHUMA::IRGC 70762-2	D/E
PAKISTANHMWE::IRGC 70763-1	E/E
19::IRGC 70786-1	D/D
BHONDU PAREWA::IRGC 70802-1	D/D
BHU BHUSI::IRGC 70803-1	D/D
DHANIYA PHOOL::IRGC 70811-1	D/D
HANSRAJ::IRGC 70836-1	E/E
HIRA NAKHI::IRGC 70840-1	D/D
KARI GURMATIA::IRGC 70850-1	D/D
LALI GURMATIA::IRGC 70854-1	D/D
MUNJI::IRGC 70928-1	D/D
KANDEKE YAIGAITI::IRGC 70961-1	D/D
KHAO' DAENG HAWM::IRGC 71001-1	E/E
AE WAWNG POO DOO::IRGC 71007-1	D/D
BOO MAE::IRGC 71058-1	D/D
BUENG MONG LENG WE::IRGC 71088-1	E/E
E NOI NAH::IRGC 71138-1	D/D
KHAO KO RAOH::IRGC 71208-1	D/D
KHAO NAHNG PRUNG::IRGC 71220-1	E/E
LEUM DERN::IRGC 71288-1	D/D
MUAY::IRGC 71318-1	D/D
NIAW NAHK KRAD::IRGC 71352-1	E/E
NIAW NARAI::IRGC 71353-1	D/D
NIAW YUANG KHANUN::IRGC 71362-1	D/D
PAN DAWK MAHK::IRGC 71380-1	E/E
PUEY TAW::IRGC 71405-1	D/D
SING SAI::IRGC 71442-2	D/D
TON TIA GUAY NU::IRGC 71467-1	D/D
PULUT BURUNG::IRGC 71655-1	D/D
PULUT SELEMYAM::IRGC 71820-1	D/D
SESAT JADI::IRGC 71834-1	D/D
DUNA AL::IRGC 71842-1	D/D
BAI MI ZAI 7::IRGC 71940-1	D/D
BU ZHI MING::IRGC 71971-1	D/D
CHI GU::IRGC 71988-1	D/D
DA GUAN YIN ZHAN::IRGC 72006-1	D/D
DA HEI GU::IRGC 72009-1	D/D
DA LI BAI 63::IRGC 72016-1	D/D
DA TIE ZHAN::IRGC 72029-1	D/D
DONG DU::IRGC 72037-1	D/D
GUA PAI GU::IRGC 72078-1	D/D
HEI YAN ZHAN::IRGC 72090-1	D/D
HENG YE ZAO::IRGC 72092-1	D/D
HONG DU BAI::IRGC 72098-1	D/D
HUO QING::IRGC 72148-1	D/D
JIANG ER ZAO::IRGC 72152-1	D/D
KE SHU BAI::IRGC 72183-1	D/D
LIU LI YOU::IRGC 72198-1	D/D
MA WEI ZHAN::IRGC 72220-1	D/D
NAN JING XIAO DAO::IRGC 72236-2	D/D
SAN ZHAO QI::IRGC 72289-1	D/D
TIE ZHONG::IRGC 72321-1	D/D
CHUBU 17::IRGC 72505-1	D/D
AI DA::IRGC 72567-1	D/D
AN NAN ZAO::IRGC 72576-1	D/D
BAI RI XIAN::IRGC 72588-1	D/D
LIU TIAO XIAN::IRGC 72758-1	D/D
MAN TIAN QING::IRGC 72776-1	D/D
TIAN DAO DAO::IRGC 72837-1	D/D
YANG WAN XIAN::IRGC 72886-1	D/D
IR 4683-54-2::IRGC 72992-1	D/D
IR 19058-107-1::IRGC 72997-1	D/D
KANGRI::IRGC 73104-1	D/D
MURGI BRINJ::IRGC 73109-1	D/D
C 722323::IRGC 73147-1	D/D
HO MOK::IRGC 73171-1	E/E
KHAU DANH::IRGC 73201-1	D/D
LOC TRANG MUON::IRGC 73216-1	D/D
BA TUC RAN::IRGC 73239-1	D/D
CA HIM::IRGC 73246-1	D/D
PHIT CHZK::IRGC 73317-1	E/E
MA YOO::IRGC 73507-1	D/D
MAHA CHAI::IRGC 73517-1	D/D
PLE LIA::IRGC 73562-1	D/D
TI NGI::IRGC 73620-1	D/D
CEMPO TURI::IRGC 73667-1	D/D
KOMPIT::IRGC 73716-1	D/D
PADI SIRANDAH KUNING::IRGC 73762-1	D/D
PAYO TINGGI::IRGC 73778-1	D/D
SULUS BALOK::IRGC 73862-1	D/D
TINAROH::IRGC 73874-1	D/D
DUAN SHEN ZI::IRGC 73962-1	E/E
HONG MI JIU GONG JI::IRGC 74031-1	D/D
YU HE HONG::IRGC 74266-1	E/E
YUN NAN ZHAN::IRGC 74272-1	E/E
ESCONDE CACHO::IRGC 74305-1	D/D
BUAGKOG::IRGC 74318-1	E/E
IB 11::IRGC 74420-2	D/D
IB 95::IRGC 74677-1	D/D
MUDALIGA WEE::IRGC 74706-1	D/D
BUTNAPAR::IRGC 74734-1	D/D
DILBAKSH::IRGC 74738-1	D/D
LAKHA KUAR::IRGC 74760-1	D/D
GI TAH::IRGC 74883-1	D/D
KHAO GAHB BUA::IRGC 74937-1	D/D
KHAO' NAN::IRGC 74981-1	E/E
KHAO' NGAW::IRGC 74985-1	E/E
NAM JAM::IRGC 75069-1	E/E
SAWK GAM MAH::IRGC 75159-1	D/D
SI NAM PUENG::IRGC 75165-1	D/D
YAH TOW::IRGC 75191-1	E/E
DAYRON MARANGRAS::IRGC 75209-1	D/D
GILINGAN MARANGRAS::IRGC 75213-1	D/D
ITA 117::IRGC 75235-1	D/D
PEI ZAO 15::IRGC 75247-1	E/E
SINDANO 3::IRGC 75279-1	D/D
KANATO::IRGC 75306-2	D/D
KONG KHSACH BANG KATT::IRGC 75350-1	D/D
NEANG MINH TONN::IRGC 75366-2	D/D
KUNJUKUNJU::IRGC 75448-1	E/E
GNASSOUMADOUGOU::IRGC 75595-1	D/D
KAMPTI::IRGC 75626-1	D/D
MALOBA (DISSI ROUGE)::IRGC 75700-1	D/D
MOUI SAMBA::IRGC 75751-1	D/D
I 41::IRGC 75927-1	D/D
I 814::IRGC 76028-1	D/D
MALIKULI::IRGC 76237-1	D/D
BWANGA MOUI::IRGC 76262-1	E/E
BIE LEI::IRGC 76478-1	D/D
HOU LU BAI::IRGC 76582-1	D/D
LIU HE XI HE::IRGC 76661-1	D/D
MI GU::IRGC 76687-1	D/D
[truncated: 1,006 more rows]
