# Supplementary material for: The Green Revolution shaped the population structure of the rice pathogen Xanthomonas oryzae pv. oryzae
Source: ISME J. 2019 Oct 30;14(2):492–505. doi: 10.1038/s41396-019-0545-2 (PMC6976662; doi:10.1038/s41396-019-0545-2)
Supplement: Supplementary file 3 — Additional Data S2 [file 41396_2019_545_MOESM3_ESM.xlsx]

## Sheet: Sheet1
Additional Data S2. Passport data of all Xanthomonas oryzae pv. oryzae isolates IRRI has collected from 1970 -2015.
Isolate Code	PXO Code	Race	Collection site	Province	Muncipality / City	Region	Year
IRN 26	PXO 26	1	Bay, Laguna	Laguna	Bay	IV-A	1972
IRN 20	PXO 20	1	Bay, Laguna	Laguna	Bay	IV-A	1972
IRN 25	PXO 25	1	Bay, Laguna	Laguna	Bay	IV-A	1972
IRN98-237		1	Calauan, Laguna	Laguna	Calauan	IV-A	1998
IRN98-242		1	Calauan, Laguna	Laguna	Calauan	IV-A	1998
IRN98-250		1	Calauan, Laguna	Laguna	Calauan	IV-A	1998
IRN98-271		1	Calauan, Laguna	Laguna	Calauan	IV-A	1998
IRN 5	PXO 5	1	IRRI B 29	Laguna	Los Banos	IV-A	1972
IRN 7	PXO 7	1	IRRI B 29	Laguna	Los Banos	IV-A	1972
IRN 8	PXO 8	1	IRRI B 29	Laguna	Los Banos	IV-A	1972
IRN 9	PXO 9	1	IRRI B 29	Laguna	Los Banos	IV-A	1972
IRN 10	PXO 10	1	IRRI B 29	Laguna	Los Banos	IV-A	1972
IRN 34	PXO 34	1	IRRI West E 15	Laguna	Los Banos	IV-A	1972
IRN 29	PXO 29	1	IRRI East E 15	Laguna	Los Banos	IV-A	1972
IRN 30	PXO 30	1	IRRI East E 15	Laguna	Los Banos	IV-A	1972
IRN 1	PXO 1	1	IRRI B 28	Laguna	Los Banos	IV-A	1972
IRN 4	PXO 4	1	IRRI B 28	Laguna	Los Banos	IV-A	1972
IRN 15	PXO 15	1	IRRI B 28	Laguna	Los Banos	IV-A	1972
IRN 16	PXO 16	1	IRRI B 28	Laguna	Los Banos	IV-A	1972
IRN 23	PXO 23	1	Bo. Maahas, Los Banos, Laguna	Laguna	Los Banos	IV-A	1972
IRN100103		1	Irri Field,Block 500,Los Ba_os,Laguna	Laguna	Los Banos	IV-A	2010
IRN100104		1	Irri Field,Block 500,Los Ba_os,Laguna	Laguna	Los Banos	IV-A	2010
IRN100105		1	Irri Field,Block 500,Los Ba_os,Laguna	Laguna	Los Banos	IV-A	2010
IRN100106		1	Irri Field,Block 500,Los Ba_os,Laguna	Laguna	Los Banos	IV-A	2010
IRN100107		1	Irri Field,Block 500,Los Ba_os,Laguna	Laguna	Los Banos	IV-A	2010
IRN100108		1	Irri Field,Block 500,Los Ba_os,Laguna	Laguna	Los Banos	IV-A	2010
IRN100111		1	Irri Field,Block 500,Los Ba_os,Laguna	Laguna	Los Banos	IV-A	2010
IRN100112		1	Irri Field,Block 500,Los Ba_os,Laguna	Laguna	Los Banos	IV-A	2010
IRN100113		1	Irri Field,Block 500,Los Ba_os,Laguna	Laguna	Los Banos	IV-A	2010
IRN100114		1	Irri Field,Block 500,Los Ba_os,Laguna	Laguna	Los Banos	IV-A	2010
IRN100109		1	Irri Field,Block 500,Los Ba_os,Laguna	Laguna	Los Banos	IV-A	2010
IRN100110		1	Irri Field,Block 500,Los Ba_os,Laguna	Laguna	Los Banos	IV-A	2010
IRN 586	PXO 102	1	IRRI Farm Q 2	Laguna	Los Banos	IV-A	1980
IRN 64	PXO 49	1	IRRI S2-1	Laguna	Los Banos	IV-A	1973
IRN 65	PXO 50	1	IRRI S2-2	Laguna	Los Banos	IV-A	1973
IRN 67	PXO 52	1	IRRI S7-1	Laguna	Los Banos	IV-A	1973
IRN 68	PXO 53	1	IRRI S7-2	Laguna	Los Banos	IV-A	1973
IRN 69	PXO 54	1	IRRI S7-3	Laguna	Los Banos	IV-A	1973
IRN 44	PXO 44	1	IRRI RPTR	Laguna	Los Banos	IV-A	1973
IRN 32	PXO 32	1	IRRI S 6	Laguna	Los Banos	IV-A	1972
IRN 38	PXO 38	1	IRRI D 22	Laguna	Los Banos	IV-A	1972
IRN 27	PXO 27	1	IRRI E 16	Laguna	Los Banos	IV-A	1972
IRN 17	PXO 17	1	IRRI RPTR	Laguna	Los Banos	IV-A	1972
IRN 19	PXO 19	1	IRRI RPTR	Laguna	Los Banos	IV-A	1972
IRN 13	PXO 13	1	IRRI RPTR	Laguna	Los Banos	IV-A	1972
IRN 14	PXO 14	1	IRRI RPTR	Laguna	Los Banos	IV-A	1972
IRN 611	PXO 133	1	IRRI Farm series 609	Laguna	Los Banos	IV-A	1983
IRN 76	PXO 61	1	IRRI Lower c GB	Laguna	Los Banos	IV-A	1973
IRN 112	PXO 77	1	IRRI E 33	Laguna	Los Banos	IV-A	1974
IRN 43	PXO 43	1	Sta. Cruz, Laguna	Laguna	Sant Cruz	IV-A	1972
IRN 588	PXO 104	2	IRRI Farm C 26	Laguna	Los Banos	IV-A	1980
IRN 587	PXO 103	2	IRRI Farm Q 43	Laguna	Los Banos	IV-A	1980
IRN 602	PXO 126	2	IRRI Farm E 17	Laguna	Los Banos	IV-A	1981
IRN 472	PXO 136	2	Mabitac, Laguna	Laguna	Mabitac	IV-A	1982
IRN 793	PXO 149	2	Mabitac, Laguna	Laguna	Mabitac	IV-A	1985
IRN4457	PXO436	2	Calauan, Laguna	Laguna	Calauan	IV-A	1993
IRN4716	PXO507	2	Calauan,Laguna	Laguna	Calauan	IV-A	1994
IRN4717	PXO508	2	Calauan,Laguna	Laguna	Calauan	IV-A	1994
IRN99457-2		2	Late collections'99-Calauan,Laguna	Laguna	Calauan	IV-A	1999
IRN99459-1		2	Late collections'99-Calauan,Laguna	Laguna	Calauan	IV-A	1999
IRN99508		2	Late collections'99-Calauan,Laguna	Laguna	Calauan	IV-A	1999
IRN99546		2	Late collections'99-Calauan,Laguna	Laguna	Calauan	IV-A	1999
IRN99551		2	Late collections'99-Calauan,Laguna	Laguna	Calauan	IV-A	1999
IRN99559		2	Late collections'99-Calauan,Laguna	Laguna	Calauan	IV-A	1999
IRN99565		2	Late collections'99-Calauan,Laguna	Laguna	Calauan	IV-A	1999
IRN99569		2	Late collections'99-Calauan,Laguna	Laguna	Calauan	IV-A	1999
IRN99573		2	Late collections'99-Calauan,Laguna	Laguna	Calauan	IV-A	1999
IRN99574		2	Late collections'99-Calauan,Laguna	Laguna	Calauan	IV-A	1999
IRN99580		2	Late collections'99-Calauan,Laguna	Laguna	Calauan	IV-A	1999
IRN99586		2	Late collections'99-Calauan,Laguna	Laguna	Calauan	IV-A	1999
IRN010144		2	Site#1,Km72,Calauan,Lag.	Laguna	Calauan	IV-A	2001
IRN010145		2	Site#1,Km72,Calauan,Lag.	Laguna	Calauan	IV-A	2001
IRN010146		2	Site#1,Km72,Calauan,Lag.	Laguna	Calauan	IV-A	2001
IRN010147		2	Site#1,Km72,Calauan,Lag.	Laguna	Calauan	IV-A	2001
IRN010148		2	Site#1,Km72,Calauan,Lag.	Laguna	Calauan	IV-A	2001
IRN010154		2	Site#1,Km72,Calauan,Lag.	Laguna	Calauan	IV-A	2001
IRN010155		2	Site#1,Km72,Calauan,Lag.	Laguna	Calauan	IV-A	2001
IRN010160		2	Site#1,Km72,Calauan,Lag.	Laguna	Calauan	IV-A	2001
IRN010161		2	Site#1,Km72,Calauan,Lag.	Laguna	Calauan	IV-A	2001
IRN010170		2	Site#1,Km72,Calauan,Lag.	Laguna	Calauan	IV-A	2001
IRN010172		2	Site#1,Km72,Calauan,Lag.	Laguna	Calauan	IV-A	2001
IRN010184		2	Site#1,Km72,Calauan,Lag.	Laguna	Calauan	IV-A	2001
IRN010185		2	Site#1,Km72,Calauan,Lag.	Laguna	Calauan	IV-A	2001
IRN010186		2	Site#1,Km72,Calauan,Lag.	Laguna	Calauan	IV-A	2001
IRN010189		2	Site#1,Km72,Calauan,Lag.	Laguna	Calauan	IV-A	2001
IRN010198		2	Site#2,Km 72,Calauan,Lag.	Laguna	Calauan	IV-A	2001
IRN010216		2	Site#2,Km 72,Calauan,Lag.	Laguna	Calauan	IV-A	2001
IRN010217		2	Site#2,Km 72,Calauan,Lag.	Laguna	Calauan	IV-A	2001
IRN010218		2	Site#2,Km 72,Calauan,Lag.	Laguna	Calauan	IV-A	2001
IRN010220		2	Site#2,Km 72,Calauan,Lag.	Laguna	Calauan	IV-A	2001
IRN010239		2	Site#2,Km 72,Calauan,Lag.	Laguna	Calauan	IV-A	2001
IRN010240		2	Site#2,Km 72,Calauan,Lag.	Laguna	Calauan	IV-A	2001
IRN010292		2	Site#2,Labuin,Pila,Laguna	Laguna	Calauan	IV-A	2001
IRN010299		2	Site#2,Labuin,Pila,Laguna	Laguna	Calauan	IV-A	2001
IRN030271		2	Sta Cruz,Laguna	Laguna	Santa Cruz	IV-A	2003
IRN4391	PXO380	3b	Calauan, Laguna	Laguna	Calauan	IV-A	1993
IRN4392	PXO381	3b	Calauan, Laguna	Laguna	Calauan	IV-A	1993
IRN98-276		3b	Calauan, Laguna	Laguna	Calauan	IV-A	1998
IRN99-596	PXO567	3b	Calauan,Laguna	Laguna	Calauan	IV-A	1999
IRN99596	PXO567	3b	Late collections'99-Calauan,Laguna	Laguna	Calauan	IV-A	1999
IRN99599		3b	Late collections'99-Calauan,Laguna	Laguna	Calauan	IV-A	1999
IRN99600		3b	Late collections'99-Calauan,Laguna	Laguna	Calauan	IV-A	1999
IRN99601		3b	Late collections'99-Calauan,Laguna	Laguna	Calauan	IV-A	1999
IRN4380	PXO369	3b	Calauan, Laguna	Laguna	Calauan	IV-A	1993
IRN4381	PXO370	3b	Calauan, Laguna	Laguna	Calauan	IV-A	1993
IRN4382	PXO371	3b	Calauan, Laguna	Laguna	Calauan	IV-A	1993
IRN4383	PXO372	3b	Calauan, Laguna	Laguna	Calauan	IV-A	1993
IRN4384	PXO373	3b	Calauan, Laguna	Laguna	Calauan	IV-A	1993
IRN4385	PXO374	3b	Calauan, Laguna	Laguna	Calauan	IV-A	1993
IRN4386	PXO375	3b	Calauan, Laguna	Laguna	Calauan	IV-A	1993
IRN4387	PXO376	3b	Calauan, Laguna	Laguna	Calauan	IV-A	1993
IRN4388	PXO377	3b	Calauan, Laguna	Laguna	Calauan	IV-A	1993
IRN4389	PXO378	3b	Calauan, Laguna	Laguna	Calauan	IV-A	1993
IRN4393	PXO382	3b	Calauan, Laguna	Laguna	Calauan	IV-A	1993
IRN4394	PXO383	3b	Calauan, Laguna	Laguna	Calauan	IV-A	1993
IRN4395	PXO384	3b	Calauan, Laguna	Laguna	Calauan	IV-A	1993
IRN4396	PXO385	3b	Calauan, Laguna	Laguna	Calauan	IV-A	1993
IRN4397	PXO386	3b	Calauan, Laguna	Laguna	Calauan	IV-A	1993
IRN4398	PXO387	3b	Calauan, Laguna	Laguna	Calauan	IV-A	1993
IRN4399	PXO388	3b	Calauan, Laguna	Laguna	Calauan	IV-A	1993
IRN4400	PXO389	3b	Calauan, Laguna	Laguna	Calauan	IV-A	1993
IRN4401	PXO390	3b	Calauan, Laguna	Laguna	Calauan	IV-A	1993
IRN4402	PXO391	3b	Calauan, Laguna	Laguna	Calauan	IV-A	1993
IRN4403	PXO392	3b	Calauan, Laguna	Laguna	Calauan	IV-A	1993
IRN4404	PXO393	3b	Calauan, Laguna	Laguna	Calauan	IV-A	1993
IRN4405	PXO394	3b	Calauan, Laguna	Laguna	Calauan	IV-A	1993
IRN4407	PXO395	3b	Calauan, Laguna	Laguna	Calauan	IV-A	1993
IRN4408	PXO396	3b	Calauan, Laguna	Laguna	Calauan	IV-A	1993
IRN4409	PXO397	3b	Calauan, Laguna	Laguna	Calauan	IV-A	1993
IRN4410	PXO398	3b	Calauan, Laguna	Laguna	Calauan	IV-A	1993
IRN4428	PXO408	3b	Calauan, Laguna	Laguna	Calauan	IV-A	1993
IRN4430	PXO410	3b	Calauan, Laguna	Laguna	Calauan	IV-A	1993
IRN4431	PXO411	3b	Calauan, Laguna	Laguna	Calauan	IV-A	1993
IRN4433	PXO413	3b	Calauan, Laguna	Laguna	Calauan	IV-A	1993
IRN4436	PXO416	3b	Calauan, Laguna	Laguna	Calauan	IV-A	1993
IRN4440	PXO420	3b	Calauan, Laguna	Laguna	Calauan	IV-A	1993
IRN4456	PXO435	3b	Calauan, Laguna	Laguna	Calauan	IV-A	1993
IRN4705	PXO498	3b	Calauan,Laguna	Laguna	Calauan	IV-A	1994
IRN4707	PXO500	3b	Calauan,Laguna	Laguna	Calauan	IV-A	1994
IRN4708	PXO501	3b	Calauan,Laguna	Laguna	Calauan	IV-A	1994
IRN4713	PXO504	3b	Calauan,Laguna	Laguna	Calauan	IV-A	1994
IRN4714	PXO505	3b	Calauan,Laguna	Laguna	Calauan	IV-A	1994
IRN4715	PXO506	3b	Calauan,Laguna	Laguna	Calauan	IV-A	1994
IRN4718	PXO509	3b	Calauan,Laguna	Laguna	Calauan	IV-A	1994
IRN4719	PXO510	3b	Calauan,Laguna	Laguna	Calauan	IV-A	1994
IRN4723	PXO514	3b	Calauan,Laguna	Laguna	Calauan	IV-A	1994
IRN4724	PXO515	3b	Calauan,Laguna	Laguna	Calauan	IV-A	1994
IRN4730	PXO518	3b	Calauan,Laguna	Laguna	Calauan	IV-A	1994
IRN4731	PXO519	3b	Calauan,Laguna	Laguna	Calauan	IV-A	1994
IRN4733	PXO521	3b	Calauan,Laguna	Laguna	Calauan	IV-A	1994
IRN99452		3b	Late collections'99-Calauan,Laguna	Laguna	Calauan	IV-A	1999
IRN99578		3b	Late collections'99-Calauan,Laguna	Laguna	Calauan	IV-A	1999
IRN99582		3b	Late collections'99-Calauan,Laguna	Laguna	Calauan	IV-A	1999
IRN99584		3b	Late collections'99-Calauan,Laguna	Laguna	Calauan	IV-A	1999
IRN4390	PXO379	3b	Calauan, Laguna	Laguna	Calauan	IV-A	1993
IRN4411	PXO399	3b	Calauan, Laguna	Laguna	Calauan	IV-A	1993
IRN4710	PXO368	3b	Calauan, Laguna	Laguna	Calauan	IV-A	1994
IRN4736	PXO523	3b	Calauan,Laguna	Laguna	Calauan	IV-A	1994
IRN4738	PXO525	3b	Calauan,Laguna	Laguna	Calauan	IV-A	1994
IRN4740	PXO526	3b	Calauan,Laguna	Laguna	Calauan	IV-A	1994
IRN99589		3b	Late collections'99-Calauan,Laguna	Laguna	Calauan	IV-A	1999
IRN99590		3b	Late collections'99-Calauan,Laguna	Laguna	Calauan	IV-A	1999
IRN99591		3b	Late collections'99-Calauan,Laguna	Laguna	Calauan	IV-A	1999
IRN030201		3b	Calauan,Laguna	Laguna	Calauan	IV-A	2003
IRN030080		3b	Calauan,Laguna	Laguna	Calauan	IV-A	2003
IRN030081		3b	Calauan,Laguna	Laguna	Calauan	IV-A	2003
IRN030097		3b	Calauan,Laguna	Laguna	Calauan	IV-A	2003
IRN010153		3b	Site#1,Km72,Calauan,Lag.	Laguna	Calauan	IV-A	2001
IRN010164		3b	Site#1,Km72,Calauan,Lag.	Laguna	Calauan	IV-A	2001
IRN010204		3b	Site#2,Km 72,Calauan,Lag.	Laguna	Calauan	IV-A	2001
IRN010205		3b	Site#2,Km 72,Calauan,Lag.	Laguna	Calauan	IV-A	2001
IRN010234		3b	Site#2,Km 72,Calauan,Lag.	Laguna	Calauan	IV-A	2001
IRN010303		3b	Site#2,Labuin,Pila,Laguna	Laguna	Calauan	IV-A	2001
IRN030106		3b	Calauan,Laguna	Laguna	Calauan	IV-A	2003
IRN 22	PXO 22	3b	Bo. Maahas, Los Banos, Laguna	Laguna	Los Banos	IV-A	1972
IRN100102		3b	Irri Field,Block 500,Los Ba_os,Laguna	Laguna	Los Banos	IV-A	2010
IRN 18	PXO 18	3b	IRRI RPTR	Laguna	Los Banos	IV-A	1972
IRN4463	PXO442	3b	Mabitac,Laguna	Laguna	Mabitac	IV-A	1993
IRN4464	PXO443	3b	Mabitac,Laguna	Laguna	Mabitac	IV-A	1993
IRN5251	PXO455	3b	Mabitac,Laguna	Laguna	Mabitac	IV-A	1993
IRN5252	PXO456	3b	Mabitac,Laguna	Laguna	Mabitac	IV-A	1993
IRN5253	PXO457	3b	Mabitac,Laguna	Laguna	Mabitac	IV-A	1993
IRN4482	PXO467	3b	Mabitac,Laguna	Laguna	Mabitac	IV-A	1993
IRN4485	PXO470	3b	Mabitac,Laguna	Laguna	Mabitac	IV-A	1993
IRN4501	PXO486	3b	Mabitac,Laguna	Laguna	Mabitac	IV-A	1993
IRN4502	PXO487	3b	Mabitac,Laguna	Laguna	Mabitac	IV-A	1993
IRN4503	PXO488	3b	Mabitac,Laguna	Laguna	Mabitac	IV-A	1993
IRN4504	PXO489	3b	Mabitac,Laguna	Laguna	Mabitac	IV-A	1993
IRN4505	PXO490	3b	Mabitac,Laguna	Laguna	Mabitac	IV-A	1993
IRN5264	PXO528	3b	Mabitac,Laguna	Laguna	Mabitac	IV-A	1994
IRN4744	PXO529	3b	Mabitac,Laguna	Laguna	Mabitac	IV-A	1994
IRN4746	PXO531	3b	Mabitac,Laguna	Laguna	Mabitac	IV-A	1994
IRN4753	PXO534	3b	Mabitac,Laguna	Laguna	Mabitac	IV-A	1994
IRN4756	PXO537	3b	Mabitac,Laguna	Laguna	Mabitac	IV-A	1994
IRN4757	PXO538	3b	Mabitac,Laguna	Laguna	Mabitac	IV-A	1994
IRN4761	PXO541	3b	Mabitac,Laguna	Laguna	Mabitac	IV-A	1994
IRN4764	PXO543	3b	Mabitac,Laguna	Laguna	Mabitac	IV-A	1994
IRN4770	PXO549	3b	Mabitac,Laguna	Laguna	Mabitac	IV-A	1994
IRN4480	PXO463	3b	Mabitac,Laguna	Laguna	Mabitac	IV-A	1993
IRN4466	PXO445	3b	Mabitac,Laguna	Laguna	Mabitac	IV-A	1993
IRN4467	PXO446	3b	Mabitac,Laguna	Laguna	Mabitac	IV-A	1993
IRN4468	PXO447	3b	Mabitac,Laguna	Laguna	Mabitac	IV-A	1993
IRN4476	PXO451	3b	Mabitac,Laguna	Laguna	Mabitac	IV-A	1993
IRN4477	PXO452	3b	Mabitac,Laguna	Laguna	Mabitac	IV-A	1993
IRN4478	PXO453	3b	Mabitac,Laguna	Laguna	Mabitac	IV-A	1993
IRN4479	PXO454	3b	Mabitac,Laguna	Laguna	Mabitac	IV-A	1993
IRN4486	PXO471	3b	Mabitac,Laguna	Laguna	Mabitac	IV-A	1993
IRN4487	PXO472	3b	Mabitac,Laguna	Laguna	Mabitac	IV-A	1993
IRN4488	PXO473	3b	Mabitac,Laguna	Laguna	Mabitac	IV-A	1993
IRN4489	PXO474	3b	Mabitac,Laguna	Laguna	Mabitac	IV-A	1993
IRN4490	PXO475	3b	Mabitac,Laguna	Laguna	Mabitac	IV-A	1993
IRN4492	PXO477	3b	Mabitac,Laguna	Laguna	Mabitac	IV-A	1993
IRN4493	PXO478	3b	Mabitac,Laguna	Laguna	Mabitac	IV-A	1993
IRN4494	PXO479	3b	Mabitac,Laguna	Laguna	Mabitac	IV-A	1993
IRN4496	PXO481	3b	Mabitac,Laguna	Laguna	Mabitac	IV-A	1993
IRN4497	PXO482	3b	Mabitac,Laguna	Laguna	Mabitac	IV-A	1993
IRN4500	PXO485	3b	Mabitac,Laguna	Laguna	Mabitac	IV-A	1993
IRN4507	PXO493	3b	Mabitac,Laguna	Laguna	Mabitac	IV-A	1993
IRN4508	PXO494	3b	Mabitac,Laguna	Laguna	Mabitac	IV-A	1993
IRN030269		3b	Sta Cruz,Laguna	Laguna	Santa Cruz	IV-A	2003
IRN030273		3b	Sta Cruz,Laguna	Laguna	Santa Cruz	IV-A	2003
IRN030274		3b	Sta Cruz,Laguna	Laguna	Santa Cruz	IV-A	2003
IRN030275		3b	Sta Cruz,Laguna	Laguna	Santa Cruz	IV-A	2003
IRN030232		3b	Sta Cruz,Laguna	Laguna	Santa Cruz	IV-A	2003
IRN030234		3b	Sta Cruz,Laguna	Laguna	Santa Cruz	IV-A	2003
IRN 605	PXO 129	4	IRRI Farm B 25	Laguna	Los Banos	IV-A	1982
IRN 601	PXO 125	4	IRRI Farm C 34	Laguna	Los Banos	IV-A	1981
IRN 589	PXO 113	4	IRRI Farm series 600	Laguna	Los Banos	IV-A	1978
IRN 583	PXO 99	6	IRRI Farm series 725	Laguna	Los Banos	IV-A	1980
IRN 595	PXO 119	6	IRRI Farm series 728	Laguna	Los Banos	IV-A	1979
IRN 593	PXO 117	6	IRRI Farm series 728	Laguna	Los Banos	IV-A	1979
IRN 594	PXO 118	6	IRRI Farm series 728	Laguna	Los Banos	IV-A	1979
IRN 596	PXO 120	6	IRRI Farm series 3001	Laguna	Los Banos	IV-A	1979
IRN 599	PXO 123	6	IRRI Farm series 725	Laguna	Los Banos	IV-A	1980
IRN 592	PXO 116	6	IRRI Farm series 728	Laguna	Los Banos	IV-A	1979
IRN 598	PXO 122	6	IRRI Farm series 727	Laguna	Los Banos	IV-A	1980
IRN 600	PXO 124	6	IRRI Farm E 34	Laguna	Los Banos	IV-A	1980
IRN 604	PXO 128	6	IRRI Farm B 42	Laguna	Los Banos	IV-A	1982
IRN 603	PXO 127	6	IRRI Farm B 7	Laguna	Los Banos	IV-A	1982
IRN 590	PXO 114	6	IRRI Farm series 729	Laguna	Los Banos	IV-A	1979
IRN 591	PXO 115	6	IRRI Farm series 105	Laguna	Los Banos	IV-A	1979
IRN 597	PXO 121	6	IRRI Farm series 726	Laguna	Los Banos	IV-A	1979
IRN99524		9	Late collections'99-Calauan,Laguna	Laguna	Calauan	IV-A	1999
IRN99529		9	Late collections'99-Calauan,Laguna	Laguna	Calauan	IV-A	1999
IRN99595		9	Late collections'99-Calauan,Laguna	Laguna	Calauan	IV-A	1999
IRN98-134		9	Calauan, Laguna	Laguna	Calauan	IV-A	1998
IRN98-136		9	Calauan, Laguna	Laguna	Calauan	IV-A	1998
IRN98-138		9	Calauan, Laguna	Laguna	Calauan	IV-A	1998
IRN98-139		9	Calauan, Laguna	Laguna	Calauan	IV-A	1998
IRN98-140		9	Calauan, Laguna	Laguna	Calauan	IV-A	1998
IRN98-142		9	Calauan, Laguna	Laguna	Calauan	IV-A	1998
IRN99443		9	Late collections'99-Calauan,Laguna	Laguna	Calauan	IV-A	1999
IRN99444		9	Late collections'99-Calauan,Laguna	Laguna	Calauan	IV-A	1999
IRN99445		9	Late collections'99-Calauan,Laguna	Laguna	Calauan	IV-A	1999
IRN99446-1		9	Late collections'99-Calauan,Laguna	Laguna	Calauan	IV-A	1999
IRN99447		9	Late collections'99-Calauan,Laguna	Laguna	Calauan	IV-A	1999
IRN99448-1		9	Late collections'99-Calauan,Laguna	Laguna	Calauan	IV-A	1999
IRN99449-1		9	Late collections'99-Calauan,Laguna	Laguna	Calauan	IV-A	1999
IRN99450		9	Late collections'99-Calauan,Laguna	Laguna	Calauan	IV-A	1999
IRN99451		9	Late collections'99-Calauan,Laguna	Laguna	Calauan	IV-A	1999
IRN99453-1		9	Late collections'99-Calauan,Laguna	Laguna	Calauan	IV-A	1999
IRN99454-1		9	Late collections'99-Calauan,Laguna	Laguna	Calauan	IV-A	1999
IRN99455-1		9	Late collections'99-Calauan,Laguna	Laguna	Calauan	IV-A	1999
IRN99456-1		9	Late collections'99-Calauan,Laguna	Laguna	Calauan	IV-A	1999
IRN99458	PXO564	9	Late collections'99-Calauan,Laguna	Laguna	Calauan	IV-A	1999
IRN99460-2		9	Late collections'99-Calauan,Laguna	Laguna	Calauan	IV-A	1999
IRN99470		9	Late collections'99-Calauan,Laguna	Laguna	Calauan	IV-A	1999
IRN99471		9	Late collections'99-Calauan,Laguna	Laguna	Calauan	IV-A	1999
IRN99472		9	Late collections'99-Calauan,Laguna	Laguna	Calauan	IV-A	1999
IRN99473		9	Late collections'99-Calauan,Laguna	Laguna	Calauan	IV-A	1999
IRN99474		9	Late collections'99-Calauan,Laguna	Laguna	Calauan	IV-A	1999
IRN99475		9	Late collections'99-Calauan,Laguna	Laguna	Calauan	IV-A	1999
IRN99476		9	Late collections'99-Calauan,Laguna	Laguna	Calauan	IV-A	1999
IRN99477		9	Late collections'99-Calauan,Laguna	Laguna	Calauan	IV-A	1999
IRN99478		9	Late collections'99-Calauan,Laguna	Laguna	Calauan	IV-A	1999
IRN99479		9	Late collections'99-Calauan,Laguna	Laguna	Calauan	IV-A	1999
IRN99480		9	Late collections'99-Calauan,Laguna	Laguna	Calauan	IV-A	1999
IRN99481		9	Late collections'99-Calauan,Laguna	Laguna	Calauan	IV-A	1999
IRN99482		9	Late collections'99-Calauan,Laguna	Laguna	Calauan	IV-A	1999
IRN99483		9	Late collections'99-Calauan,Laguna	Laguna	Calauan	IV-A	1999
IRN99484		9	Late collections'99-Calauan,Laguna	Laguna	Calauan	IV-A	1999
IRN99485		9	Late collections'99-Calauan,Laguna	Laguna	Calauan	IV-A	1999
IRN99486		9	Late collections'99-Calauan,Laguna	Laguna	Calauan	IV-A	1999
IRN99488		9	Late collections'99-Calauan,Laguna	Laguna	Calauan	IV-A	1999
IRN99489		9	Late collections'99-Calauan,Laguna	Laguna	Calauan	IV-A	1999
IRN99490		9	Late collections'99-Calauan,Laguna	Laguna	Calauan	IV-A	1999
IRN99491		9	Late collections'99-Calauan,Laguna	Laguna	Calauan	IV-A	1999
IRN99492		9	Late collections'99-Calauan,Laguna	Laguna	Calauan	IV-A	1999
IRN99493		9	Late collections'99-Calauan,Laguna	Laguna	Calauan	IV-A	1999
IRN99494		9	Late collections'99-Calauan,Laguna	Laguna	Calauan	IV-A	1999
IRN99495		9	Late collections'99-Calauan,Laguna	Laguna	Calauan	IV-A	1999
IRN99496		9	Late collections'99-Calauan,Laguna	Laguna	Calauan	IV-A	1999
IRN99497		9	Late collections'99-Calauan,Laguna	Laguna	Calauan	IV-A	1999
IRN99498		9	Late collections'99-Calauan,Laguna	Laguna	Calauan	IV-A	1999
IRN99500		9	Late collections'99-Calauan,Laguna	Laguna	Calauan	IV-A	1999
IRN99502		9	Late collections'99-Calauan,Laguna	Laguna	Calauan	IV-A	1999
IRN99503		9	Late collections'99-Calauan,Laguna	Laguna	Calauan	IV-A	1999
IRN99504		9	Late collections'99-Calauan,Laguna	Laguna	Calauan	IV-A	1999
IRN99505		9	Late collections'99-Calauan,Laguna	Laguna	Calauan	IV-A	1999
IRN99507		9	Late collections'99-Calauan,Laguna	Laguna	Calauan	IV-A	1999
IRN99509		9	Late collections'99-Calauan,Laguna	Laguna	Calauan	IV-A	1999
IRN99510		9	Late collections'99-Calauan,Laguna	Laguna	Calauan	IV-A	1999
IRN99511		9	Late collections'99-Calauan,Laguna	Laguna	Calauan	IV-A	1999
IRN99512		9	Late collections'99-Calauan,Laguna	Laguna	Calauan	IV-A	1999
IRN99513		9	Late collections'99-Calauan,Laguna	Laguna	Calauan	IV-A	1999
IRN99514		9	Late collections'99-Calauan,Laguna	Laguna	Calauan	IV-A	1999
IRN99515		9	Late collections'99-Calauan,Laguna	Laguna	Calauan	IV-A	1999
IRN99516		9	Late collections'99-Calauan,Laguna	Laguna	Calauan	IV-A	1999
IRN99517		9	Late collections'99-Calauan,Laguna	Laguna	Calauan	IV-A	1999
IRN99531		9	Late collections'99-Calauan,Laguna	Laguna	Calauan	IV-A	1999
IRN99532		9	Late collections'99-Calauan,Laguna	Laguna	Calauan	IV-A	1999
IRN99533		9	Late collections'99-Calauan,Laguna	Laguna	Calauan	IV-A	1999
IRN99534		9	Late collections'99-Calauan,Laguna	Laguna	Calauan	IV-A	1999
IRN99535		9	Late collections'99-Calauan,Laguna	Laguna	Calauan	IV-A	1999
IRN99536		9	Late collections'99-Calauan,Laguna	Laguna	Calauan	IV-A	1999
IRN99537		9	Late collections'99-Calauan,Laguna	Laguna	Calauan	IV-A	1999
IRN99538		9	Late collections'99-Calauan,Laguna	Laguna	Calauan	IV-A	1999
IRN99539		9	Late collections'99-Calauan,Laguna	Laguna	Calauan	IV-A	1999
IRN99540		9	Late collections'99-Calauan,Laguna	Laguna	Calauan	IV-A	1999
IRN99541		9	Late collections'99-Calauan,Laguna	Laguna	Calauan	IV-A	1999
IRN99542		9	Late collections'99-Calauan,Laguna	Laguna	Calauan	IV-A	1999
IRN99543		9	Late collections'99-Calauan,Laguna	Laguna	Calauan	IV-A	1999
IRN99544		9	Late collections'99-Calauan,Laguna	Laguna	Calauan	IV-A	1999
IRN99547		9	Late collections'99-Calauan,Laguna	Laguna	Calauan	IV-A	1999
IRN99548		9	Late collections'99-Calauan,Laguna	Laguna	Calauan	IV-A	1999
IRN99549		9	Late collections'99-Calauan,Laguna	Laguna	Calauan	IV-A	1999
IRN99550		9	Late collections'99-Calauan,Laguna	Laguna	Calauan	IV-A	1999
IRN99552		9	Late collections'99-Calauan,Laguna	Laguna	Calauan	IV-A	1999
IRN99553		9	Late collections'99-Calauan,Laguna	Laguna	Calauan	IV-A	1999
IRN99554		9	Late collections'99-Calauan,Laguna	Laguna	Calauan	IV-A	1999
IRN99555		9	Late collections'99-Calauan,Laguna	Laguna	Calauan	IV-A	1999
IRN99556		9	Late collections'99-Calauan,Laguna	Laguna	Calauan	IV-A	1999
IRN99557		9	Late collections'99-Calauan,Laguna	Laguna	Calauan	IV-A	1999
IRN99558		9	Late collections'99-Calauan,Laguna	Laguna	Calauan	IV-A	1999
IRN99561		9	Late collections'99-Calauan,Laguna	Laguna	Calauan	IV-A	1999
IRN99562		9	Late collections'99-Calauan,Laguna	Laguna	Calauan	IV-A	1999
IRN99563		9	Late collections'99-Calauan,Laguna	Laguna	Calauan	IV-A	1999
IRN99564		9	Late collections'99-Calauan,Laguna	Laguna	Calauan	IV-A	1999
IRN99566		9	Late collections'99-Calauan,Laguna	Laguna	Calauan	IV-A	1999
IRN99567	PXO566	9	Late collections'99-Calauan,Laguna	Laguna	Calauan	IV-A	1999
IRN99568		9	Late collections'99-Calauan,Laguna	Laguna	Calauan	IV-A	1999
IRN99571		9	Late collections'99-Calauan,Laguna	Laguna	Calauan	IV-A	1999
IRN99572		9	Late collections'99-Calauan,Laguna	Laguna	Calauan	IV-A	1999
IRN99575		9	Late collections'99-Calauan,Laguna	Laguna	Calauan	IV-A	1999
IRN99576		9	Late collections'99-Calauan,Laguna	Laguna	Calauan	IV-A	1999
IRN98-106	PXO562	9	Calauan,Laguna	Laguna	Calauan	IV-A	1998
IRN98-106	PXO562	9	Calauan, Laguna	Laguna	Calauan	IV-A	1998
IRN98-107		9	Calauan, Laguna	Laguna	Calauan	IV-A	1998
IRN98-108		9	Calauan, Laguna	Laguna	Calauan	IV-A	1998
IRN98-109		9	Calauan, Laguna	Laguna	Calauan	IV-A	1998
IRN98-110		9	Calauan, Laguna	Laguna	Calauan	IV-A	1998
IRN98-112		9	Calauan, Laguna	Laguna	Calauan	IV-A	1998
IRN98-113		9	Calauan, Laguna	Laguna	Calauan	IV-A	1998
IRN98-114		9	Calauan, Laguna	Laguna	Calauan	IV-A	1998
IRN98-115		9	Calauan, Laguna	Laguna	Calauan	IV-A	1998
IRN98-116		9	Calauan, Laguna	Laguna	Calauan	IV-A	1998
IRN98-117		9	Calauan, Laguna	Laguna	Calauan	IV-A	1998
IRN98-118		9	Calauan, Laguna	Laguna	Calauan	IV-A	1998
IRN98-119		9	Calauan, Laguna	Laguna	Calauan	IV-A	1998
IRN98-120		9	Calauan, Laguna	Laguna	Calauan	IV-A	1998
IRN98-121		9	Calauan, Laguna	Laguna	Calauan	IV-A	1998
IRN98-122		9	Calauan, Laguna	Laguna	Calauan	IV-A	1998
IRN98-123		9	Calauan, Laguna	Laguna	Calauan	IV-A	1998
IRN98-124		9	Calauan, Laguna	Laguna	Calauan	IV-A	1998
IRN98-125		9	Calauan, Laguna	Laguna	Calauan	IV-A	1998
IRN98-126		9	Calauan, Laguna	Laguna	Calauan	IV-A	1998
IRN98-128		9	Calauan, Laguna	Laguna	Calauan	IV-A	1998
IRN98-129		9	Calauan, Laguna	Laguna	Calauan	IV-A	1998
IRN98-130		9	Calauan, Laguna	Laguna	Calauan	IV-A	1998
IRN98-131		9	Calauan, Laguna	Laguna	Calauan	IV-A	1998
IRN98-132		9	Calauan, Laguna	Laguna	Calauan	IV-A	1998
IRN98-133		9	Calauan, Laguna	Laguna	Calauan	IV-A	1998
IRN99-518	PXO565	9	Calauan,Laguna	Laguna	Calauan	IV-A	1999
IRN99518	PXO565	9	Late collections'99-Calauan,Laguna	Laguna	Calauan	IV-A	1999
IRN99519		9	Late collections'99-Calauan,Laguna	Laguna	Calauan	IV-A	1999
IRN99523		9	Late collections'99-Calauan,Laguna	Laguna	Calauan	IV-A	1999
IRN99-458	PXO564	9	Calauan,Laguna	Laguna	Calauan	IV-A	1999
IRN99-568	PXO566	9	Calauan,Laguna	Laguna	Calauan	IV-A	1999
IRN4465	PXO444	9	Mabitac,Laguna	Laguna	Mabitac	IV-A	1993
IRN4773	PXO552	9	Mabitac,Laguna	Laguna	Mabitac	IV-A	1994
IRN98-235	PXO 341	10	Calauan, Laguna	Laguna	Calauan	IV-A	1998
IRN98-217		10	Calauan, Laguna	Laguna	Calauan	IV-A	1998
IRN98-235	PXO341	10	Calauan, Laguna	Laguna	Calauan	IV-A	1998
IRN99-597	PXO568	10	Calauan,Laguna	Laguna	Calauan	IV-A	1999
IRN99526		10	Late collections'99-Calauan,Laguna	Laguna	Calauan	IV-A	1999
IRN99527		10	Late collections'99-Calauan,Laguna	Laguna	Calauan	IV-A	1999
IRN99592		10	Late collections'99-Calauan,Laguna	Laguna	Calauan	IV-A	1999
IRN99594		10	Late collections'99-Calauan,Laguna	Laguna	Calauan	IV-A	1999
IRN99597	PXO568	10	Late collections'99-Calauan,Laguna	Laguna	Calauan	IV-A	1999
IRN99598		10	Late collections'99-Calauan,Laguna	Laguna	Calauan	IV-A	1999
IRN99603		10	Late collections'99-Calauan,Laguna	Laguna	Calauan	IV-A	1999
IRN99604		10	Late collections'99-Calauan,Laguna	Laguna	Calauan	IV-A	1999
IRN99605		10	Late collections'99-Calauan,Laguna	Laguna	Calauan	IV-A	1999
IRN99606		10	Late collections'99-Calauan,Laguna	Laguna	Calauan	IV-A	1999
IRN99607		10	Late collections'99-Calauan,Laguna	Laguna	Calauan	IV-A	1999
IRN99608		10	Late collections'99-Calauan,Laguna	Laguna	Calauan	IV-A	1999
IRN99609		10	Late collections'99-Calauan,Laguna	Laguna	Calauan	IV-A	1999
IRN99610		10	Late collections'99-Calauan,Laguna	Laguna	Calauan	IV-A	1999
IRN98-137	PXO563	10	Calauan, Laguna	Laguna	Calauan	IV-A	1998
IRN98-143		10	Calauan, Laguna	Laguna	Calauan	IV-A	1998
IRN98-144		10	Calauan, Laguna	Laguna	Calauan	IV-A	1998
IRN98-137	PXO563	10	Calauan,Laguna	Laguna	Calauan	IV-A	1998
IRN 4709	PXO 340	3c	Calauan, Laguna	Laguna	Calauan	IV-A	1994
IRN030102		3c	Calauan,Laguna	Laguna	Calauan	IV-A	2003
IRN030110		3c	Calauan,Laguna	Laguna	Calauan	IV-A	2003
IRN060022	PXO591	3c	Sta Cruz, Laguna	Laguna	Santa Cruz	IV-A	2006
IRN060067		3c	Sta Cruz, Laguna	Laguna	Santa Cruz	IV-A	2006
IRN060056	PXO594	3c	Sta Cruz, Laguna	Laguna	Santa Cruz	IV-A	2006
IRN 4742	PXO 339	9a	Calauan, Laguna	Laguna	Calauan	IV-A	1994
IRN4725	PXO516	9a	Calauan,Laguna	Laguna	Calauan	IV-A	1994
IRN 4727	PXO 342	9a	Calauan, Laguna	Laguna	Calauan	IV-A	1994
IRN 4728	PXO 343	9a	Calauan, Laguna	Laguna	Calauan	IV-A	1994
IRN 4741	PXO 344	9a	Calauan, Laguna	Laguna	Calauan	IV-A	1994
IRN98-285		9b	Calauan, Laguna	Laguna	Calauan	IV-A	1998
IRN5261	PXO407	9b	Calauan, Laguna	Laguna	Calauan	IV-A	1993
IRN4429	PXO409	9b	Calauan, Laguna	Laguna	Calauan	IV-A	1993
IRN4432	PXO412	9b	Calauan, Laguna	Laguna	Calauan	IV-A	1993
IRN4435	PXO415	9b	Calauan, Laguna	Laguna	Calauan	IV-A	1993
IRN4438	PXO418	9b	Calauan, Laguna	Laguna	Calauan	IV-A	1993
IRN4439	PXO419	9b	Calauan, Laguna	Laguna	Calauan	IV-A	1993
IRN4446	PXO425	9b	Calauan, Laguna	Laguna	Calauan	IV-A	1993
IRN4447	PXO426	9b	Calauan, Laguna	Laguna	Calauan	IV-A	1993
IRN4448	PXO427	9b	Calauan, Laguna	Laguna	Calauan	IV-A	1993
IRN4449	PXO428	9b	Calauan, Laguna	Laguna	Calauan	IV-A	1993
IRN4450	PXO429	9b	Calauan, Laguna	Laguna	Calauan	IV-A	1993
IRN4451	PXO430	9b	Calauan, Laguna	Laguna	Calauan	IV-A	1993
IRN4452	PXO431	9b	Calauan, Laguna	Laguna	Calauan	IV-A	1993
IRN4453	PXO432	9b	Calauan, Laguna	Laguna	Calauan	IV-A	1993
IRN4454	PXO433	9b	Calauan, Laguna	Laguna	Calauan	IV-A	1993
IRN4455	PXO434	9b	Calauan, Laguna	Laguna	Calauan	IV-A	1993
IRN4458	PXO437	9b	Calauan, Laguna	Laguna	Calauan	IV-A	1993
IRN4702	PXO495	9b	Calauan,Laguna	Laguna	Calauan	IV-A	1994
IRN4703	PXO496	9b	Calauan,Laguna	Laguna	Calauan	IV-A	1994
IRN4704	PXO497	9b	Calauan,Laguna	Laguna	Calauan	IV-A	1994
IRN4706	PXO499	9b	Calauan,Laguna	Laguna	Calauan	IV-A	1994
IRN4711	PXO502	9b	Calauan,Laguna	Laguna	Calauan	IV-A	1994
IRN4712	PXO503	9b	Calauan,Laguna	Laguna	Calauan	IV-A	1994
IRN4729	PXO517	9b	Calauan,Laguna	Laguna	Calauan	IV-A	1994
IRN4732	PXO520	9b	Calauan,Laguna	Laguna	Calauan	IV-A	1994
IRN5263	PXO522	9b	Calauan,Laguna	Laguna	Calauan	IV-A	1994
IRN4416	PXO401	9b	Calauan, Laguna	Laguna	Calauan	IV-A	1993
IRN4423	PXO402	9b	Calauan, Laguna	Laguna	Calauan	IV-A	1993
IRN4424	PXO403	9b	Calauan, Laguna	Laguna	Calauan	IV-A	1993
IRN4737	PXO524	9b	Calauan,Laguna	Laguna	Calauan	IV-A	1994
IRN4417	PXO 348	9b	Calauan, Laguna	Laguna	Calauan	IV-A	1994
IRN 4421	PXO 349	9b	Calauan, Laguna	Laguna	Calauan	IV-A	1994
IRN 4422	PXO 350	9b	Calauan, Laguna	Laguna	Calauan	IV-A	1994
IRN 4734	PXO 354	9b	Calauan, Laguna	Laguna	Calauan	IV-A	1994
IRN 4735	PXO 355	9b	Calauan, Laguna	Laguna	Calauan	IV-A	1994
IRN4739	PXO 356	9b	Calauan, Laguna	Laguna	Calauan	IV-A	1994
IRN 4927	PXO 357	9b	Calauan, Laguna	Laguna	Calauan	IV-A	1995
IRN4933	PXO 358	9b	Calauan, Laguna	Laguna	Calauan	IV-A	1995
IRN4946-a	PXO 359	9b	Calauan, Laguna	Laguna	Calauan	IV-A	1995
IRN4967	PXO 360	9b	Calauan, Laguna	Laguna	Calauan	IV-A	1995
IRN030188		9b	Calauan,Laguna	Laguna	Calauan	IV-A	2003
IRN030189		9b	Calauan,Laguna	Laguna	Calauan	IV-A	2003
IRN030190		9b	Calauan,Laguna	Laguna	Calauan	IV-A	2003
IRN030191		9b	Calauan,Laguna	Laguna	Calauan	IV-A	2003
IRN030192		9b	Calauan,Laguna	Laguna	Calauan	IV-A	2003
IRN030193		9b	Calauan,Laguna	Laguna	Calauan	IV-A	2003
IRN030194		9b	Calauan,Laguna	Laguna	Calauan	IV-A	2003
IRN030196		9b	Calauan,Laguna	Laguna	Calauan	IV-A	2003
IRN030197		9b	Calauan,Laguna	Laguna	Calauan	IV-A	2003
IRN030198		9b	Calauan,Laguna	Laguna	Calauan	IV-A	2003
IRN030199		9b	Calauan,Laguna	Laguna	Calauan	IV-A	2003
IRN030202		9b	Calauan,Laguna	Laguna	Calauan	IV-A	2003
IRN030204		9b	Calauan,Laguna	Laguna	Calauan	IV-A	2003
IRN030205		9b	Calauan,Laguna	Laguna	Calauan	IV-A	2003
IRN030206		9b	Calauan,Laguna	Laguna	Calauan	IV-A	2003
IRN030002		9b	Calauan,Laguna	Laguna	Calauan	IV-A	2003
IRN030003		9b	Calauan,Laguna	Laguna	Calauan	IV-A	2003
IRN030004		9b	Calauan,Laguna	Laguna	Calauan	IV-A	2003
IRN030028		9b	Calauan,Laguna	Laguna	Calauan	IV-A	2003
IRN030029		9b	Calauan,Laguna	Laguna	Calauan	IV-A	2003
IRN030030		9b	Calauan,Laguna	Laguna	Calauan	IV-A	2003
IRN030031		9b	Calauan,Laguna	Laguna	Calauan	IV-A	2003
IRN030032		9b	Calauan,Laguna	Laguna	Calauan	IV-A	2003
IRN030033		9b	Calauan,Laguna	Laguna	Calauan	IV-A	2003
IRN030034		9b	Calauan,Laguna	Laguna	Calauan	IV-A	2003
IRN030035		9b	Calauan,Laguna	Laguna	Calauan	IV-A	2003
IRN030036		9b	Calauan,Laguna	Laguna	Calauan	IV-A	2003
IRN030037		9b	Calauan,Laguna	Laguna	Calauan	IV-A	2003
IRN030038		9b	Calauan,Laguna	Laguna	Calauan	IV-A	2003
IRN030047		9b	Calauan,Laguna	Laguna	Calauan	IV-A	2003
IRN030048		9b	Calauan,Laguna	Laguna	Calauan	IV-A	2003
IRN030070		9b	Calauan,Laguna	Laguna	Calauan	IV-A	2003
IRN030071		9b	Calauan,Laguna	Laguna	Calauan	IV-A	2003
IRN030072		9b	Calauan,Laguna	Laguna	Calauan	IV-A	2003
IRN030074		9b	Calauan,Laguna	Laguna	Calauan	IV-A	2003
IRN030075		9b	Calauan,Laguna	Laguna	Calauan	IV-A	2003
IRN030076		9b	Calauan,Laguna	Laguna	Calauan	IV-A	2003
IRN030077		9b	Calauan,Laguna	Laguna	Calauan	IV-A	2003
IRN030095		9b	Calauan,Laguna	Laguna	Calauan	IV-A	2003
IRN030098		9b	Calauan,Laguna	Laguna	Calauan	IV-A	2003
IRN030142		9b	Calauan,Laguna	Laguna	Calauan	IV-A	2003
IRN030143		9b	Calauan,Laguna	Laguna	Calauan	IV-A	2003
IRN030145		9b	Calauan,Laguna	Laguna	Calauan	IV-A	2003
IRN030146		9b	Calauan,Laguna	Laguna	Calauan	IV-A	2003
IRN030147		9b	Calauan,Laguna	Laguna	Calauan	IV-A	2003
IRN030150		9b	Calauan,Laguna	Laguna	Calauan	IV-A	2003
IRN030153		9b	Calauan,Laguna	Laguna	Calauan	IV-A	2003
IRN030164		9b	Calauan,Laguna	Laguna	Calauan	IV-A	2003
IRN030210		9b	Calauan,Laguna	Laguna	Calauan	IV-A	2003
IRN030211		9b	Calauan,Laguna	Laguna	Calauan	IV-A	2003
IRN030212		9b	Calauan,Laguna	Laguna	Calauan	IV-A	2003
IRN030213		9b	Calauan,Laguna	Laguna	Calauan	IV-A	2003
IRN030214		9b	Calauan,Laguna	Laguna	Calauan	IV-A	2003
IRN030215		9b	Calauan,Laguna	Laguna	Calauan	IV-A	2003
IRN030216		9b	Calauan,Laguna	Laguna	Calauan	IV-A	2003
IRN030221		9b	Calauan,Laguna	Laguna	Calauan	IV-A	2003
IRN030229		9b	Calauan,Laguna	Laguna	Calauan	IV-A	2003
IRN010150		9b	Site#1,Km72,Calauan,Lag.	Laguna	Calauan	IV-A	2001
IRN010151		9b	Site#1,Km72,Calauan,Lag.	Laguna	Calauan	IV-A	2001
IRN010152		9b	Site#1,Km72,Calauan,Lag.	Laguna	Calauan	IV-A	2001
IRN010156		9b	Site#1,Km72,Calauan,Lag.	Laguna	Calauan	IV-A	2001
IRN010157		9b	Site#1,Km72,Calauan,Lag.	Laguna	Calauan	IV-A	2001
IRN010158		9b	Site#1,Km72,Calauan,Lag.	Laguna	Calauan	IV-A	2001
IRN010159		9b	Site#1,Km72,Calauan,Lag.	Laguna	Calauan	IV-A	2001
IRN010162		9b	Site#1,Km72,Calauan,Lag.	Laguna	Calauan	IV-A	2001
IRN010165		9b	Site#1,Km72,Calauan,Lag.	Laguna	Calauan	IV-A	2001
IRN010166		9b	Site#1,Km72,Calauan,Lag.	Laguna	Calauan	IV-A	2001
IRN010167		9b	Site#1,Km72,Calauan,Lag.	Laguna	Calauan	IV-A	2001
IRN010168		9b	Site#1,Km72,Calauan,Lag.	Laguna	Calauan	IV-A	2001
IRN010169		9b	Site#1,Km72,Calauan,Lag.	Laguna	Calauan	IV-A	2001
IRN010171		9b	Site#1,Km72,Calauan,Lag.	Laguna	Calauan	IV-A	2001
IRN010173		9b	Site#1,Km72,Calauan,Lag.	Laguna	Calauan	IV-A	2001
IRN010174		9b	Site#1,Km72,Calauan,Lag.	Laguna	Calauan	IV-A	2001
IRN010175		9b	Site#1,Km72,Calauan,Lag.	Laguna	Calauan	IV-A	2001
IRN010176		9b	Site#1,Km72,Calauan,Lag.	Laguna	Calauan	IV-A	2001
IRN010177		9b	Site#1,Km72,Calauan,Lag.	Laguna	Calauan	IV-A	2001
IRN010178		9b	Site#1,Km72,Calauan,Lag.	Laguna	Calauan	IV-A	2001
IRN010179		9b	Site#1,Km72,Calauan,Lag.	Laguna	Calauan	IV-A	2001
IRN010180		9b	Site#1,Km72,Calauan,Lag.	Laguna	Calauan	IV-A	2001
IRN010181		9b	Site#1,Km72,Calauan,Lag.	Laguna	Calauan	IV-A	2001
IRN010182		9b	Site#1,Km72,Calauan,Lag.	Laguna	Calauan	IV-A	2001
IRN010187		9b	Site#1,Km72,Calauan,Lag.	Laguna	Calauan	IV-A	2001
IRN010192		9b	Site#1,Km72,Calauan,Lag.	Laguna	Calauan	IV-A	2001
IRN010194		9b	Site#2,Km 72,Calauan,Lag.	Laguna	Calauan	IV-A	2001
IRN010196		9b	Site#2,Km 72,Calauan,Lag.	Laguna	Calauan	IV-A	2001
IRN010197		9b	Site#2,Km 72,Calauan,Lag.	Laguna	Calauan	IV-A	2001
IRN010199		9b	Site#2,Km 72,Calauan,Lag.	Laguna	Calauan	IV-A	2001
IRN010200		9b	Site#2,Km 72,Calauan,Lag.	Laguna	Calauan	IV-A	2001
IRN010201		9b	Site#2,Km 72,Calauan,Lag.	Laguna	Calauan	IV-A	2001
IRN010203		9b	Site#2,Km 72,Calauan,Lag.	Laguna	Calauan	IV-A	2001
IRN010206		9b	Site#2,Km 72,Calauan,Lag.	Laguna	Calauan	IV-A	2001
IRN010207		9b	Site#2,Km 72,Calauan,Lag.	Laguna	Calauan	IV-A	2001
IRN010208		9b	Site#2,Km 72,Calauan,Lag.	Laguna	Calauan	IV-A	2001
IRN010211		9b	Site#2,Km 72,Calauan,Lag.	Laguna	Calauan	IV-A	2001
IRN010212		9b	Site#2,Km 72,Calauan,Lag.	Laguna	Calauan	IV-A	2001
IRN010214		9b	Site#2,Km 72,Calauan,Lag.	Laguna	Calauan	IV-A	2001
IRN010215		9b	Site#2,Km 72,Calauan,Lag.	Laguna	Calauan	IV-A	2001
IRN010221		9b	Site#2,Km 72,Calauan,Lag.	Laguna	Calauan	IV-A	2001
IRN010222		9b	Site#2,Km 72,Calauan,Lag.	Laguna	Calauan	IV-A	2001
IRN010223		9b	Site#2,Km 72,Calauan,Lag.	Laguna	Calauan	IV-A	2001
IRN010224		9b	Site#2,Km 72,Calauan,Lag.	Laguna	Calauan	IV-A	2001
IRN010227		9b	Site#2,Km 72,Calauan,Lag.	Laguna	Calauan	IV-A	2001
IRN010228		9b	Site#2,Km 72,Calauan,Lag.	Laguna	Calauan	IV-A	2001
IRN010229		9b	Site#2,Km 72,Calauan,Lag.	Laguna	Calauan	IV-A	2001
IRN010230		9b	Site#2,Km 72,Calauan,Lag.	Laguna	Calauan	IV-A	2001
IRN010231		9b	Site#2,Km 72,Calauan,Lag.	Laguna	Calauan	IV-A	2001
IRN010233		9b	Site#2,Km 72,Calauan,Lag.	Laguna	Calauan	IV-A	2001
IRN010235		9b	Site#2,Km 72,Calauan,Lag.	Laguna	Calauan	IV-A	2001
IRN010236		9b	Site#2,Km 72,Calauan,Lag.	Laguna	Calauan	IV-A	2001
IRN010237		9b	Site#2,Km 72,Calauan,Lag.	Laguna	Calauan	IV-A	2001
IRN010238		9b	Site#2,Km 72,Calauan,Lag.	Laguna	Calauan	IV-A	2001
IRN010307		9b	Site#2,Labuin,Pila,Laguna	Laguna	Calauan	IV-A	2001
IRN030100		9b	Calauan,Laguna	Laguna	Calauan	IV-A	2003
IRN030103		9b	Calauan,Laguna	Laguna	Calauan	IV-A	2003
IRN030107		9b	Calauan,Laguna	Laguna	Calauan	IV-A	2003
IRN030108		9b	Calauan,Laguna	Laguna	Calauan	IV-A	2003
IRN030167		9b	Calauan,Laguna	Laguna	Calauan	IV-A	2003
IRN030168		9b	Calauan,Laguna	Laguna	Calauan	IV-A	2003
IRN030169		9b	Calauan,Laguna	Laguna	Calauan	IV-A	2003
IRN030172		9b	Calauan,Laguna	Laguna	Calauan	IV-A	2003
IRN030173		9b	Calauan,Laguna	Laguna	Calauan	IV-A	2003
IRN030174		9b	Calauan,Laguna	Laguna	Calauan	IV-A	2003
IRN030175		9b	Calauan,Laguna	Laguna	Calauan	IV-A	2003
IRN030176		9b	Calauan,Laguna	Laguna	Calauan	IV-A	2003
IRN030177		9b	Calauan,Laguna	Laguna	Calauan	IV-A	2003
IRN030178		9b	Calauan,Laguna	Laguna	Calauan	IV-A	2003
IRN030179		9b	Calauan,Laguna	Laguna	Calauan	IV-A	2003
IRN030180		9b	Calauan,Laguna	Laguna	Calauan	IV-A	2003
IRN030181		9b	Calauan,Laguna	Laguna	Calauan	IV-A	2003
IRN030182		9b	Calauan,Laguna	Laguna	Calauan	IV-A	2003
IRN030183		9b	Calauan,Laguna	Laguna	Calauan	IV-A	2003
IRN030184		9b	Calauan,Laguna	Laguna	Calauan	IV-A	2003
IRN030185		9b	Calauan,Laguna	Laguna	Calauan	IV-A	2003
IRN030207		9b	Calauan,Laguna	Laguna	Calauan	IV-A	2003
IRN030208		9b	Calauan,Laguna	Laguna	Calauan	IV-A	2003
IRN030209		9b	Calauan,Laguna	Laguna	Calauan	IV-A	2003
IRN4491	PXO476	9b	Mabitac,Laguna	Laguna	Mabitac	IV-A	1993
IRN4460	PXO439	9b	Mabitac,Laguna	Laguna	Mabitac	IV-A	1993
IRN4461	PXO440	9b	Mabitac,Laguna	Laguna	Mabitac	IV-A	1993
IRN4462	PXO441	9b	Mabitac,Laguna	Laguna	Mabitac	IV-A	1993
IRN5254	PXO458	9b	Mabitac,Laguna	Laguna	Mabitac	IV-A	1993
IRN5255	PXO459	9b	Mabitac,Laguna	Laguna	Mabitac	IV-A	1993
IRN5256	PXO460	9b	Mabitac,Laguna	Laguna	Mabitac	IV-A	1993
IRN5257	PXO461	9b	Mabitac,Laguna	Laguna	Mabitac	IV-A	1993
IRN5258	PXO462	9b	Mabitac,Laguna	Laguna	Mabitac	IV-A	1993
IRN5259	PXO464	9b	Mabitac,Laguna	Laguna	Mabitac	IV-A	1993
IRN5260	PXO465	9b	Mabitac,Laguna	Laguna	Mabitac	IV-A	1993
IRN4481	PXO466	9b	Mabitac,Laguna	Laguna	Mabitac	IV-A	1993
IRN4483	PXO468	9b	Mabitac,Laguna	Laguna	Mabitac	IV-A	1993
IRN4484	PXO469	9b	Mabitac,Laguna	Laguna	Mabitac	IV-A	1993
IRN5262	PXO491	9b	Mabitac,Laguna	Laguna	Mabitac	IV-A	1993
IRN4743	PXO527	9b	Mabitac,Laguna	Laguna	Mabitac	IV-A	1994
IRN4745	PXO530	9b	Mabitac,Laguna	Laguna	Mabitac	IV-A	1994
IRN4754	PXO535	9b	Mabitac,Laguna	Laguna	Mabitac	IV-A	1994
IRN4755	PXO536	9b	Mabitac,Laguna	Laguna	Mabitac	IV-A	1994
IRN4758	PXO539	9b	Mabitac,Laguna	Laguna	Mabitac	IV-A	1994
IRN 4759	PXO540	9b	Mabitac,Laguna	Laguna	Mabitac	IV-A	1994
IRN4762	PXO542	9b	Mabitac,Laguna	Laguna	Mabitac	IV-A	1994
IRN4765	PXO544	9b	Mabitac,Laguna	Laguna	Mabitac	IV-A	1994
IRN4766	PXO545	9b	Mabitac,Laguna	Laguna	Mabitac	IV-A	1994
IRN4767	PXO546	9b	Mabitac,Laguna	Laguna	Mabitac	IV-A	1994
IRN4768	PXO547	9b	Mabitac,Laguna	Laguna	Mabitac	IV-A	1994
IRN4769	PXO548	9b	Mabitac,Laguna	Laguna	Mabitac	IV-A	1994
IRN4771	PXO550	9b	Mabitac,Laguna	Laguna	Mabitac	IV-A	1994
IRN4772	PXO551	9b	Mabitac,Laguna	Laguna	Mabitac	IV-A	1994
IRN4774	PXO553	9b	Mabitac,Laguna	Laguna	Mabitac	IV-A	1994
IRN4469	PXO367	9b	Mabitac, Laguna	Laguna	Mabitac	IV-A	1993
IRN4470	PXO448	9b	Mabitac,Laguna	Laguna	Mabitac	IV-A	1993
IRN4471	PXO449	9b	Mabitac,Laguna	Laguna	Mabitac	IV-A	1993
IRN4472	PXO450	9b	Mabitac,Laguna	Laguna	Mabitac	IV-A	1993
IRN4498	PXO483	9b	Mabitac,Laguna	Laguna	Mabitac	IV-A	1993
IRN4506	PXO492	9b	Mabitac,Laguna	Laguna	Mabitac	IV-A	1993
IRN4749	PXO533	9b	Mabitac,Laguna	Laguna	Mabitac	IV-A	1994
IRN4775	PXO554	9b	Mabitac,Laguna	Laguna	Mabitac	IV-A	1994
IRN 4473	PXO 351	9b	Mabitac, Laguna	Laguna	Mabitac	IV-A	1994
IRN 4474	PXO 352	9b	Mabitac, Laguna	Laguna	Mabitac	IV-A	1994
IRN 4475	PXO 353	9b	Mabitac, Laguna	Laguna	Mabitac	IV-A	1994
IRN5023	PXO 361	9b	Mabitac, Laguna	Laguna	Mabitac	IV-A	1994
IRN060010	PXO590	9b	Sta Cruz, Laguna	Laguna	Santa Cruz	IV-A	2006
IRN060011		9b	Sta Cruz, Laguna	Laguna	Santa Cruz	IV-A	2006
IRN060012		9b	Sta Cruz, Laguna	Laguna	Santa Cruz	IV-A	2006
IRN060013		9b	Sta Cruz, Laguna	Laguna	Santa Cruz	IV-A	2006
IRN060014		9b	Sta Cruz, Laguna	Laguna	Santa Cruz	IV-A	2006
IRN060015		9b	Sta Cruz, Laguna	Laguna	Santa Cruz	IV-A	2006
IRN060016		9b	Sta Cruz, Laguna	Laguna	Santa Cruz	IV-A	2006
IRN060017		9b	Sta Cruz, Laguna	Laguna	Santa Cruz	IV-A	2006
IRN060018		9b	Sta Cruz, Laguna	Laguna	Santa Cruz	IV-A	2006
IRN060028		9b	Sta Cruz, Laguna	Laguna	Santa Cruz	IV-A	2006
IRN060029		9b	Sta Cruz, Laguna	Laguna	Santa Cruz	IV-A	2006
IRN060030		9b	Sta Cruz, Laguna	Laguna	Santa Cruz	IV-A	2006
IRN060038		9b	Sta Cruz, Laguna	Laguna	Santa Cruz	IV-A	2006
IRN060019		9b	Sta Cruz, Laguna	Laguna	Santa Cruz	IV-A	2006
IRN060020		9b	Sta Cruz, Laguna	Laguna	Santa Cruz	IV-A	2006
IRN060021		9b	Sta Cruz, Laguna	Laguna	Santa Cruz	IV-A	2006
IRN060023		9b	Sta Cruz, Laguna	Laguna	Santa Cruz	IV-A	2006
IRN060024		9b	Sta Cruz, Laguna	Laguna	Santa Cruz	IV-A	2006
IRN060025		9b	Sta Cruz, Laguna	Laguna	Santa Cruz	IV-A	2006
IRN060026		9b	Sta Cruz, Laguna	Laguna	Santa Cruz	IV-A	2006
IRN060063		9b	Sta Cruz, Laguna	Laguna	Santa Cruz	IV-A	2006
IRN060064		9b	Sta Cruz, Laguna	Laguna	Santa Cruz	IV-A	2006
IRN060065		9b	Sta Cruz, Laguna	Laguna	Santa Cruz	IV-A	2006
IRN060066	PXO595	9b	Sta Cruz, Laguna	Laguna	Santa Cruz	IV-A	2006
IRN060068		9b	Sta Cruz, Laguna	Laguna	Santa Cruz	IV-A	2006
IRN060001	PXO589	9b	Sta Cruz, Laguna	Laguna	Santa Cruz	IV-A	2006
IRN060002		9b	Sta Cruz, Laguna	Laguna	Santa Cruz	IV-A	2006
IRN060003		9b	Sta Cruz, Laguna	Laguna	Santa Cruz	IV-A	2006
IRN060004		9b	Sta Cruz, Laguna	Laguna	Santa Cruz	IV-A	2006
IRN060005		9b	Sta Cruz, Laguna	Laguna	Santa Cruz	IV-A	2006
IRN060006		9b	Sta Cruz, Laguna	Laguna	Santa Cruz	IV-A	2006
IRN060007		9b	Sta Cruz, Laguna	Laguna	Santa Cruz	IV-A	2006
IRN060008		9b	Sta Cruz, Laguna	Laguna	Santa Cruz	IV-A	2006
IRN060009		9b	Sta Cruz, Laguna	Laguna	Santa Cruz	IV-A	2006
IRN060027	PXO592	9b	Sta Cruz, Laguna	Laguna	Santa Cruz	IV-A	2006
IRN060042		9b	Sta Cruz, Laguna	Laguna	Santa Cruz	IV-A	2006
IRN060043		9b	Sta Cruz, Laguna	Laguna	Santa Cruz	IV-A	2006
IRN060044		9b	Sta Cruz, Laguna	Laguna	Santa Cruz	IV-A	2006
IRN060045		9b	Sta Cruz, Laguna	Laguna	Santa Cruz	IV-A	2006
IRN060046		9b	Sta Cruz, Laguna	Laguna	Santa Cruz	IV-A	2006
IRN060047		9b	Sta Cruz, Laguna	Laguna	Santa Cruz	IV-A	2006
IRN060048		9b	Sta Cruz, Laguna	Laguna	Santa Cruz	IV-A	2006
IRN060049		9b	Sta Cruz, Laguna	Laguna	Santa Cruz	IV-A	2006
IRN060050		9b	Sta Cruz, Laguna	Laguna	Santa Cruz	IV-A	2006
IRN060051		9b	Sta Cruz, Laguna	Laguna	Santa Cruz	IV-A	2006
IRN060052		9b	Sta Cruz, Laguna	Laguna	Santa Cruz	IV-A	2006
IRN060053		9b	Sta Cruz, Laguna	Laguna	Santa Cruz	IV-A	2006
IRN060054		9b	Sta Cruz, Laguna	Laguna	Santa Cruz	IV-A	2006
IRN060055		9b	Sta Cruz, Laguna	Laguna	Santa Cruz	IV-A	2006
IRN060057		9b	Sta Cruz, Laguna	Laguna	Santa Cruz	IV-A	2006
IRN060058		9b	Sta Cruz, Laguna	Laguna	Santa Cruz	IV-A	2006
IRN060059		9b	Sta Cruz, Laguna	Laguna	Santa Cruz	IV-A	2006
IRN060060		9b	Sta Cruz, Laguna	Laguna	Santa Cruz	IV-A	2006
IRN060061		9b	Sta Cruz, Laguna	Laguna	Santa Cruz	IV-A	2006
IRN060062		9b	Sta Cruz, Laguna	Laguna	Santa Cruz	IV-A	2006
IRN030360		9b	Sta Cruz,Laguna	Laguna	Santa Cruz	IV-A	2003
IRN030270		9b	Sta Cruz,Laguna	Laguna	Santa Cruz	IV-A	2003
IRN030272		9b	Sta Cruz,Laguna	Laguna	Santa Cruz	IV-A	2003
IRN060010	PXO590	9b	Sta Cruz,Laguna	Laguna	Santa Cruz	IV-A	2006
IRN060037		9b	Sta Cruz, Laguna	Laguna	Santa Cruz	IV-A	2006
IRN060066	PXO595	9b	Sta Cruz,Laguna	Laguna	Santa Cruz	IV-A	2006
IRN060001	PXO589	9b	Sta Cruz,Laguna	Laguna	Santa Cruz	IV-A	2006
IRN060027	PXO592	9b	Sta Cruz,Laguna	Laguna	Santa Cruz	IV-A	2006
IRN030233		9b	Sta Cruz,Laguna	Laguna	Santa Cruz	IV-A	2003
IRN030447		9b	Sta Cruz,Laguna	Laguna	Santa Cruz	IV-A	2003
IRN030450		9b	Sta Cruz,Laguna	Laguna	Santa Cruz	IV-A	2003
IRN4434	PXO414	9c	Calauan, Laguna	Laguna	Calauan	IV-A	1993
IRN030115		9c	Calauan,Laguna	Laguna	Calauan	IV-A	2003
IRN 4748	PXO 345	9c	Mabitac, Laguna	Laguna	Mabitac	IV-A	1994
IRN 4750	PXO 346	9c	Mabitac, Laguna	Laguna	Mabitac	IV-A	1994
IRN 4751	PXO 347	9c	Mabitac, Laguna	Laguna	Mabitac	IV-A	1994
IRN4425	PXO404	9d	Calauan, Laguna	Laguna	Calauan	IV-A	1993
IRN4426	PXO405	9d	Calauan, Laguna	Laguna	Calauan	IV-A	1993
IRN4427	PXO406	9d	Calauan, Laguna	Laguna	Calauan	IV-A	1993
IRN4442	PXO421	9d	Calauan, Laguna	Laguna	Calauan	IV-A	1993
IRN4443	PXO422	9d	Calauan, Laguna	Laguna	Calauan	IV-A	1993
IRN4444	PXO423	9d	Calauan, Laguna	Laguna	Calauan	IV-A	1993
IRN4445	PXO424	9d	Calauan, Laguna	Laguna	Calauan	IV-A	1993
IRN4437	PXO417	9d	Calauan, Laguna	Laguna	Calauan	IV-A	1993
IRN4720	PXO511	9d	Calauan,Laguna	Laguna	Calauan	IV-A	1994
IRN4721	PXO512	9d	Calauan,Laguna	Laguna	Calauan	IV-A	1994
IRN4722	PXO513	9d	Calauan,Laguna	Laguna	Calauan	IV-A	1994
IRN4459	PXO438	9d	Calauan, Laguna	Laguna	Calauan	IV-A	1993
IRN4413	PXO 362	9d	Calauan, Laguna	Laguna	Calauan	IV-A	1993
IRN4415	PXO 363	9d	Calauan, Laguna	Laguna	Calauan	IV-A	1993
IRN4418	PXO 364	9d	Calauan, Laguna	Laguna	Calauan	IV-A	1993
IRN4419	PXO 365	9d	Calauan, Laguna	Laguna	Calauan	IV-A	1993
IRN4420	PXO 366	9d	Calauan, Laguna	Laguna	Calauan	IV-A	1993
IRN4414	PXO400	9d	Calauan, Laguna	Laguna	Calauan	IV-A	1993
IRN060133	PXO602	3c	Sta Catalina,Quezon	Quezon	Santa Catalina	IV-A	2006
IRN060133	PXO602	3c	Sta Catalina, Quezon	Quezon	Santa Catalina	IV-A	2006
IRN060079	PXO599	9b	Sta Catalina,Quezon	Quezon	Santa Catalina	IV-A	2006
IRN060116	PXO600	9b	Sta Catalina,Quezon	Quezon	Santa Catalina	IV-A	2006
IRN060124	PXO601	9b	Sta Catalina,Quezon	Quezon	Santa Catalina	IV-A	2006
IRN060073		9b	Sta Catalina, Quezon	Quezon	Santa Catalina	IV-A	2006
IRN060074		9b	Sta Catalina, Quezon	Quezon	Santa Catalina	IV-A	2006
IRN060079	PXO599	9b	Sta Catalina, Quezon	Quezon	Santa Catalina	IV-A	2006
IRN060080		9b	Sta Catalina, Quezon	Quezon	Santa Catalina	IV-A	2006
IRN060081		9b	Sta Catalina, Quezon	Quezon	Santa Catalina	IV-A	2006
IRN060082		9b	Sta Catalina, Quezon	Quezon	Santa Catalina	IV-A	2006
IRN060085		9b	Sta Catalina, Quezon	Quezon	Santa Catalina	IV-A	2006
IRN060088		9b	Sta Catalina, Quezon	Quezon	Santa Catalina	IV-A	2006
IRN060091		9b	Sta Catalina, Quezon	Quezon	Santa Catalina	IV-A	2006
IRN060092		9b	Sta Catalina, Quezon	Quezon	Santa Catalina	IV-A	2006
IRN060093		9b	Sta Catalina, Quezon	Quezon	Santa Catalina	IV-A	2006
IRN060094		9b	Sta Catalina, Quezon	Quezon	Santa Catalina	IV-A	2006
IRN060095		9b	Sta Catalina, Quezon	Quezon	Santa Catalina	IV-A	2006
IRN060096		9b	Sta Catalina, Quezon	Quezon	Santa Catalina	IV-A	2006
IRN060097		9b	Sta Catalina, Quezon	Quezon	Santa Catalina	IV-A	2006
IRN060098		9b	Sta Catalina, Quezon	Quezon	Santa Catalina	IV-A	2006
IRN060099		9b	Sta Catalina, Quezon	Quezon	Santa Catalina	IV-A	2006
IRN060100		9b	Sta Catalina, Quezon	Quezon	Santa Catalina	IV-A	2006
IRN060101		9b	Sta Catalina, Quezon	Quezon	Santa Catalina	IV-A	2006
IRN060102		9b	Sta Catalina, Quezon	Quezon	Santa Catalina	IV-A	2006
IRN060103		9b	Sta Catalina, Quezon	Quezon	Santa Catalina	IV-A	2006
IRN060104		9b	Sta Catalina, Quezon	Quezon	Santa Catalina	IV-A	2006
IRN060105		9b	Sta Catalina, Quezon	Quezon	Santa Catalina	IV-A	2006
IRN060106		9b	Sta Catalina, Quezon	Quezon	Santa Catalina	IV-A	2006
IRN060107		9b	Sta Catalina, Quezon	Quezon	Santa Catalina	IV-A	2006
IRN060108		9b	Sta Catalina, Quezon	Quezon	Santa Catalina	IV-A	2006
IRN060109		9b	Sta Catalina, Quezon	Quezon	Santa Catalina	IV-A	2006
IRN060110		9b	Sta Catalina, Quezon	Quezon	Santa Catalina	IV-A	2006
IRN060111		9b	Sta Catalina, Quezon	Quezon	Santa Catalina	IV-A	2006
IRN060112		9b	Sta Catalina, Quezon	Quezon	Santa Catalina	IV-A	2006
IRN060113		9b	Sta Catalina, Quezon	Quezon	Santa Catalina	IV-A	2006
IRN060114		9b	Sta Catalina, Quezon	Quezon	Santa Catalina	IV-A	2006
IRN060115		9b	Sta Catalina, Quezon	Quezon	Santa Catalina	IV-A	2006
IRN060116	PXO600	9b	Sta Catalina, Quezon	Quezon	Santa Catalina	IV-A	2006
IRN060117		9b	Sta Catalina, Quezon	Quezon	Santa Catalina	IV-A	2006
IRN060118		9b	Sta Catalina, Quezon	Quezon	Santa Catalina	IV-A	2006
IRN060119		9b	Sta Catalina, Quezon	Quezon	Santa Catalina	IV-A	2006
IRN060120		9b	Sta Catalina, Quezon	Quezon	Santa Catalina	IV-A	2006
IRN060121		9b	Sta Catalina, Quezon	Quezon	Santa Catalina	IV-A	2006
IRN060122		9b	Sta Catalina, Quezon	Quezon	Santa Catalina	IV-A	2006
IRN060123		9b	Sta Catalina, Quezon	Quezon	Santa Catalina	IV-A	2006
IRN060124	PXO601	9b	Sta Catalina, Quezon	Quezon	Santa Catalina	IV-A	2006
IRN060125		9b	Sta Catalina, Quezon	Quezon	Santa Catalina	IV-A	2006
IRN060126		9b	Sta Catalina, Quezon	Quezon	Santa Catalina	IV-A	2006
IRN060127		9b	Sta Catalina, Quezon	Quezon	Santa Catalina	IV-A	2006
IRN060128		9b	Sta Catalina, Quezon	Quezon	Santa Catalina	IV-A	2006
IRN060129		9b	Sta Catalina, Quezon	Quezon	Santa Catalina	IV-A	2006
IRN060130		9b	Sta Catalina, Quezon	Quezon	Santa Catalina	IV-A	2006
IRN060131		9b	Sta Catalina, Quezon	Quezon	Santa Catalina	IV-A	2006
IRN060132		9b	Sta Catalina, Quezon	Quezon	Santa Catalina	IV-A	2006
IRN060134		9b	Sta Catalina, Quezon	Quezon	Santa Catalina	IV-A	2006
IRN060135		9b	Sta Catalina, Quezon	Quezon	Santa Catalina	IV-A	2006
IRN060136		9b	Sta Catalina, Quezon	Quezon	Santa Catalina	IV-A	2006
IRN060137		9b	Sta Catalina, Quezon	Quezon	Santa Catalina	IV-A	2006
IRN060138		9b	Sta Catalina, Quezon	Quezon	Santa Catalina	IV-A	2006
IRN060139		9b	Sta Catalina, Quezon	Quezon	Santa Catalina	IV-A	2006
IRN060140		9b	Sta Catalina, Quezon	Quezon	Santa Catalina	IV-A	2006
IRN 77	PXO 62	1	Sta. Maria, Bulacan	Bulacan	Sta. Maria	III	1973
IRN 203	PXO 131	1	Apoc- Apoc Narra, Palawan	Palawan	Narra	IV-B	1978
IRN 882	PXO 151	1	Plot 6D, Casigan, Narra, Palawan	Palawan	Narra	IV-B	1985
IRN 877	PXO 157	1	Plot 4, Casigan, Narra, Palawan	Palawan	Narra	IV-B	1985
IRN 1509	PXO 212	1	Bayombong, Nueva Vizcaya	Nueva Vizcaya	Bayombong	II	1989
IRN 1510	PXO 213	1	Bayombong, Nueva Vizcaya	Nueva Vizcaya	Bayombong	II	1989
IRN 1594	PXO 282	1	Bayumbong, Nueva Vizcaya	Nueva Vizcaya	Bayumbong	II	1990
IRN 1595	PXO 283	1	Bayumbong, Nueva Vizcaya	Nueva Vizcaya	Bayumbong	II	1990
IRN 455	PXO 165	1	Malikboy, Pagbilao, Quezon	Quezon	Pagbilao	IV-A	1984
IRN 39	PXO 39	1	Salvacion Rosales, Pang.	Pangasinan	Rosales	I	1972
IRN 252	PXO 85	1	B 41-2, IRRI	Laguna	Los Banos	IV-A	1976
IRN 1299	PXO 243	1	Lamot, Ifugao	Ifugao	Lamot	CAR	1989
IRN 1296	PXO 240	1	Banao, Lagawe, Ifugao	Ifugao	Lagawe	CAR	1989
IRN 63	PXO 48	1	Mabalakat, Pampanga	Pampanga	Mabalakat	III	1973
IRN 81	PXO 66	1	San Mateo Km. 344.5			IV-A	1973
IRN 81	PXO 66 B	1	San Mateo Km. 344.5			IV-A	1973
IRN 72	PXO 57	1	Calumpit, Bulacan	Bulacan	Calumpit	III	1973
IRN 36	PXO 36	1	Tilib Lucban, Quezon	Quezon	Lucban	IV-A	1972
IRN 1295	PXO 239	1	Banao, Lagawe, Ifugao	Ifugao	Lagawe	CAR	1989
IRN 1297	PXO 241	1	Banao, Lagawe, Ifugao	Ifugao	Lagawe	CAR	1989
IRN 83	PXO 68	1	Palawan	Palawan		IV-B	1974
IRN 000366		1	IRRI	Laguna	Los Banos	IV-A	2000
IRN 000369		1	IRRI	Laguna	Los Banos	IV-A	2000
IRN 000363		1	IRRI	Laguna	Los Banos	IV-A	2000
IRN 89	PXO 74	1	Aborlan, Palawan	Palawan	Aborlan	IV-B	1974
IRN 251	PXO 84	1	B 38-2, IRRI	Laguna	Los Banos	IV-A	1976
IRN 35	PXO 35	1	Culape Lucban, Quezon	Quezon	Lucban	IV-A	1972
IRN 1264	PXO 218	1	Batad, Banaue, Ifugao	Ifugao	Banaue	CAR	1989
IRN 1268	PXO 222	1	Batad, Banaue, Ifugao	Ifugao	Banaue	CAR	1989
IRN 1269	PXO 223	1	Batad, Banaue, Ifugao	Ifugao	Banaue	CAR	1989
IRN 1270	PXO 224	1	Batad, Banaue, Ifugao	Ifugao	Banaue	CAR	1989
IRN 1290	PXO 209	1	Abat, Namulditan, Ifugao	Ifugao	Namulditan	CAR	1989
IRN 1562	PXO 250	1	Maabat, Namulditan, Ifugao	Ifugao	Namulditan	CAR	1990
IRN 1563	PXO 251	1	Maabat, Namulditan, Ifugao	Ifugao	Namulditan	CAR	1990
IRN 1564	PXO 252	1	Maabat, Namulditan, Ifugao	Ifugao	Namulditan	CAR	1990
IRN 1565	PXO 253	1	Maabat, Namulditan, Ifugao	Ifugao	Namulditan	CAR	1990
IRN 1566	PXO 254	1	Maabat, Namulditan, Ifugao	Ifugao	Namulditan	CAR	1990
IRN 1567	PXO 255	1	Maabat, Namulditan, Ifugao	Ifugao	Namulditan	CAR	1990
IRN 1568	PXO 256	1	Maabat, Namulditan, Ifugao	Ifugao	Namulditan	CAR	1990
IRN 1569	PXO 257	1	Maabat, Namulditan, Ifugao	Ifugao	Namulditan	CAR	1990
IRN 1570	PXO 258	1	Maabat, Namulditan, Ifugao	Ifugao	Namulditan	CAR	1990
IRN 1571	PXO 259	1	Maabat, Namulditan, Ifugao	Ifugao	Namulditan	CAR	1990
IRN 1572	PXO 260	1	Maabat, Namulditan, Ifugao	Ifugao	Namulditan	CAR	1990
IRN 1573	PXO 261	1	Maabat, Namulditan, Ifugao	Ifugao	Namulditan	CAR	1990
IRN 1574	PXO 262	1	Maabat, Namulditan, Ifugao	Ifugao	Namulditan	CAR	1990
IRN 1575	PXO 263	1	Maabat, Namulditan, Ifugao	Ifugao	Namulditan	CAR	1990
IRN 1576	PXO 264	1	Maabat, Namulditan, Ifugao	Ifugao	Namulditan	CAR	1990
IRN 1578	PXO 266	1	Maabat, Namulditan, Ifugao	Ifugao	Namulditan	CAR	1990
IRN 1579	PXO 267	1	Maabat, Namulditan, Ifugao	Ifugao	Namulditan	CAR	1990
IRN 1580	PXO 268	1	Maabat, Namulditan, Ifugao	Ifugao	Namulditan	CAR	1990
IRN 1581	PXO 269	1	Maabat, Namulditan, Ifugao	Ifugao	Namulditan	CAR	1990
IRN 1582	PXO 270	1	Maabat, Namulditan, Ifugao	Ifugao	Namulditan	CAR	1990
IRN 1583	PXO 271	1	Maabat, Namulditan, Ifugao	Ifugao	Namulditan	CAR	1990
IRN 1584	PXO 272	1	Maabat, Namulditan, Ifugao	Ifugao	Namulditan	CAR	1990
IRN 1585	PXO 273	1	Maabat, Namulditan, Ifugao	Ifugao	Namulditan	CAR	1990
IRN 1586	PXO 274	1	Maabat, Namulditan, Ifugao	Ifugao	Namulditan	CAR	1990
IRN 1587	PXO 275	1	Maabat, Namulditan, Ifugao	Ifugao	Namulditan	CAR	1990
IRN 1588	PXO 276	1	Maabat, Namulditan, Ifugao	Ifugao	Namulditan	CAR	1990
IRN 1589	PXO 277	1	Maabat, Namulditan, Ifugao	Ifugao	Namulditan	CAR	1990
IRN 1591	PXO 279	1	Maabat, Namulditan, Ifugao	Ifugao	Namulditan	CAR	1990
IRN 1592	PXO 280	1	Maabat, Namulditan, Ifugao	Ifugao	Namulditan	CAR	1990
IRN 1593	PXO 281	1	Maabat, Namulditan, Ifugao	Ifugao	Namulditan	CAR	1990
IRN 1092	PXO 199	1	Tublay, Benguet	Benguet	Tublay	CAR	1988
IRN 000239		1	IRRI	Laguna	Los Banos	IV-A	2000
IRN 000240		1	IRRI	Laguna	Los Banos	IV-A	2000
IRN 573	PXO 89	1	Isabela	Isabela		II	1974
IRN 574	PXO 90	1	Isabela	Isabela		II	1974
IRN 575	PXO 91	1	Isabela	Isabela		II	1974
IRN 582	PXO 98	1	Isabela	Isabela		II	1974
IRN 267	PXO 132	1	Maddaleno, Bugerly, Cagayan c/o CIADP	Cagayan	Bugerly	II	1979
IRN 974	PXO 184	1	Atimonan, Quezon	Quezon	Atimonan	IV-A	1986
IRN 1052	PXO 192	1	Bo. Tapao, Sinait, Ilocos Sur	Ilocos Sur	Sinait	I	1986
IRN 998	PXO 187	1	Bo 11, Paoay, Ilocos Norte	Ilocos Norte	Paoay	I	1986
IRN 1006	PXO 188	1	Bantay, Ilocos Sur	Ilocos Sur	Bantay	I	1986
IRN 1298	PXO 242	1	Banao, Lagawe, Ifugao	Ifugao	Lagawe	CAR	1989
IRN 000224		1	Area 300, IRRI Field	Laguna	Los Banos	IV-A	2000
IRN 000224		1	IRRI	Laguna	Los Banos	IV-A	2000
IRN 000225		1	IRRI	Laguna	Los Banos	IV-A	2000
IRN 000226		1	IRRI	Laguna	Los Banos	IV-A	2000
IRN 000227		1	IRRI	Laguna	Los Banos	IV-A	2000
IRN 000228		1	IRRI	Laguna	Los Banos	IV-A	2000
IRN 000229		1	IRRI	Laguna	Los Banos	IV-A	2000
IRN 000230		1	IRRI	Laguna	Los Banos	IV-A	2000
IRN 000231		1	IRRI	Laguna	Los Banos	IV-A	2000
IRN 000232		1	IRRI	Laguna	Los Banos	IV-A	2000
IRN 000233		1	IRRI	Laguna	Los Banos	IV-A	2000
IRN 000234		1	IRRI	Laguna	Los Banos	IV-A	2000
IRN 000235		1	IRRI	Laguna	Los Banos	IV-A	2000
IRN 000237		1	IRRI	Laguna	Los Banos	IV-A	2000
IRN 000238		1	IRRI	Laguna	Los Banos	IV-A	2000
IRN 000242		1	IRRI	Laguna	Los Banos	IV-A	2000
IRN 000243		1	IRRI	Laguna	Los Banos	IV-A	2000
IRN 000244		1	IRRI	Laguna	Los Banos	IV-A	2000
IRN 000245		1	IRRI	Laguna	Los Banos	IV-A	2000
IRN 000246		1	IRRI	Laguna	Los Banos	IV-A	2000
IRN 000247		1	IRRI	Laguna	Los Banos	IV-A	2000
IRN 000248		1	IRRI	Laguna	Los Banos	IV-A	2000
IRN 000249		1	IRRI	Laguna	Los Banos	IV-A	2000
IRN 000250		1	IRRI	Laguna	Los Banos	IV-A	2000
IRN 000251		1	IRRI	Laguna	Los Banos	IV-A	2000
IRN 000252		1	IRRI	Laguna	Los Banos	IV-A	2000
IRN 000253		1	IRRI	Laguna	Los Banos	IV-A	2000
IRN 000254		1	IRRI	Laguna	Los Banos	IV-A	2000
IRN 000255		1	IRRI	Laguna	Los Banos	IV-A	2000
IRN 000256		1	IRRI	Laguna	Los Banos	IV-A	2000
IRN 000257		1	IRRI	Laguna	Los Banos	IV-A	2000
IRN 000258		1	IRRI	Laguna	Los Banos	IV-A	2000
IRN 000259		1	IRRI	Laguna	Los Banos	IV-A	2000
IRN 000260		1	IRRI	Laguna	Los Banos	IV-A	2000
IRN 000261		1	IRRI	Laguna	Los Banos	IV-A	2000
IRN 000262		1	IRRI	Laguna	Los Banos	IV-A	2000
IRN 000263		1	IRRI	Laguna	Los Banos	IV-A	2000
IRN 000266		1	IRRI	Laguna	Los Banos	IV-A	2000
IRN 000267		1	IRRI	Laguna	Los Banos	IV-A	2000
IRN 000268		1	IRRI	Laguna	Los Banos	IV-A	2000
IRN 000269		1	IRRI	Laguna	Los Banos	IV-A	2000
IRN 000270		1	IRRI	Laguna	Los Banos	IV-A	2000
IRN 000271		1	IRRI	Laguna	Los Banos	IV-A	2000
IRN 000293		1	IRRI	Laguna	Los Banos	IV-A	2000
IRN 000294		1	IRRI	Laguna	Los Banos	IV-A	2000
IRN 000295		1	IRRI	Laguna	Los Banos	IV-A	2000
IRN 000296		1	IRRI	Laguna	Los Banos	IV-A	2000
IRN 000297		1	IRRI	Laguna	Los Banos	IV-A	2000
IRN 000298		1	IRRI	Laguna	Los Banos	IV-A	2000
IRN 000299		1	IRRI	Laguna	Los Banos	IV-A	2000
IRN 000300		1	IRRI	Laguna	Los Banos	IV-A	2000
IRN 000301		1	IRRI	Laguna	Los Banos	IV-A	2000
IRN 000302		1	IRRI	Laguna	Los Banos	IV-A	2000
IRN 000303		1	IRRI	Laguna	Los Banos	IV-A	2000
IRN 000304		1	IRRI	Laguna	Los Banos	IV-A	2000
IRN 000308		1	IRRI	Laguna	Los Banos	IV-A	2000
IRN 000309		1	IRRI	Laguna	Los Banos	IV-A	2000
IRN 000310		1	IRRI	Laguna	Los Banos	IV-A	2000
IRN 000311		1	IRRI	Laguna	Los Banos	IV-A	2000
IRN 000312		1	IRRI	Laguna	Los Banos	IV-A	2000
IRN 000313		1	IRRI	Laguna	Los Banos	IV-A	2000
IRN 000381		1	IRRI	Laguna	Los Banos	IV-A	2000
IRN 000387		1	IRRI	Laguna	Los Banos	IV-A	2000
IRN 000390		1	IRRI	Laguna	Los Banos	IV-A	2000
IRN 000396		1	IRRI	Laguna	Los Banos	IV-A	2000
IRN 000408		1	IRRI	Laguna	Los Banos	IV-A	2000
IRN 000420		1	IRRI	Laguna	Los Banos	IV-A	2000
IRN 000483		1	IRRI	Laguna	Los Banos	IV-A	2000
IRN 000484		1	IRRI	Laguna	Los Banos	IV-A	2000
IRN 000485		1	IRRI	Laguna	Los Banos	IV-A	2000
IRN 000486		1	IRRI	Laguna	Los Banos	IV-A	2000
IRN 000487		1	IRRI	Laguna	Los Banos	IV-A	2000
IRN 000488		1	IRRI	Laguna	Los Banos	IV-A	2000
IRN 000489		1	IRRI	Laguna	Los Banos	IV-A	2000
IRN 000490		1	IRRI	Laguna	Los Banos	IV-A	2000
IRN 000491		1	IRRI	Laguna	Los Banos	IV-A	2000
IRN 000492		1	IRRI	Laguna	Los Banos	IV-A	2000
IRN 000727		1	Looc,Calamba,Laguna	Laguna	Calamba	IV-A	2000
IRN 000782		1	Gulod,Cabuyao,Laguna	Laguna	Cabuyao	IV-A	2000
IRN010243		1	Site#1 Labuin,Pila,Laguna	Laguna	Pila	IV-A	2001
IRN010247		1	Site#1 Labuin,Pila,Laguna	Laguna	Pila	IV-A	2001
IRN010252		1	Site#1 Labuin,Pila,Laguna	Laguna	Pila	IV-A	2001
IRN 731	PXO 170	1	Site 5, Malinao, Narra, Palawan	Palawan	Narra	IV-B	1984
IRN 62	PXO 47	2	Ifugao	Ifugao		CAR	1973
IRN 78	PXO 63	2	Isabela (18 C10)	Isabela		II	1973
IRN 88	PXO 73	2	San Miguel, Bulacan	Bulacan	San Miguel	III	1974
IRN 579	PXO 95	2	Isabela	Isabela		II	1974
IRN 134	PXO 78	2	Ajuy, Iloilo	Iloilo	Ajuy	VI	1975
IRN 158	PXO 82	2	A 33 IRRI	Laguna	Los Banos	IV-A	1976
IRN 167	PXO 83	2	Maligaya (MRRTC) Nueva Ecija	Nueva Ecija	Munoz	III	1976
IRN 253	PXO 86	2	B 24, IRRI	Laguna	Los Banos	IV-A	1977
IRN 418	PXO 134	2	San Juan, Patotan, Iloilo (Rice Garden)	Iloilo	Pototan	VI	1981
IRN 390	PXO 140	2	Labon, Polangui, Albay	Albay	Polangui	VI	1981
IRN 432	PXO 135	2	Ata. Lucia, Ilocos Sur	Ilocos Sur	Sta. Lucia	I	1981
IRN 525	PXO 139	2	Baoan, Butuan City	Agusan del Norte	Butuan City	Caraga	1982
IRN 565	PXO 138	2	Villafuerte, Calinan, Davao City	Davao del Sur	Davao City	XI	1982
IRN 512	PXO 137	2	Midsayap, North Cotabato	North Cotabato	Midsayap	XII	1982
IRN 745	PXO 171	2	San Enrique, N. Occidental	Negros Occidental	San Enrique	X	1984
IRN 695	PXO 168	2	Baliwag, Bulacan	Bulacan	Baliwag	III	1984
IRN 712	PXO 169	2	Camansihay, Palo, Leyte	Leyte	Palo	VIII	1984
IRN 781	PXO 173	2	ANEI, Claveria, Misamis Oriental	Misamis Oriental	Claveria	X	1985
IRN 812	PXO 248	2	Bantug, Munos, Nueva Ecija	Nueva Ecija	Munos	III	1985
IRN 923	PXO 159	2	San Juan, Pototan, Iloilo	Iloilo	Pototan	VI	1985
IRN 780	PXO 172	2	Talavera, Nueva Ecija	Nueva Ecija		III	1985
IRN 907	PXO 158	2	Site 6, Sur Allah, South Cotabato	South Cotabato	Sur Allah	XII	1985
IRN 946	PXO 160	2	Bgy. Gabas, Baybay, Leyte (Field # 11 S 3)	Leyte	Baybay	VIII	1985
IRN 940	PXO 175	2	Abuyog, Leyte (Field# 9 S 1)	Leyte	Abuyog	VIII	1985
IRN 976	PXO 185	2	Sta Ignacia, Tarlac	Tarlac	Sta Ignacia	III	1986
IRN 978	PXO 186	2	Munos, Nueva Ecija	Nueva Ecija	Munos	III	1986
IRN 1221	PXO 284	2	Bambad, Isulam, Sultan Kudarat	Sultan Kudarat	Isulan	XII	1988
IRN 1206	PXO 286	2	Isulam, Sultan Kudarat	Sultan Kudarat	Isulan	XII	1988
IRN 1245	PXO 287	2	Tubod, Carmen, Davao Del Norte	Davao Del Norte	Carmen	XI	1988
IRN 1300	PXO 244	2	Lamot, Ifugao	Ifugao	Lamot	CAR	1989
IRN 1294	PXO 238	2	Lamot, Ifugao	Ifugao	Lamot	CAR	1989
IRN 1302	PXO 288	2	Quirino, Bagabag, Nueva Vizcaya	Nueva Vizcaya	Bagabag	II	1989
IRN 1303	PXO 289	2	Quirino, Bagabag, Nueva Vizcaya	Nueva Vizcaya	Bagabag	II	1989
IRN 1304	PXO 290	2	Quirino, Bagabag, Nueva Vizcaya	Nueva Vizcaya	Bagabag	II	1989
IRN 1305	PXO 291	2	Quirino, Bagabag, Nueva Vizcaya	Nueva Vizcaya	Bagabag	II	1989
IRN 1306	PXO 292	2	Quirino, Bagabag, Nueva Vizcaya	Nueva Vizcaya	Bagabag	II	1989
IRN 1307	PXO 293	2	Quirino, Bagabag, Nueva Vizcaya	Nueva Vizcaya	Bagabag	II	1989
IRN 1308	PXO 294	2	Quirino, Bagabag, Nueva Vizcaya	Nueva Vizcaya	Bagabag	II	1989
IRN 1309	PXO 295	2	Quirino, Bagabag, Nueva Vizcaya	Nueva Vizcaya	Bagabag	II	1989
IRN 1310	PXO 296	2	Quirino, Bagabag, Nueva Vizcaya	Nueva Vizcaya	Bagabag	II	1989
IRN 1311	PXO 297	2	Quirino, Bagabag, Nueva Vizcaya	Nueva Vizcaya	Bagabag	II	1989
IRN 1312	PXO 298	2	Quirino, Bagabag, Nueva Vizcaya	Nueva Vizcaya	Bagabag	II	1989
IRN 1313	PXO 299	2	Quirino, Bagabag, Nueva Vizcaya	Nueva Vizcaya	Bagabag	II	1989
IRN 1314	PXO 300	2	Quirino, Bagabag, Nueva Vizcaya	Nueva Vizcaya	Bagabag	II	1989
IRN 1315	PXO 301	2	Quirino, Bagabag, Nueva Vizcaya	Nueva Vizcaya	Bagabag	II	1989
IRN 1316	PXO 302	2	Quirino, Bagabag, Nueva Vizcaya	Nueva Vizcaya	Bagabag	II	1989
IRN 1317	PXO 303	2	Quirino, Bagabag, Nueva Vizcaya	Nueva Vizcaya	Bagabag	II	1989
IRN 1318	PXO 304	2	Quirino, Bagabag, Nueva Vizcaya	Nueva Vizcaya	Bagabag	II	1989
IRN 1319	PXO 305	2	Quirino, Bagabag, Nueva Vizcaya	Nueva Vizcaya	Bagabag	II	1989
IRN 1320	PXO 306	2	Quirino, Bagabag, Nueva Vizcaya	Nueva Vizcaya	Bagabag	II	1989
IRN 1321	PXO 307	2	Quirino, Bagabag, Nueva Vizcaya	Nueva Vizcaya	Bagabag	II	1989
IRN 1322	PXO 308	2	Quirino, Bagabag, Nueva Vizcaya	Nueva Vizcaya	Bagabag	II	1989
IRN 1323	PXO 309	2	Quirino, Bagabag, Nueva Vizcaya	Nueva Vizcaya	Bagabag	II	1989
IRN 1324	PXO 310	2	Quirino, Bagabag, Nueva Vizcaya	Nueva Vizcaya	Bagabag	II	1989
IRN 1325	PXO 311	2	Quirino, Bagabag, Nueva Vizcaya	Nueva Vizcaya	Bagabag	II	1989
IRN 1326	PXO 312	2	Quirino, Bagabag, Nueva Vizcaya	Nueva Vizcaya	Bagabag	II	1989
IRN 1387	PXO 200	2	Bacal, Talavera, Nueva Ecija	Nueva Ecija	Talavera	III	1989
IRN 2343	PXO 313	2	Central Luzon, Site 8			III	1990
IRN 2464	PXO 314	2	Central Luzon, Site 9			III	1990
IRN 2675	PXO 321	2	Central Luzon, Site 10			III	1990
IRN 2854	PXO 324	2	Banaue	Ifugao	Banaue	CAR	1991
IRN 2855	PXO 325	2	Banaue	Ifugao	Banaue	CAR	1991
IRN 2859	PXO 326	2	Banaue	Ifugao	Banaue	CAR	1991
IRN 2860	PXO 327	2	Banaue	Ifugao	Banaue	CAR	1991
IRN 2863	PXO 328	2	Banaue	Ifugao	Banaue	CAR	1991
IRN 2864	PXO 329	2	Banaue	Ifugao	Banaue	CAR	1991
IRN 2866	PXO 330	2	Banaue	Ifugao	Banaue	CAR	1991
IRN 2867	PXO 331	2	Banaue	Ifugao	Banaue	CAR	1991
IRN 2869	PXO 332	2	Banaue	Ifugao	Banaue	CAR	1991
IRN 2870	PXO 333	2	Banaue	Ifugao	Banaue	CAR	1991
IRN 2872	PXO 334	2	Banaue	Ifugao	Banaue	CAR	1991
IRN 2873	PXO 335	2	Banaue	Ifugao	Banaue	CAR	1991
IRN 2875	PXO 336	2	Banaue	Ifugao	Banaue	CAR	1991
IRN 2876	PXO 337	2	Banaue	Ifugao	Banaue	CAR	1991
IRN 1021	PXO 189	2	Site 3, Aborlan, Palawan	Palawan	Aborlan	IV-B	1996
IRN 1040	PXO 190	2	Site 1, IRAAN, Aborlan, Palawan	Palawan	Aborlan	IV-B	1996
IRN 000679		2	Sampalocan,			IV-A	2000
IRN 000680		2	Pagsanjan, Laguna	Laguna	Pagsanjan	IV-A	2000
IRN 000360		2	IRRI	Laguna	Los Banos	IV-A	2000
IRN 000272		2	IRRI	Laguna	Los Banos	IV-A	2000
IRN 000273		2	IRRI	Laguna	Los Banos	IV-A	2000
IRN 000274		2	IRRI	Laguna	Los Banos	IV-A	2000
IRN 000275		2	IRRI	Laguna	Los Banos	IV-A	2000
IRN 000276		2	IRRI	Laguna	Los Banos	IV-A	2000
IRN 000277		2	IRRI	Laguna	Los Banos	IV-A	2000
IRN 000278		2	IRRI	Laguna	Los Banos	IV-A	2000
IRN 000279		2	IRRI	Laguna	Los Banos	IV-A	2000
IRN 000280		2	IRRI	Laguna	Los Banos	IV-A	2000
IRN 000281		2	IRRI	Laguna	Los Banos	IV-A	2000
IRN 000282		2	IRRI	Laguna	Los Banos	IV-A	2000
IRN 000283		2	IRRI	Laguna	Los Banos	IV-A	2000
IRN 000286		2	IRRI	Laguna	Los Banos	IV-A	2000
IRN 000314		2	IRRI	Laguna	Los Banos	IV-A	2000
IRN 000315		2	IRRI	Laguna	Los Banos	IV-A	2000
IRN 000316		2	IRRI	Laguna	Los Banos	IV-A	2000
IRN 000317		2	IRRI	Laguna	Los Banos	IV-A	2000
IRN 000318		2	IRRI	Laguna	Los Banos	IV-A	2000
IRN 000319		2	IRRI	Laguna	Los Banos	IV-A	2000
IRN 000320		2	IRRI	Laguna	Los Banos	IV-A	2000
IRN 000321		2	IRRI	Laguna	Los Banos	IV-A	2000
IRN 000322		2	IRRI	Laguna	Los Banos	IV-A	2000
IRN 000323		2	IRRI	Laguna	Los Banos	IV-A	2000
IRN 000324		2	IRRI	Laguna	Los Banos	IV-A	2000
IRN 000325		2	IRRI	Laguna	Los Banos	IV-A	2000
IRN 000326		2	IRRI	Laguna	Los Banos	IV-A	2000
IRN 000327		2	IRRI	Laguna	Los Banos	IV-A	2000
IRN 000328		2	IRRI	Laguna	Los Banos	IV-A	2000
IRN 000329		2	IRRI	Laguna	Los Banos	IV-A	2000
IRN 000330		2	IRRI	Laguna	Los Banos	IV-A	2000
IRN 000331		2	IRRI	Laguna	Los Banos	IV-A	2000
IRN 000332		2	IRRI	Laguna	Los Banos	IV-A	2000
IRN 000333		2	IRRI	Laguna	Los Banos	IV-A	2000
IRN 000334		2	IRRI	Laguna	Los Banos	IV-A	2000
IRN 000335		2	IRRI	Laguna	Los Banos	IV-A	2000
IRN 000336		2	IRRI	Laguna	Los Banos	IV-A	2000
IRN 000337		2	IRRI	Laguna	Los Banos	IV-A	2000
IRN 000338		2	IRRI	Laguna	Los Banos	IV-A	2000
IRN 000339		2	IRRI	Laguna	Los Banos	IV-A	2000
IRN 000340		2	IRRI	Laguna	Los Banos	IV-A	2000
IRN 000341		2	IRRI	Laguna	Los Banos	IV-A	2000
IRN 000342		2	IRRI	Laguna	Los Banos	IV-A	2000
IRN 000343		2	IRRI	Laguna	Los Banos	IV-A	2000
IRN 000344		2	IRRI	Laguna	Los Banos	IV-A	2000
IRN 000345		2	IRRI	Laguna	Los Banos	IV-A	2000
IRN 000346		2	IRRI	Laguna	Los Banos	IV-A	2000
IRN 000347		2	IRRI	Laguna	Los Banos	IV-A	2000
IRN 000348		2	IRRI	Laguna	Los Banos	IV-A	2000
IRN 000351		2	IRRI	Laguna	Los Banos	IV-A	2000
IRN 000354		2	IRRI	Laguna	Los Banos	IV-A	2000
IRN 000375		2	IRRI	Laguna	Los Banos	IV-A	2000
IRN 000378		2	IRRI	Laguna	Los Banos	IV-A	2000
IRN 000414		2	IRRI	Laguna	Los Banos	IV-A	2000
IRN 000417		2	IRRI	Laguna	Los Banos	IV-A	2000
IRN 000457		2	IRRI	Laguna	Los Banos	IV-A	2000
IRN 000458		2	IRRI	Laguna	Los Banos	IV-A	2000
IRN 000459		2	IRRI	Laguna	Los Banos	IV-A	2000
IRN 000463		2	IRRI	Laguna	Los Banos	IV-A	2000
IRN 000464		2	IRRI	Laguna	Los Banos	IV-A	2000
IRN 000465		2	IRRI	Laguna	Los Banos	IV-A	2000
IRN 000493		2	IRRI	Laguna	Los Banos	IV-A	2000
IRN 000500		2	IRRI	Laguna	Los Banos	IV-A	2000
IRN 000503		2	IRRI	Laguna	Los Banos	IV-A	2000
IRN 000506		2	IRRI	Laguna	Los Banos	IV-A	2000
IRN 000509		2	IRRI	Laguna	Los Banos	IV-A	2000
IRN 000511		2	IRRI	Laguna	Los Banos	IV-A	2000
IRN 000513		2	IRRI	Laguna	Los Banos	IV-A	2000
IRN 000516		2	IRRI	Laguna	Los Banos	IV-A	2000
IRN 000519		2	IRRI	Laguna	Los Banos	IV-A	2000
IRN 000522		2	IRRI	Laguna	Los Banos	IV-A	2000
IRN 000540		2	IRRI	Laguna	Los Banos	IV-A	2000
IRN 000543		2	IRRI	Laguna	Los Banos	IV-A	2000
IRN 000546		2	IRRI	Laguna	Los Banos	IV-A	2000
IRN 000549		2	IRRI	Laguna	Los Banos	IV-A	2000
IRN 000552		2	IRRI	Laguna	Los Banos	IV-A	2000
IRN 000615		2	IRRI	Laguna	Los Banos	IV-A	2000
IRN 000616		2	IRRI	Laguna	Los Banos	IV-A	2000
IRN 000652		2	IRRI	Laguna	Los Banos	IV-A	2000
IRN010076		2	Bgy Labuin,Sta Cruz,Lag.	Laguna	Sta Cruz	IV-A	2001
IRN010083		2	Bgy Labuin,Sta Cruz,Lag.	Laguna	Sta Cruz	IV-A	2001
IRN010106		2	Spot #1 Bgy Labuin,Sta Cruz,Lag.	Laguna	Sta Cruz	IV-A	2001
IRN010118		2	Spot#3 Bgy Labuin,Sta Cruz,Lag.	Laguna	Sta Cruz	IV-A	2001
IRN010046		2	Uugong, Sta Cruz,Laguna	Laguna	Sta Cruz	IV-A	2001
IRN010090		2	Bgy Labuin,Sta Cruz,Lag.	Laguna	Sta Cruz	IV-A	2001
IRN010092		2	Bgy Labuin,Sta Cruz,Lag.	Laguna	Sta Cruz	IV-A	2001
IRN010095		2	Bgy Labuin,Sta Cruz,Lag.	Laguna	Sta Cruz	IV-A	2001
IRN010257		2	Site#1 Labuin,Pila,Laguna	Laguna	Pila	IV-A	2001
IRN010337		2	Site#3,Labuin,Pila,Laguna	Laguna	Pila	IV-A	2001
IRN010371		2	Site#1,Bgy Sinagtala,Mabitac,Lag	Laguna	Mabitac	IV-A	2001
IRN010400		2	Site#2,BgySinagtala,Mabitac,Lag.	Laguna	Mabitac	IV-A	2001
IRN010408		2	Site#2,BgySinagtala,Mabitac,Lag.	Laguna	Mabitac	IV-A	2001
IRN010415		2	Site#2,BgySinagtala,Mabitac,Lag.	Laguna	Mabitac	IV-A	2001
IRN010443		2	Site#1,Km.2,Mendiola,Siniloan,Lag.	Laguna	Siniloan	IV-A	2001
IRN010464		2	Site#1,Km.2,Mendiola,Siniloan,Lag.	Laguna	Siniloan	IV-A	2001
IRN010490		2	Site#2 Km2,Mendiola,Siniloan,Lag.	Laguna	Siniloan	IV-A	2001
IRN010538		2	Site#1 Km74,Masapang,Victoria,Lag	Laguna	Victoria	IV-A	2001
IRN010544		2	Site#1 Km74,Masapang,Victoria,Lag	Laguna	Victoria	IV-A	2001
IRN010556		2	Site#1 Km74,Masapang,Victoria,Lag	Laguna	Victoria	IV-A	2001
IRN010562		2	Site#1 Km74,Masapang,Victoria,Lag	Laguna	Victoria	IV-A	2001
IRN010565		2	Site#2 Km74,Masapang,Victoria,Lag	Laguna	Victoria	IV-A	2001
IRN010580		2	Site#2 Km74,Masapang,Victoria,Lag	Laguna	Victoria	IV-A	2001
IRN010610		2	Site#2 Km74,Masapang,Victoria,Lag	Laguna	Victoria	IV-A	2001
IRN010651		2	Site#1 Sampalocan,Pagsanjan,Lag.	Laguna	Pagsanjan	IV-A	2001
IRN010653		2	Site#1 Sampalocan,Pagsanjan,Lag.	Laguna	Pagsanjan	IV-A	2001
IRN010675		2	Site#2 Sampalocan,Pagsanjan,Lag.	Laguna	Pagsanjan	IV-A	2001
IRN010732		2	Site#1 Famy,Laguna	Laguna	Famy	IV-A	2001
IRN010736		2	Site#1 Famy,Laguna	Laguna	Famy	IV-A	2001
IRN010737		2	Site#1 Famy,Laguna	Laguna	Famy	IV-A	2001
IRN010740		2	Site#1 Famy,Laguna	Laguna	Famy	IV-A	2001
IRN010880		2	Site#1,Bgy Nanguma,Mabitac,Lag.	Laguna	Mabitac	IV-A	2001
IRN010885		2	Site#1,Bgy Nanguma,Mabitac,Lag.	Laguna	Mabitac	IV-A	2001
IRN010939		2	Site#3,Bgy Nanguma,Mabitac,Lag.	Laguna	Mabitac	IV-A	2001
IRN010953		2	Site#3,Bgy Nanguma,Mabitac,Lag.	Laguna	Mabitac	IV-A	2001
IRN010965		2	Site#3,Bgy Nanguma,Mabitac,Lag.	Laguna	Mabitac	IV-A	2001
IRN010977		2	Site#3,Bgy Nanguma,Mabitac,Lag.	Laguna	Mabitac	IV-A	2001
IRN010981		2	Site#3,Bgy Nanguma,Mabitac,Lag.	Laguna	Mabitac	IV-A	2001
IRN010995		2	Site#3,Bgy Nanguma,Mabitac,Lag.	Laguna	Mabitac	IV-A	2001
IRN010071		3b	Bgy Labuin,Sta Cruz,Lag.	Laguna	Sta Cruz	IV-A	2001
IRN010082		3b	Bgy Labuin,Sta Cruz,Lag.	Laguna	Sta Cruz	IV-A	2001
IRN010084		3b	Bgy Labuin,Sta Cruz,Lag.	Laguna	Sta Cruz	IV-A	2001
IRN 135	PXO 79	3b	Davao			XI	1975
IRN 153	PXO 81	3b	Davao			XI	1976
IRN 926	PXO 148	3b	Gines, Zarraga, Iloilo	Iloilo	Zarraga	VI	1985
IRN 332	PXO 141	3b	Bicol (BRCES)			V	1980
IRN 685	PXO 166	3b	Sitio Tramo, Nato, Sangay, Camarines Sur	Camarines Sur	Sangay	V	1984
IRN 862	PXO 247	3b	S 4, Camaluig, Albay	Albay	Camaluig	V	1985
IRN 000681		3b	Pagsanjan, Laguna	Laguna	Pagsanjan	IV-A	2000
IRN 000684		3b	Pagsanjan, Laguna	Laguna	Pagsanjan	IV-A	2000
IRN 000685		3b	Pagsanjan, Laguna	Laguna	Pagsanjan	IV-A	2000
IRN 000686		3b	Pagsanjan, Laguna	Laguna	Pagsanjan	IV-A	2000
IRN 000687		3b	Pagsanjan, Laguna	Laguna	Pagsanjan	IV-A	2000
IRN 000689		3b	Pagsanjan, Laguna	Laguna	Pagsanjan	IV-A	2000
IRN 000690		3b	Pagsanjan, Laguna	Laguna	Pagsanjan	IV-A	2000
IRN 000692		3b	Pagsanjan, Laguna	Laguna	Pagsanjan	IV-A	2000
IRN 000693		3b	Pagsanjan, Laguna	Laguna	Pagsanjan	IV-A	2000
IRN 000694		3b	Pagsanjan, Laguna	Laguna	Pagsanjan	IV-A	2000
IRN 849	PXO 246	3b	S 10, BES, Pili, Camarines Sur	Camarines Sur	Pili	V	1985
IRN 839	PXO 147	3b	S 3, Ocampo, Camarines Sur	Camarines Sur	Ocampo	V	1985
IRN 922	PXO 249	3b	San Juan, Pototan, Iloilo	Iloilo	Pototan	VI	1985
IRN 1249	PXO 285	3b	Pavia, Iloilo	Iloilo	Pavia	VI	1988
IRN 000719		3b	Looc,Calamba,Laguna	Laguna	Calamba	IV-A	2000
IRN 000720		3b	Looc,Calamba,Laguna	Laguna	Calamba	IV-A	2000
IRN 000722		3b	Looc,Calamba,Laguna	Laguna	Calamba	IV-A	2000
IRN 000724		3b	Looc,Calamba,Laguna	Laguna	Calamba	IV-A	2000
IRN 000725		3b	Looc,Calamba,Laguna	Laguna	Calamba	IV-A	2000
IRN 000811		3b	Brgy.Sala,Cabuyao,Laguna	Laguna	Cabuyao	IV-A	2000
IRN 000813		3b	Brgy.Sala,Cabuyao,Laguna	Laguna	Cabuyao	IV-A	2000
IRN010137		3b	PhilRice,Nueva Ecija	Nueva Ecija	Munoz	III	2001
IRN 464	PXO 167	3b	Oas, Albay	Albay	Oas	V	1982
IRN 526	PXO 143	3b	Rosario, Lopez, Bohol	Bohol	Lopez	VII	1982
IRN010089		3b	Bgy Labuin,Sta Cruz,Lag.	Laguna	Sta Cruz	IV-A	2001
IRN010025		3b	Bgy Labuin,Sta Cruz,Laguna	Laguna	Sta Cruz	IV-A	2001
IRN 576	PXO 92	3b	Isabela	Isabela		II	1974
IRN 577	PXO 93	3b	Isabela	Isabela		II	1974
IRN 578	PXO 94	3b	Isabela	Isabela		II	1974
IRN 581	PXO 97	3b	Isabela	Isabela		II	1974
IRN 254	PXO 87	3b	Isabela	Isabela		II	1978
IRN 682	PXO 146	3b	Goa, Camarines Sur	Camarines Sur	Goa	V	1984
IRN 840	PXO 152	3b	S 4, Ocampo, Camarines Sur	Camarines Sur	Ocampo	V	1985
IRN 842	PXO 153	3b	S 6, Ocampo, Camarines Sur	Camarines Sur	Ocampo	V	1985
IRN 858	PXO 174	3b	Camaluig, Albay	Albay	Camaluig	V	1985
IRN 847	PXO 245	3b	S 6, BES, Pili, Camarines Sur	Camarines Sur	Pili	V	1985
IRN 954	PXO 177	3b	Pawa, Tabaco, Albay	Albay	Tabaco	V	1986
IRN 962	PXO 179	3b	Moriones Ocampo, Camarines Sur	Camarines Sur	Ocampo	V	1986
IRN 1044	PXO 191	3b	Kagibikan, Pototan, Iloilo	Iloilo	Pototan	VI	1986
IRN 2579	PXO 318	3b	Central Luzon, Site 9			III	1990
IRN 2581	PXO 319	3b	Central Luzon, Site 9			III	1990
IRN 2618	PXO 320	3b	Central Luzon, Site 10			III	1990
IRN 000027		3b	Pagsanjan, Laguna	Laguna	Pagsanjan	IV-A	2000
IRN 000036		3b	Pagsanjan, Laguna	Laguna	Pagsanjan	IV-A	2000
IRN 000037		3b	Pagsanjan, Laguna	Laguna	Pagsanjan	IV-A	2000
IRN 000050		3b	Pagsanjan, Laguna	Laguna	Pagsanjan	IV-A	2000
IRN 000052		3b	Pagsanjan, Laguna	Laguna	Pagsanjan	IV-A	2000
IRN 000067		3b	Pagsanjan, Laguna	Laguna	Pagsanjan	IV-A	2000
IRN 000070		3b	Pagsanjan, Laguna	Laguna	Pagsanjan	IV-A	2000
IRN 000073		3b	Pagsanjan, Laguna	Laguna	Pagsanjan	IV-A	2000
IRN 000076		3b	Pagsanjan, Laguna	Laguna	Pagsanjan	IV-A	2000
IRN 000079		3b	Pagsanjan, Laguna	Laguna	Pagsanjan	IV-A	2000
IRN 000083		3b	Pagsanjan, Laguna	Laguna	Pagsanjan	IV-A	2000
IRN 000092		3b	Pagsanjan, Laguna	Laguna	Pagsanjan	IV-A	2000
IRN 000095		3b	Pagsanjan, Laguna	Laguna	Pagsanjan	IV-A	2000
IRN 000099		3b	Pagsanjan, Laguna	Laguna	Pagsanjan	IV-A	2000
IRN 000102		3b	Pagsanjan, Laguna	Laguna	Pagsanjan	IV-A	2000
IRN 000105		3b	Pagsanjan, Laguna	Laguna	Pagsanjan	IV-A	2000
IRN 000108		3b	Pagsanjan, Laguna	Laguna	Pagsanjan	IV-A	2000
IRN 000114		3b	Pagsanjan, Laguna	Laguna	Pagsanjan	IV-A	2000
IRN 000117		3b	Pagsanjan, Laguna	Laguna	Pagsanjan	IV-A	2000
IRN 000120		3b	Pagsanjan, Laguna	Laguna	Pagsanjan	IV-A	2000
IRN 000384		3b	Pagsanjan, Laguna	Laguna	Pagsanjan	IV-A	2000
IRN 000393		3b	Pagsanjan, Laguna	Laguna	Pagsanjan	IV-A	2000
IRN 000399		3b	Pagsanjan, Laguna	Laguna	Pagsanjan	IV-A	2000
IRN 000423		3b	Pagsanjan, Laguna	Laguna	Pagsanjan	IV-A	2000
IRN 000528		3b	Pagsanjan, Laguna	Laguna	Pagsanjan	IV-A	2000
IRN 000531		3b	Pagsanjan, Laguna	Laguna	Pagsanjan	IV-A	2000
IRN 000649		3b	Pagsanjan, Laguna	Laguna	Pagsanjan	IV-A	2000
IRN 000650		3b	Pagsanjan, Laguna	Laguna	Pagsanjan	IV-A	2000
IRN 000658		3b	Pagsanjan, Laguna	Laguna	Pagsanjan	IV-A	2000
IRN 000659		3b	Pagsanjan, Laguna	Laguna	Pagsanjan	IV-A	2000
IRN 000660		3b	Pagsanjan, Laguna	Laguna	Pagsanjan	IV-A	2000
IRN 000726		3b	Looc,Calamba,Laguna	Laguna	Calamba	IV-A	2000
IRN 000728		3b	Looc,Calamba,Laguna	Laguna	Calamba	IV-A	2000
IRN 000730		3b	Looc,Calamba,Laguna	Laguna	Calamba	IV-A	2000
IRN 000731		3b	Looc,Calamba,Laguna	Laguna	Calamba	IV-A	2000
IRN 000732		3b	Looc,Calamba,Laguna	Laguna	Calamba	IV-A	2000
IRN 000748		3b	Looc,Calamba,Laguna	Laguna	Calamba	IV-A	2000
IRN 000749		3b	Looc,Calamba,Laguna	Laguna	Calamba	IV-A	2000
IRN 000780		3b	Gulod,Cabuyao,Laguna	Laguna	Cabuyao	IV-A	2000
IRN 000781		3b	Gulod,Cabuyao,Laguna	Laguna	Cabuyao	IV-A	2000
IRN 000783		3b	Gulod,Cabuyao,Laguna	Laguna	Cabuyao	IV-A	2000
IRN 000838		3b	Brgy.Sala,Cabuyao,Laguna	Laguna	Cabuyao	IV-A	2000
IRN010123		3b	Lemery,Iloilo	Iloilo	Lemery	VI	2001
IRN010124		3b	Lemery,Iloilo	Iloilo	Lemery	VI	2001
IRN010125		3b	Lemery,Iloilo	Iloilo	Lemery	VI	2001
IRN010128		3b	Lemery,Iloilo	Iloilo	Lemery	VI	2001
IRN010129		3b	Lemery,Iloilo	Iloilo	Lemery	VI	2001
IRN010130		3b	Lemery,Iloilo	Iloilo	Lemery	VI	2001
IRN010135		3b	Lemery,Iloilo	Iloilo	Lemery	VI	2001
IRN010139		3b	PhilRice,Nueva Ecija	Nueva Ecija	Munoz	III	2001
IRN010140		3b	PhilRice,Nueva Ecija	Nueva Ecija	Munoz	III	2001
IRN010141		3b	PhilRice,Nueva Ecija	Nueva Ecija	Munoz	III	2001
IRN010142		3b	PhilRice,Nueva Ecija	Nueva Ecija	Munoz	III	2001
IRN010143		3b	PhilRice,Nueva Ecija	Nueva Ecija	Munoz	III	2001
IRN010330		3b	Site#3,Labuin,Pila,Laguna	Laguna	Pila	IV-A	2001
IRN010420		3b	Site#2,BgySinagtala,Mabitac,Lag.	Laguna	Mabitac	IV-A	2001
IRN010449		3b	Site#1,Km.2,Mendiola,Siniloan,Lag.	Laguna	Siniloan	IV-A	2001
IRN010458		3b	Site#1,Km.2,Mendiola,Siniloan,Lag.	Laguna	Siniloan	IV-A	2001
IRN010532		3b	Site#3 Km2,Mendiola,Siniloan,Lag.	Laguna	Siniloan	IV-A	2001
IRN010585		3b	Site#2 Km74,Masapang,Victoria,Lag	Laguna	Victoria	IV-A	2001
IRN010600		3b	Site#2 Km74,Masapang,Victoria,Lag	Laguna	Victoria	IV-A	2001
IRN010612		3b	Site#2 Km74,Masapang,Victoria,Lag	Laguna	Victoria	IV-A	2001
IRN010621		3b	Site#1 Sampalocan,Pagsanjan,Lag.	Laguna	Pagsanjan	IV-A	2001
IRN010624		3b	Site#1 Sampalocan,Pagsanjan,Lag.	Laguna	Pagsanjan	IV-A	2001
IRN010627		3b	Site#1 Sampalocan,Pagsanjan,Lag.	Laguna	Pagsanjan	IV-A	2001
IRN010630		3b	Site#1 Sampalocan,Pagsanjan,Lag.	Laguna	Pagsanjan	IV-A	2001
IRN010633		3b	Site#1 Sampalocan,Pagsanjan,Lag.	Laguna	Pagsanjan	IV-A	2001
IRN010636		3b	Site#1 Sampalocan,Pagsanjan,Lag.	Laguna	Pagsanjan	IV-A	2001
IRN010639		3b	Site#1 Sampalocan,Pagsanjan,Lag.	Laguna	Pagsanjan	IV-A	2001
IRN010642		3b	Site#1 Sampalocan,Pagsanjan,Lag.	Laguna	Pagsanjan	IV-A	2001
IRN010648		3b	Site#1 Sampalocan,Pagsanjan,Lag.	Laguna	Pagsanjan	IV-A	2001
IRN010657		3b	Site#1 Sampalocan,Pagsanjan,Lag.	Laguna	Pagsanjan	IV-A	2001
IRN010682		3b	Site#2 Sampalocan,Pagsanjan,Lag.	Laguna	Pagsanjan	IV-A	2001
IRN010685		3b	Site#2 Sampalocan,Pagsanjan,Lag.	Laguna	Pagsanjan	IV-A	2001
IRN010720		3b	Site#2 Sampalocan,Pagsanjan,Lag.	Laguna	Pagsanjan	IV-A	2001
IRN010725		3b	Site#1 Famy,Laguna	Laguna	Famy	IV-A	2001
IRN010728		3b	Site#1 Famy,Laguna	Laguna	Famy	IV-A	2001
IRN010731		3b	Site#1 Famy,Laguna	Laguna	Famy	IV-A	2001
IRN010734		3b	Site#1 Famy,Laguna	Laguna	Famy	IV-A	2001
IRN010744		3b	Site#1 Famy,Laguna	Laguna	Famy	IV-A	2001
IRN010748		3b	Site#1 Famy,Laguna	Laguna	Famy	IV-A	2001
IRN010752		3b	Site#1 Famy,Laguna	Laguna	Famy	IV-A	2001
IRN010756		3b	Site#1 Famy,Laguna	Laguna	Famy	IV-A	2001
IRN010764		3b	Site#1 Famy,Laguna	Laguna	Famy	IV-A	2001
IRN010768		3b	Site#1 Famy,Laguna	Laguna	Famy	IV-A	2001
IRN010770		3b	Site#2 Famy, Lag.	Laguna	Famy	IV-A	2001
IRN010772		3b	Site#2 Famy, Lag.	Laguna	Famy	IV-A	2001
IRN010775		3b	Site#2 Famy, Lag.	Laguna	Famy	IV-A	2001
IRN010776		3b	Site#2 Famy, Lag.	Laguna	Famy	IV-A	2001
IRN010780		3b	Site#2 Famy, Lag.	Laguna	Famy	IV-A	2001
IRN010784		3b	Site#2 Famy, Lag.	Laguna	Famy	IV-A	2001
IRN010788		3b	Site#2 Famy, Lag.	Laguna	Famy	IV-A	2001
IRN010790		3b	Site#2 Famy, Lag.	Laguna	Famy	IV-A	2001
IRN010792		3b	Site#2 Famy, Lag.	Laguna	Famy	IV-A	2001
IRN010795		3b	Site#2 Famy, Lag.	Laguna	Famy	IV-A	2001
IRN010796		3b	Site#2 Famy, Lag.	Laguna	Famy	IV-A	2001
IRN010800		3b	Site#2 Famy, Lag.	Laguna	Famy	IV-A	2001
IRN010804		3b	Site#2 Famy, Lag.	Laguna	Famy	IV-A	2001
IRN010808		3b	Site#2 Famy, Lag.	Laguna	Famy	IV-A	2001
IRN010812		3b	Site#2 Famy, Lag.	Laguna	Famy	IV-A	2001
IRN010816		3b	Site#2 Famy, Lag.	Laguna	Famy	IV-A	2001
IRN010820		3b	Site#3,Famy, Lag.	Laguna	Famy	IV-A	2001
IRN010824		3b	Site#3,Famy, Lag.	Laguna	Famy	IV-A	2001
IRN010825		3b	Site#3,Famy, Lag.	Laguna	Famy	IV-A	2001
IRN010826		3b	Site#3,Famy, Lag.	Laguna	Famy	IV-A	2001
IRN010828		3b	Site#3,Famy, Lag.	Laguna	Famy	IV-A	2001
IRN010830		3b	Site#3,Famy, Lag.	Laguna	Famy	IV-A	2001
IRN010832		3b	Site#3,Famy, Lag.	Laguna	Famy	IV-A	2001
IRN010835		3b	Site#3,Famy, Lag.	Laguna	Famy	IV-A	2001
IRN010837		3b	Site#3,Famy, Lag.	Laguna	Famy	IV-A	2001
IRN010840		3b	Site#3,Famy, Lag.	Laguna	Famy	IV-A	2001
IRN010844		3b	Site#3,Famy, Lag.	Laguna	Famy	IV-A	2001
IRN010845		3b	Site#3,Famy, Lag.	Laguna	Famy	IV-A	2001
IRN010848		3b	Site#3,Famy, Lag.	Laguna	Famy	IV-A	2001
IRN010852		3b	Site#3,Famy, Lag.	Laguna	Famy	IV-A	2001
IRN010856		3b	Site#3,Famy, Lag.	Laguna	Famy	IV-A	2001
IRN010860		3b	Site#3,Famy, Lag.	Laguna	Famy	IV-A	2001
IRN010864		3b	Site#3,Famy, Lag.	Laguna	Famy	IV-A	2001
IRN010868		3b	Site#3,Famy, Lag.	Laguna	Famy	IV-A	2001
IRN010875		3b	Site#1,Bgy Nanguma,Mabitac,Lag.	Laguna	Mabitac	IV-A	2001
IRN010890		3b	Site#1,Bgy Nanguma,Mabitac,Lag.	Laguna	Mabitac	IV-A	2001
IRN010895		3b	Site#1,Bgy Nanguma,Mabitac,Lag.	Laguna	Mabitac	IV-A	2001
IRN010900		3b	Site#2,Bgy Nanguma,Mabitac,Lag.	Laguna	Mabitac	IV-A	2001
IRN010903		3b	Site#2,Bgy Nanguma,Mabitac,Lag.	Laguna	Mabitac	IV-A	2001
IRN010904		3b	Site#2,Bgy Nanguma,Mabitac,Lag.	Laguna	Mabitac	IV-A	2001
IRN010915		3b	Site#2,Bgy Nanguma,Mabitac,Lag.	Laguna	Mabitac	IV-A	2001
IRN010920		3b	Site#2,Bgy Nanguma,Mabitac,Lag.	Laguna	Mabitac	IV-A	2001
IRN010930		3b	Site#3,Bgy Nanguma,Mabitac,Lag.	Laguna	Mabitac	IV-A	2001
IRN010935		3b	Site#3,Bgy Nanguma,Mabitac,Lag.	Laguna	Mabitac	IV-A	2001
IRN010936		3b	Site#3,Bgy Nanguma,Mabitac,Lag.	Laguna	Mabitac	IV-A	2001
IRN010950		3b	Site#3,Bgy Nanguma,Mabitac,Lag.	Laguna	Mabitac	IV-A	2001
IRN010960		3b	Site#3,Bgy Nanguma,Mabitac,Lag.	Laguna	Mabitac	IV-A	2001
IRN010970		3b	Site#3,Bgy Nanguma,Mabitac,Lag.	Laguna	Mabitac	IV-A	2001
IRN010971		3b	Site#3,Bgy Nanguma,Mabitac,Lag.	Laguna	Mabitac	IV-A	2001
IRN010975		3b	Site#3,Bgy Nanguma,Mabitac,Lag.	Laguna	Mabitac	IV-A	2001
IRN010985		3b	Site#3,Bgy Nanguma,Mabitac,Lag.	Laguna	Mabitac	IV-A	2001
IRN010987		3b	Site#3,Bgy Nanguma,Mabitac,Lag.	Laguna	Mabitac	IV-A	2001
IRN010990		3b	Site#3,Bgy Nanguma,Mabitac,Lag.	Laguna	Mabitac	IV-A	2001
IRN010991		3b	Site#3,Bgy Nanguma,Mabitac,Lag.	Laguna	Mabitac	IV-A	2001
IRN011000		3b	Brgy.Salangan,San Miguel,Bulacan	Bulacan	San Miguel	III	2001
IRN011001		3b	Brgy.Salangan,San Miguel,Bulacan	Bulacan	San Miguel	III	2001
IRN 85	PXO 70	4	Palawan	Palawan		IV-B	1974
IRN 84	PXO 69	4	Palawan	Palawan		IV-B	1974
IRN 86	PXO 71	4	Palawan	Palawan		IV-B	1974
IRN 152	PXO 80	5	Banaue	Ifugao	Banaue	IV-B	1975
IRN 161	PXO 109	5	Banaue	Ifugao	Banaue	IV-B	1976
IRN 753	PXO 201	5	IRCTN, Banaue, Ifugao	Ifugao	Banaue	CAR	1984
IRN 754	PXO 202	5	IRCTN, Banaue, Ifugao	Ifugao	Banaue	CAR	1984
IRN 1089	PXO 198	5	Banaue	Ifugao	Banaue	CAR	1988
IRN 755	PXO 150	5	IRCTN, Banaue, Ifugao	Ifugao	Banaue	CAR	1984
IRN 162	PXO 110	5	Banaue	Ifugao	Banaue	CAR	1976
IRN 160	PXO 108	5	Banaue	Ifugao	Banaue	CAR	1976
IRN 757	PXO 161	5	Banaue Development Center	Ifugao	Banaue	CAR	1985
IRN 758	PXO 162	5	Bacoor, Banaue, Ifugao	Ifugao	Banaue	CAR	1985
IRN 759	PXO 163	5	Poblacion, Banaue	Ifugao	Banaue	CAR	1985
IRN 60	PXO 45	5	Banaue, Mt. Province	Ifugao	Banaue	CAR	1973
IRN 1075	PXO 193	5	Banaue	Ifugao	Banaue	CAR	1988
IRN 1076	PXO 194	5	Banaue	Ifugao	Banaue	CAR	1988
IRN 1079	PXO 195	5	Banaue	Ifugao	Banaue	CAR	1988
IRN 1085	PXO 196	5	Banaue	Ifugao	Banaue	CAR	1988
IRN 1088	PXO 197	5	Banaue	Ifugao	Banaue	CAR	1988
IRN 1262	PXO 203	5	IRCTN, Banaue, Ifugao	Ifugao	Banaue	CAR	1989
IRN 1258	PXO 214	5	IRCTN, Banaue, Ifugao	Ifugao	Banaue	CAR	1989
IRN 1259	PXO 215	5	IRCTN, Banaue, Ifugao	Ifugao	Banaue	CAR	1989
IRN 1260	PXO 216	5	IRCTN, Banaue, Ifugao	Ifugao	Banaue	CAR	1989
IRN 1261	PXO 217	5	IRCTN, Banaue, Ifugao	Ifugao	Banaue	CAR	1989
IRN 1267	PXO 221	5	Batad, Banaue, Ifugao	Ifugao	Banaue	CAR	1989
IRN 1271	PXO 225	5	Batad,(Junction), Banaue, Ifugao	Ifugao	Banaue	CAR	1989
IRN 1272	PXO 226	5	Ibayong, Banaue, Ifugao	Ifugao	Banaue	CAR	1989
IRN 1276	PXO 227	5	Talup, Banaue, Ifugao	Ifugao	Banaue	CAR	1989
IRN 1277	PXO 228	5	Kinakin, Banaue, Ifugao	Ifugao	Banaue	CAR	1989
IRN 1279	PXO 229	5	Poblacion, Banaue, Ifugao	Ifugao	Banaue	CAR	1989
IRN 1280	PXO 230	5	Poblacion, Banaue, Ifugao	Ifugao	Banaue	CAR	1989
IRN 1281	PXO 231	5	Poblacion, Banaue, Ifugao	Ifugao	Banaue	CAR	1989
IRN 1282	PXO 232	5	Poblacion, Banaue, Ifugao	Ifugao	Banaue	CAR	1989
IRN 1283	PXO 233	5	Poblacion, Banaue, Ifugao	Ifugao	Banaue	CAR	1989
IRN 1284	PXO 234	5	Poblacion, Banaue, Ifugao	Ifugao	Banaue	CAR	1989
IRN 1285	PXO 235	5	Poblacion, Banaue, Ifugao	Ifugao	Banaue	CAR	1989
IRN 1286	PXO 236	5	Poblacion, Banaue, Ifugao	Ifugao	Banaue	CAR	1989
IRN 1288	PXO 237	5	Poblacion, Banaue, Ifugao	Ifugao	Banaue	CAR	1989
IRN 149	PXO 105	5	Banaue	Ifugao	Banaue	CAR	1975
IRN 150	PXO 106	5	Banaue	Ifugao	Banaue	CAR	1975
IRN 151	PXO 107	5	Banaue	Ifugao	Banaue	CAR	1975
IRN 247	PXO 111	5	Banaue	Ifugao	Banaue	CAR	1978
IRN 248	PXO 112	5	Banaue	Ifugao	Banaue	CAR	1978
IRN 965	PXO 180	5	Banaue	Ifugao	Banaue	CAR	1986
IRN 966	PXO 181	5	Banaue	Ifugao	Banaue	CAR	1986
IRN 967	PXO 182	5	Banaue	Ifugao	Banaue	CAR	1986
IRN 968	PXO 183	5	Banaue	Ifugao	Banaue	CAR	1986
IRN 000061		6	Brgy.Sala,Cabuyao,Laguna	Laguna	Cabuyao	IV-A	2000
IRN 000432		6	IRRI	Laguna	Los Banos	IV-A	2000
IRN 000433		6	IRRI	Laguna	Los Banos	IV-A	2000
IRN 000434		6	IRRI	Laguna	Los Banos	IV-A	2000
IRN 000435		6	IRRI	Laguna	Los Banos	IV-A	2000
IRN 000436		6	IRRI	Laguna	Los Banos	IV-A	2000
IRN 000437		6	IRRI	Laguna	Los Banos	IV-A	2000
IRN 000438		6	IRRI	Laguna	Los Banos	IV-A	2000
IRN 000439		6	IRRI	Laguna	Los Banos	IV-A	2000
IRN 000440		6	IRRI	Laguna	Los Banos	IV-A	2000
IRN 000441		6	IRRI	Laguna	Los Banos	IV-A	2000
IRN 000442		6	IRRI	Laguna	Los Banos	IV-A	2000
IRN 000443		6	IRRI	Laguna	Los Banos	IV-A	2000
IRN 000444		6	IRRI	Laguna	Los Banos	IV-A	2000
IRN 000445		6	IRRI	Laguna	Los Banos	IV-A	2000
IRN 000446		6	IRRI	Laguna	Los Banos	IV-A	2000
IRN 000447		6	IRRI	Laguna	Los Banos	IV-A	2000
IRN 000448		6	IRRI	Laguna	Los Banos	IV-A	2000
IRN 000449		6	IRRI	Laguna	Los Banos	IV-A	2000
IRN 000450		6	IRRI	Laguna	Los Banos	IV-A	2000
IRN 000451		6	IRRI	Laguna	Los Banos	IV-A	2000
IRN 000452		6	IRRI	Laguna	Los Banos	IV-A	2000
IRN 000453		6	IRRI	Laguna	Los Banos	IV-A	2000
IRN 000454		6	IRRI	Laguna	Los Banos	IV-A	2000
IRN 000455		6	IRRI	Laguna	Los Banos	IV-A	2000
IRN 000456		6	IRRI	Laguna	Los Banos	IV-A	2000
IRN 000461		6	IRRI	Laguna	Los Banos	IV-A	2000
IRN 000462		6	IRRI	Laguna	Los Banos	IV-A	2000
IRN 000466		6	IRRI	Laguna	Los Banos	IV-A	2000
IRN 000467		6	IRRI	Laguna	Los Banos	IV-A	2000
IRN 000468		6	IRRI	Laguna	Los Banos	IV-A	2000
IRN 000469		6	IRRI	Laguna	Los Banos	IV-A	2000
IRN 000471		6	IRRI	Laguna	Los Banos	IV-A	2000
IRN 000472		6	IRRI	Laguna	Los Banos	IV-A	2000
IRN 000473		6	IRRI	Laguna	Los Banos	IV-A	2000
IRN 000474		6	IRRI	Laguna	Los Banos	IV-A	2000
IRN 000475		6	IRRI	Laguna	Los Banos	IV-A	2000
IRN 000476		6	IRRI	Laguna	Los Banos	IV-A	2000
IRN 000478		6	IRRI	Laguna	Los Banos	IV-A	2000
IRN 000480		6	IRRI	Laguna	Los Banos	IV-A	2000
IRN 395	PXO 130	7	Site 1, IRCTN, Banaue, Ifugao	Ifugao	Banaue	CAR	1981
IRN 391	PXO 154	7	Site 1, Banaue, Ifugao	Ifugao	Banaue	CAR	1981
IRN 572	PXO 145	7	Bontoc	Mt. Province	Bontoc	CAR	1982
IRN 507	PXO 144	7	Bontoc, Mt. Province	Mt. Province	Bontoc	CAR	1982
IRN 1263	PXO 204	7	Batad, Banaue, Ifugao	Ifugao	Banaue	CAR	1989
IRN 1273	PXO 205	7	Liwang, Banaue, Ifugao	Ifugao	Banaue	CAR	1989
IRN 1274	PXO 206	7	Liwang, Banaue, Ifugao	Ifugao	Banaue	CAR	1989
IRN 1275	PXO 207	7	Liwang, Banaue, Ifugao	Ifugao	Banaue	CAR	1989
IRN 1265	PXO 219	7	Batad, Banaue, Ifugao	Ifugao	Banaue	CAR	1989
IRN 1266	PXO 220	7	Batad, Banaue, Ifugao	Ifugao	Banaue	CAR	1989
IRN 392	PXO 155	7	Site 1, IRCTN, Banaue, Ifugao	Ifugao	Banaue	CAR	1981
IRN 394	PXO 156	7	IRCTN, Banaue, Ifugao	Ifugao	Banaue	CAR	1981
IRN 2877	PXO 338	7	Banaue	Ifugao	Banaue	CAR	1991
IRN 1289	PXO 208	8	Abat, Namulditan, Ifugao	Ifugao	Namulditan	CAR	1989
IRN 1292	PXO 210	8	Abat, Namulditan, Ifugao	Ifugao	Namulditan	CAR	1989
IRN 1293	PXO 211	8	Cudog, Lagawe, Ifugao	Ifugao	Lagawe	CAR	1989
IRN 2844	PXO 323	8	Banaue	Ifugao	Banaue	CAR	1991
IRN 269	PXO 164	9	Polangui, Albay	Albay	Polangui	V	1979
IRN 405	PXO 142	9	Panabo, Davao	Davao del Norte	Panabo	XI	1981
IRN 255	PXO 88	9	Isabela	Isabela		II	1974
IRN 953	PXO 176	9	Sorsogon, Sorsogon	Sorsogon	Sorsogon	V	1986
IRN 960	PXO 178	9	Bascaran, Daraga, Albay	Albay	Daraga	V	1986
IRN 000617		9	IRRI	Laguna	Los Banos	IV-A	2000
IRN120020		3c	Km93,Brgy Magsaysay,Nabunturan,Compostela Prov.	Compostela Valley	Nabunturan	XI	2012
IRN120011		3c	Rizal,Santiago City,Isabela	Isabela	Santiago City	II	2012
IRN120019		3c	Philrice,Agusan Del Norte	Agusan Del Norte		Caraga	2012
IRN120012		3c	CS04,Screenhouse,IRRI,Los Ba_os,Laguna	Laguna	Los Banos	IV-A	2012
IRN120017		3c	Philrice,Agusan Del Norte	Agusan Del Norte		Caraga	2012
IRN 000157		3c	Los Ba_os, Lag.	Laguna	Los Banos	IV-A	2000
IRN 000158		3c	Los Ba_os, Lag.	Laguna	Los Banos	IV-A	2000
IRN 000161		3c	Los Ba_os, Lag.	Laguna	Los Banos	IV-A	2000
IRN 000162		3c	Los Ba_os, Lag.	Laguna	Los Banos	IV-A	2000
IRN 000163		3c	Los Ba_os, Lag.	Laguna	Los Banos	IV-A	2000
IRN 000168		3c	Los Ba_os, Lag.	Laguna	Los Banos	IV-A	2000
IRN060141		3c	KM 145,Guimba,Nueve Ecija	Nueve Ecija	Guimba	III	2006
IRN060142		3c	KM 145,Guimba,Nueve Ecija	Nueve Ecija	Guimba	III	2006
IRN060143		3c	KM 145,Guimba,Nueve Ecija	Nueve Ecija	Guimba	III	2006
IRN060144		3c	Lapaz, Tarlac	Tarlac	Lapaz	III	2006
IRN060145		3c	Lapaz, Tarlac	Tarlac	Lapaz	III	2006
IRN060146		3c	Lapaz, Tarlac	Tarlac	Lapaz	III	2006
IRN060147		3c	Lapaz, Tarlac	Tarlac	Lapaz	III	2006
IRN060148		3c	Lapaz, Tarlac	Tarlac	Lapaz	III	2006
IRN060149		3c	Calibungan,Victoria,Tarlac	Tarlac	Victoria	III	2006
IRN060150		3c	Calibungan,Victoria,Tarlac	Tarlac	Victoria	III	2006
IRN060151		3c	Calibungan,Victoria,Tarlac	Tarlac	Victoria	III	2006
IRN060152		3c	Calibungan,Victoria,Tarlac	Tarlac	Victoria	III	2006
IRN060153		3c	Calibungan,Victoria,Tarlac	Tarlac	Victoria	III	2006
IRN060154		3c	Calibungan,Victoria,Tarlac	Tarlac	Victoria	III	2006
IRN060155		3c	Calibungan,Victoria,Tarlac	Tarlac	Victoria	III	2006
IRN060156		3c	Calibungan,Victoria,Tarlac	Tarlac	Victoria	III	2006
IRN060157		3c	Calibungan,Victoria,Tarlac	Tarlac	Victoria	III	2006
IRN060158		3c	Calibungan,Victoria,Tarlac	Tarlac	Victoria	III	2006
IRN060159		3c	Calibungan,Victoria,Tarlac	Tarlac	Victoria	III	2006
IRN120001		3c	San Francisco,Victoria,Laguna	Laguna	Victoria	IV-A	2012
IRN120004		3c	Labuin, Pila,Laguna	Laguna	Pila	IV-A	2012
IRN120005		3c	Majayjay,Laguna	Laguna	Majayjay	IV-A	2012
IRN120006		3c	Magdalena,Laguna	Laguna	Magdalena	IV-A	2012
IRN120009		3c	Tipunan,Magdalena,Laguna	Laguna	Magdalena	IV-A	2012
IRN120010		3c	Sto Domingo,Nueva Ecija	Nueva Ecija	Sto Domingo	III	2012
IRN120013		3c	San Jose,Occidental,Mindoro	Occidental Mindoro	San Jose	IV-B	2012
IRN120016		3c	Philrice,Agusan Del Norte	Agusan Del Norte		Caraga	2012
IRN010062		9a	Bgy Labuin,Sta Cruz,Lag.	Laguna	Sta Cruz	IV-A	2001
IRN010097		9a	Bgy Labuin,Sta Cruz,Lag.	Laguna	Sta Cruz	IV-A	2001
IRN 000026		9a	Brgy.Sala,Cabuyao,Laguna	Laguna	Cabuyao	IV-A	2000
IRN 000028		9a	Brgy.Sala,Cabuyao,Laguna	Laguna	Cabuyao	IV-A	2000
IRN 000029		9a	Brgy.Sala,Cabuyao,Laguna	Laguna	Cabuyao	IV-A	2000
IRN 000030		9a	Brgy.Sala,Cabuyao,Laguna	Laguna	Cabuyao	IV-A	2000
IRN 000031		9a	Brgy.Sala,Cabuyao,Laguna	Laguna	Cabuyao	IV-A	2000
IRN 000032		9a	Brgy.Sala,Cabuyao,Laguna	Laguna	Cabuyao	IV-A	2000
IRN 000033		9a	Brgy.Sala,Cabuyao,Laguna	Laguna	Cabuyao	IV-A	2000
IRN 000034		9a	Brgy.Sala,Cabuyao,Laguna	Laguna	Cabuyao	IV-A	2000
IRN 000035		9a	Brgy.Sala,Cabuyao,Laguna	Laguna	Cabuyao	IV-A	2000
IRN 000038		9a	Brgy.Sala,Cabuyao,Laguna	Laguna	Cabuyao	IV-A	2000
IRN 000039		9a	Brgy.Sala,Cabuyao,Laguna	Laguna	Cabuyao	IV-A	2000
IRN 000040		9a	Brgy.Sala,Cabuyao,Laguna	Laguna	Cabuyao	IV-A	2000
IRN 000045		9a	Brgy.Sala,Cabuyao,Laguna	Laguna	Cabuyao	IV-A	2000
IRN 000046		9a	Brgy.Sala,Cabuyao,Laguna	Laguna	Cabuyao	IV-A	2000
IRN 000047		9a	Brgy.Sala,Cabuyao,Laguna	Laguna	Cabuyao	IV-A	2000
IRN 000051		9a	Brgy.Sala,Cabuyao,Laguna	Laguna	Cabuyao	IV-A	2000
IRN 000053		9a	Brgy.Sala,Cabuyao,Laguna	Laguna	Cabuyao	IV-A	2000
IRN 000055		9a	Brgy.Sala,Cabuyao,Laguna	Laguna	Cabuyao	IV-A	2000
IRN 000056		9a	Brgy.Sala,Cabuyao,Laguna	Laguna	Cabuyao	IV-A	2000
IRN 000057		9a	Brgy.Sala,Cabuyao,Laguna	Laguna	Cabuyao	IV-A	2000
IRN 000058		9a	Brgy.Sala,Cabuyao,Laguna	Laguna	Cabuyao	IV-A	2000
IRN 000059		9a	Brgy.Sala,Cabuyao,Laguna	Laguna	Cabuyao	IV-A	2000
IRN 000060		9a	Brgy.Sala,Cabuyao,Laguna	Laguna	Cabuyao	IV-A	2000
IRN 000082		9a	Brgy.Sala,Cabuyao,Laguna	Laguna	Cabuyao	IV-A	2000
IRN 000098		9a	Brgy.Sala,Cabuyao,Laguna	Laguna	Cabuyao	IV-A	2000
IRN 000111		9a	Brgy.Sala,Cabuyao,Laguna	Laguna	Cabuyao	IV-A	2000
IRN 000287		9a	Brgy.Sala,Cabuyao,Laguna	Laguna	Cabuyao	IV-A	2000
IRN 000288		9a	Brgy.Sala,Cabuyao,Laguna	Laguna	Cabuyao	IV-A	2000
IRN 000290		9a	Brgy.Sala,Cabuyao,Laguna	Laguna	Cabuyao	IV-A	2000
IRN 000291		9a	Brgy.Sala,Cabuyao,Laguna	Laguna	Cabuyao	IV-A	2000
IRN 000305		9a	Brgy.Sala,Cabuyao,Laguna	Laguna	Cabuyao	IV-A	2000
IRN 000306		9a	Brgy.Sala,Cabuyao,Laguna	Laguna	Cabuyao	IV-A	2000
IRN 000372		9a	IRRI	Laguna	Los Banos	IV-A	2000
IRN 000402		9a	IRRI	Laguna	Los Banos	IV-A	2000
IRN 000405		9a	IRRI	Laguna	Los Banos	IV-A	2000
IRN 000411		9a	IRRI	Laguna	Los Banos	IV-A	2000
IRN 000429		9a	IRRI	Laguna	Los Banos	IV-A	2000
IRN 000479		9a	IRRI	Laguna	Los Banos	IV-A	2000
IRN 000482		9a	IRRI	Laguna	Los Banos	IV-A	2000
IRN 000525		9a	IRRI	Laguna	Los Banos	IV-A	2000
IRN 000534		9a	IRRI	Laguna	Los Banos	IV-A	2000
IRN 000537		9a	IRRI	Laguna	Los Banos	IV-A	2000
IRN010012		9b	Bgy Labuin,Sta Cruz,Laguna	Laguna	Sta Cruz	IV-A	2001
IRN010013		9b	Bgy Labuin,Sta Cruz,Laguna	Laguna	Sta Cruz	IV-A	2001
IRN010014		9b	Bgy Labuin,Sta Cruz,Laguna	Laguna	Sta Cruz	IV-A	2001
IRN010015		9b	Bgy Labuin,Sta Cruz,Laguna	Laguna	Sta Cruz	IV-A	2001
IRN010051		9b	Bgy Labuin,Sta Cruz,Lag.	Laguna	Sta Cruz	IV-A	2001
IRN010053		9b	Bgy Labuin,Sta Cruz,Lag.	Laguna	Sta Cruz	IV-A	2001
IRN010054		9b	Bgy Labuin,Sta Cruz,Lag.	Laguna	Sta Cruz	IV-A	2001
IRN010055		9b	Bgy Labuin,Sta Cruz,Lag.	Laguna	Sta Cruz	IV-A	2001
IRN010056		9b	Bgy Labuin,Sta Cruz,Lag.	Laguna	Sta Cruz	IV-A	2001
IRN010058		9b	Bgy Labuin,Sta Cruz,Lag.	Laguna	Sta Cruz	IV-A	2001
IRN010059		9b	Bgy Labuin,Sta Cruz,Lag.	Laguna	Sta Cruz	IV-A	2001
IRN010060		9b	Bgy Labuin,Sta Cruz,Lag.	Laguna	Sta Cruz	IV-A	2001
IRN010061		9b	Bgy Labuin,Sta Cruz,Lag.	Laguna	Sta Cruz	IV-A	2001
IRN010065		9b	Bgy Labuin,Sta Cruz,Lag.	Laguna	Sta Cruz	IV-A	2001
IRN010067		9b	Bgy Labuin,Sta Cruz,Lag.	Laguna	Sta Cruz	IV-A	2001
IRN010068		9b	Bgy Labuin,Sta Cruz,Lag.	Laguna	Sta Cruz	IV-A	2001
IRN010069		9b	Bgy Labuin,Sta Cruz,Lag.	Laguna	Sta Cruz	IV-A	2001
IRN010072		9b	Bgy Labuin,Sta Cruz,Lag.	Laguna	Sta Cruz	IV-A	2001
IRN010073		9b	Bgy Labuin,Sta Cruz,Lag.	Laguna	Sta Cruz	IV-A	2001
IRN010079		9b	Bgy Labuin,Sta Cruz,Lag.	Laguna	Sta Cruz	IV-A	2001
IRN010080		9b	Bgy Labuin,Sta Cruz,Lag.	Laguna	Sta Cruz	IV-A	2001
IRN010081		9b	Bgy Labuin,Sta Cruz,Lag.	Laguna	Sta Cruz	IV-A	2001
IRN010107		9b	Spot #1 Bgy Labuin,Sta Cruz,Lag.	Laguna	Sta Cruz	IV-A	2001
IRN010108		9b	Spot #1 Bgy Labuin,Sta Cruz,Lag.	Laguna	Sta Cruz	IV-A	2001
IRN010113		9b	Spot#2 Bgy Labuin,sta Cruz,Lag.	Laguna	sta Cruz	IV-A	2001
IRN010114		9b	Spot#3 Bgy Labuin,Sta Cruz,Lag.	Laguna	Sta Cruz	IV-A	2001
IRN010115		9b	Spot#3 Bgy Labuin,Sta Cruz,Lag.	Laguna	Sta Cruz	IV-A	2001
IRN010117		9b	Spot#3 Bgy Labuin,Sta Cruz,Lag.	Laguna	Sta Cruz	IV-A	2001
IRN010120		9b	Spot#3 Bgy Labuin,Sta Cruz,Lag.	Laguna	Sta Cruz	IV-A	2001
IRN 000721		9b	Looc,Calamba,Laguna	Laguna	Calamba	IV-A	2000
IRN010119		9b	Spot#3 Bgy Labuin,Sta Cruz,Lag.	Laguna	Sta Cruz	IV-A	2001
IRN010047		9b	Uugong, Sta Cruz,Laguna	Laguna	Sta Cruz	IV-A	2001
IRN100001		9b	Field #3,Pampanga	Pampanga		III	2010
IRN100002		9b	Field #3,Pampanga	Pampanga		III	2010
IRN100003	PXO603	9b	Field #3,Pampanga	Pampanga		III	2010
IRN100004		9b	Field #3,Pampanga	Pampanga		III	2010
IRN100005		9b	Field #3,Pampanga	Pampanga		III	2010
IRN100006		9b	Field #3,Pampanga	Pampanga		III	2010
IRN100007		9b	Field #3,Pampanga	Pampanga		III	2010
IRN100008	PXO604	9b	Field #3,Pampanga	Pampanga		III	2010
IRN100009		9b	Field #3,Pampanga	Pampanga		III	2010
IRN100010		9b	Field #3,Pampanga	Pampanga		III	2010
IRN100011		9b	Field #3,Pampanga	Pampanga		III	2010
IRN100012		9b	Field #3,Pampanga	Pampanga		III	2010
IRN100013		9b	Field #3,Pampanga	Pampanga		III	2010
IRN100014	PXO605	9b	Field #3,Pampanga	Pampanga		III	2010
IRN100015		9b	Field #3,Pampanga	Pampanga		III	2010
IRN100016		9b	Field #3,Pampanga	Pampanga		III	2010
IRN100017		9b	Field #3,Pampanga	Pampanga		III	2010
IRN100018		9b	Field #3,Pampanga	Pampanga		III	2010
IRN100019		9b	Field #3,Pampanga	Pampanga		III	2010
IRN100020		9b	Field #3,Pampanga	Pampanga		III	2010
IRN100021	PXO606	9b	Field #3,Pampanga	Pampanga		III	2010
IRN100022		9b	Field #3,Pampanga	Pampanga		III	2010
IRN100023		9b	Field #3,Pampanga	Pampanga		III	2010
IRN100024		9b	Field #3,Pampanga	Pampanga		III	2010
IRN100025		9b	Field #3,Pampanga	Pampanga		III	2010
IRN100026		9b	Field #3,Pampanga	Pampanga		III	2010
IRN100027	PXO607	9b	Brgy Vizal,San Pablo,Candaba,Pampanga	Pampanga	Candaba	III	2010
IRN100028		9b	Brgy Vizal,San Pablo,Candaba,Pampanga	Pampanga	Candaba	III	2010
IRN100029		9b	Brgy Vizal,San Pablo,Candaba,Pampanga	Pampanga	Candaba	III	2010
IRN100030		9b	Brgy Vizal,San Pablo,Candaba,Pampanga	Pampanga	Candaba	III	2010
IRN100031		9b	Brgy Vizal,San Pablo,Candaba,Pampanga	Pampanga	Candaba	III	2010
IRN100032		9b	Brgy Vizal,San Pablo,Candaba,Pampanga	Pampanga	Candaba	III	2010
IRN100033		9b	Brgy Vizal,San Pablo,Candaba,Pampanga	Pampanga	Candaba	III	2010
IRN100034		9b	Brgy Vizal,San Pablo,Candaba,Pampanga	Pampanga	Candaba	III	2010
IRN100035	PXO608	9b	Brgy Vizal,San Pablo,Candaba,Pampanga	Pampanga	Candaba	III	2010
IRN100036		9b	Brgy Vizal,San Pablo,Candaba,Pampanga	Pampanga	Candaba	III	2010
IRN100037		9b	Brgy Vizal,San Pablo,Candaba,Pampanga	Pampanga	Candaba	III	2010
IRN100038		9b	Brgy Vizal,San Pablo,Candaba,Pampanga	Pampanga	Candaba	III	2010
IRN100039		9b	Brgy Vizal,San Pablo,Candaba,Pampanga	Pampanga	Candaba	III	2010
IRN100040	PXO609	9b	Brgy Vizal,San Pablo,Candaba,Pampanga	Pampanga	Candaba	III	2010
IRN100041		9b	Brgy Vizal,San Pablo,Candaba,Pampanga	Pampanga	Candaba	III	2010
IRN100042		9b	Brgy Vizal,San Pablo,Candaba,Pampanga	Pampanga	Candaba	III	2010
IRN100043		9b	Brgy Vizal,San Pablo,Candaba,Pampanga	Pampanga	Candaba	III	2010
IRN100044		9b	Brgy Vizal,San Pablo,Candaba,Pampanga	Pampanga	Candaba	III	2010
IRN100045		9b	Brgy Vizal,San Pablo,Candaba,Pampanga	Pampanga	Candaba	III	2010
IRN100046	PXO610	9b	Brgy Vizal,San Pablo,Candaba,Pampanga	Pampanga	Candaba	III	2010
IRN100047		9b	Brgy Vizal,San Pablo,Candaba,Pampanga	Pampanga	Candaba	III	2010
IRN100048		9b	Brgy Vizal,San Pablo,Candaba,Pampanga	Pampanga	Candaba	III	2010
IRN100049		9b	Brgy Vizal,San Pablo,Candaba,Pampanga	Pampanga	Candaba	III	2010
IRN100050		9b	Brgy Vizal,San Pablo,Candaba,Pampanga	Pampanga	Candaba	III	2010
IRN100051		9b	Brgy Vizal,San Pablo,Candaba,Pampanga	Pampanga	Candaba	III	2010
IRN100052		9b	Brgy Vizal,San Pablo,Candaba,Pampanga	Pampanga	Candaba	III	2010
IRN100053	PXO611	9b	Brgy Vizal,San Pablo,Candaba,Pampanga	Pampanga	Candaba	III	2010
IRN100054		9b	Brgy Vizal,San Pablo,Candaba,Pampanga	Pampanga	Candaba	III	2010
IRN100055		9b	Brgy Vizal,San Pablo,Candaba,Pampanga	Pampanga	Candaba	III	2010
IRN100056		9b	Brgy Vizal,San Pablo,Candaba,Pampanga	Pampanga	Candaba	III	2010
IRN100057		9b	Brgy Vizal,San Pablo,Candaba,Pampanga	Pampanga	Candaba	III	2010
IRN100058		9b	Brgy Vizal,San Pablo,Candaba,Pampanga	Pampanga	Candaba	III	2010
IRN100059		9b	Brgy Vizal,San Pablo,Candaba,Pampanga	Pampanga	Candaba	III	2010
IRN100060		9b	Brgy Vizal,San Pablo,Candaba,Pampanga	Pampanga	Candaba	III	2010
IRN100061		9b	Brgy Vizal,San Pablo,Candaba,Pampanga	Pampanga	Candaba	III	2010
IRN100062		9b	Brgy Vizal,San Pablo,Candaba,Pampanga	Pampanga	Candaba	III	2010
IRN100063		9b	Brgy Vizal,San Pablo,Candaba,Pampanga	Pampanga	Candaba	III	2010
IRN100064		9b	Brgy Vizal,San Pablo,Candaba,Pampanga	Pampanga	Candaba	III	2010
IRN100065		9b	Brgy Vizal,San Pablo,Candaba,Pampanga	Pampanga	Candaba	III	2010
IRN100066		9b	Brgy Vizal,San Pablo,Candaba,Pampanga	Pampanga	Candaba	III	2010
IRN100067	PXO612	9b	Brgy Vizal,San Pablo,Candaba,Pampanga	Pampanga	Candaba	III	2010
IRN100068		9b	Brgy Vizal,San Pablo,Candaba,Pampanga	Pampanga	Candaba	III	2010
IRN100069		9b	Brgy Vizal,San Pablo,Candaba,Pampanga	Pampanga	Candaba	III	2010
IRN100070		9b	Brgy Vizal,San Pablo,Candaba,Pampanga	Pampanga	Candaba	III	2010
IRN100071		9b	Brgy Vizal,San Pablo,Candaba,Pampanga	Pampanga	Candaba	III	2010
IRN100072		9b	Brgy Vizal,San Pablo,Candaba,Pampanga	Pampanga	Candaba	III	2010
IRN100073		9b	Brgy Vizal,San Pablo,Candaba,Pampanga	Pampanga	Candaba	III	2010
IRN100074		9b	Brgy Vizal,San Pablo,Candaba,Pampanga	Pampanga	Candaba	III	2010
IRN100075		9b	Brgy Vizal,San Pablo,Candaba,Pampanga	Pampanga	Candaba	III	2010
IRN100076		9b	Brgy Vizal,San Pablo,Candaba,Pampanga	Pampanga	Candaba	III	2010
IRN010086		9b	Bgy Labuin,Sta Cruz,Lag.	Laguna	Sta Cruz	IV-A	2001
IRN010087		9b	Bgy Labuin,Sta Cruz,Lag.	Laguna	Sta Cruz	IV-A	2001
IRN010088		9b	Bgy Labuin,Sta Cruz,Lag.	Laguna	Sta Cruz	IV-A	2001
IRN010091		9b	Bgy Labuin,Sta Cruz,Lag.	Laguna	Sta Cruz	IV-A	2001
IRN010093		9b	Bgy Labuin,Sta Cruz,Lag.	Laguna	Sta Cruz	IV-A	2001
IRN010094		9b	Bgy Labuin,Sta Cruz,Lag.	Laguna	Sta Cruz	IV-A	2001
IRN010096		9b	Bgy Labuin,Sta Cruz,Lag.	Laguna	Sta Cruz	IV-A	2001
IRN010102		9b	Bgy Labuin,Sta Cruz,Lag.	Laguna	Sta Cruz	IV-A	2001
IRN010103		9b	Bgy Labuin,Sta Cruz,Lag.	Laguna	Sta Cruz	IV-A	2001
IRN010016		9b	Bgy Labuin,Sta Cruz,Laguna	Laguna	Sta Cruz	IV-A	2001
IRN010017		9b	Bgy Labuin,Sta Cruz,Laguna	Laguna	Sta Cruz	IV-A	2001
IRN010018		9b	Bgy Labuin,Sta Cruz,Laguna	Laguna	Sta Cruz	IV-A	2001
IRN010019		9b	Bgy Labuin,Sta Cruz,Laguna	Laguna	Sta Cruz	IV-A	2001
IRN010020		9b	Bgy Labuin,Sta Cruz,Laguna	Laguna	Sta Cruz	IV-A	2001
IRN010021		9b	Bgy Labuin,Sta Cruz,Laguna	Laguna	Sta Cruz	IV-A	2001
IRN010022		9b	Bgy Labuin,Sta Cruz,Laguna	Laguna	Sta Cruz	IV-A	2001
IRN010023		9b	Bgy Labuin,Sta Cruz,Laguna	Laguna	Sta Cruz	IV-A	2001
IRN010026		9b	Bgy Labuin,Sta Cruz,Laguna	Laguna	Sta Cruz	IV-A	2001
IRN010027		9b	Bgy Labuin,Sta Cruz,Laguna	Laguna	Sta Cruz	IV-A	2001
IRN010028		9b	Bgy Labuin,Sta Cruz,Laguna	Laguna	Sta Cruz	IV-A	2001
IRN010029		9b	Bgy Labuin,Sta Cruz,Laguna	Laguna	Sta Cruz	IV-A	2001
IRN010030		9b	Bgy Labuin,Sta Cruz,Laguna	Laguna	Sta Cruz	IV-A	2001
IRN010031		9b	Bgy Labuin,Sta Cruz,Laguna	Laguna	Sta Cruz	IV-A	2001
IRN010032		9b	Bgy Labuin,Sta Cruz,Laguna	Laguna	Sta Cruz	IV-A	2001
IRN010033		9b	Bgy Labuin,Sta Cruz,Laguna	Laguna	Sta Cruz	IV-A	2001
IRN010035		9b	Bgy Labuin,Sta Cruz,Laguna	Laguna	Sta Cruz	IV-A	2001
IRN 000614		9b	IRRI	Laguna	Los Banos	IV-A	2000
IRN 000644		9b	Bgy. Makatad,			IV-A	2000
IRN 000654		9b	Bgy. Makatad,			IV-A	2000
IRN 000655		9b	Bgy. Makatad,			IV-A	2000
IRN 000657		9b	Bgy. Makatad,			IV-A	2000
IRN 000833		9b	Brgy.Labuin,Pila,Laguna	Laguna	Pila	IV-A	2000
IRN 000837		9b	Brgy.Labuin,Pila,Laguna	Laguna	Pila	IV-A	2000
IRN 000167		9b	Los Ba_os, Lag.	Laguna	Los Ba_os	IV-A	2000
IRN010042		9b	Uugong, Sta Cruz,Laguna	Laguna	Sta Cruz	IV-A	2001
IRN010242		9b	Site#1 Labuin,Pila,Laguna	Laguna	Pila	IV-A	2001
IRN010255		9b	Site#1 Labuin,Pila,Laguna	Laguna	Pila	IV-A	2001
IRN010341		9b	Site#3,Labuin,Pila,Laguna	Laguna	Pila	IV-A	2001
IRN010345		9b	Site#3,Labuin,Pila,Laguna	Laguna	Pila	IV-A	2001
IRN010368		9b	Site#1,Bgy Sinagtala,Mabitac,Lag	Laguna	Mabitac	IV-A	2001
IRN010374		9b	Site#1,Bgy Sinagtala,Mabitac,Lag	Laguna	Mabitac	IV-A	2001
IRN010380		9b	Site#1,Bgy Sinagtala,Mabitac,Lag	Laguna	Mabitac	IV-A	2001
IRN010386		9b	Site#1,Bgy Sinagtala,Mabitac,Lag	Laguna	Mabitac	IV-A	2001
IRN010389		9b	Site#1,Bgy Sinagtala,Mabitac,Lag	Laguna	Mabitac	IV-A	2001
IRN010392		9b	Site#1,Bgy Sinagtala,Mabitac,Lag	Laguna	Mabitac	IV-A	2001
IRN010395		9b	Site#2,BgySinagtala,Mabitac,Lag.	Laguna	Mabitac	IV-A	2001
IRN010425		9b	Site#2,BgySinagtala,Mabitac,Lag.	Laguna	Mabitac	IV-A	2001
IRN010430		9b	Site#2,BgySinagtala,Mabitac,Lag.	Laguna	Mabitac	IV-A	2001
IRN010435		9b	Site#2,BgySinagtala,Mabitac,Lag.	Laguna	Mabitac	IV-A	2001
IRN010440		9b	Site#1,Km.2,Mendiola,Siniloan,Lag.	Laguna	Siniloan	IV-A	2001
IRN010452		9b	Site#1,Km.2,Mendiola,Siniloan,Lag.	Laguna	Siniloan	IV-A	2001
IRN010455		9b	Site#1,Km.2,Mendiola,Siniloan,Lag.	Laguna	Siniloan	IV-A	2001
IRN010461		9b	Site#1,Km.2,Mendiola,Siniloan,Lag.	Laguna	Siniloan	IV-A	2001
IRN010467		9b	Site#1,Km.2,Mendiola,Siniloan,Lag.	Laguna	Siniloan	IV-A	2001
IRN010470		9b	Site#2 Km2,Mendiola,Siniloan,Lag.	Laguna	Siniloan	IV-A	2001
IRN010475		9b	Site#2 Km2,Mendiola,Siniloan,Lag.	Laguna	Siniloan	IV-A	2001
IRN010479		9b	Site#2 Km2,Mendiola,Siniloan,Lag.	Laguna	Siniloan	IV-A	2001
IRN010495		9b	Site#2 Km2,Mendiola,Siniloan,Lag.	Laguna	Siniloan	IV-A	2001
IRN010500		9b	Site#2 Km2,Mendiola,Siniloan,Lag.	Laguna	Siniloan	IV-A	2001
IRN010520		9b	Site#3 Km2,Mendiola,Siniloan,Lag.	Laguna	Siniloan	IV-A	2001
IRN010526		9b	Site#3 Km2,Mendiola,Siniloan,Lag.	Laguna	Siniloan	IV-A	2001
IRN010529		9b	Site#3 Km2,Mendiola,Siniloan,Lag.	Laguna	Siniloan	IV-A	2001
IRN010547		9b	Site#1 Km74,Masapang,Victoria,Lag	Laguna	Victoria	IV-A	2001
IRN010550		9b	Site#1 Km74,Masapang,Victoria,Lag	Laguna	Victoria	IV-A	2001
IRN010553		9b	Site#1 Km74,Masapang,Victoria,Lag	Laguna	Victoria	IV-A	2001
IRN010559		9b	Site#1 Km74,Masapang,Victoria,Lag	Laguna	Victoria	IV-A	2001
IRN010570		9b	Site#2 Km74,Masapang,Victoria,Lag	Laguna	Victoria	IV-A	2001
IRN010575		9b	Site#2 Km74,Masapang,Victoria,Lag	Laguna	Victoria	IV-A	2001
IRN010590		9b	Site#2 Km74,Masapang,Victoria,Lag	Laguna	Victoria	IV-A	2001
IRN010595		9b	Site#2 Km74,Masapang,Victoria,Lag	Laguna	Victoria	IV-A	2001
IRN010605		9b	Site#2 Km74,Masapang,Victoria,Lag	Laguna	Victoria	IV-A	2001
IRN010643		9b	Site#1 Sampalocan,Pagsanjan,Lag.	Laguna	Pagsanjan	IV-A	2001
IRN010654		9b	Site#1 Sampalocan,Pagsanjan,Lag.	Laguna	Pagsanjan	IV-A	2001
IRN010680		9b	Site#2 Sampalocan,Pagsanjan,Lag.	Laguna	Pagsanjan	IV-A	2001
IRN010690		9b	Site#2 Sampalocan,Pagsanjan,Lag.	Laguna	Pagsanjan	IV-A	2001
IRN010691		9b	Site#2 Sampalocan,Pagsanjan,Lag.	Laguna	Pagsanjan	IV-A	2001
IRN010695		9b	Site#2 Sampalocan,Pagsanjan,Lag.	Laguna	Pagsanjan	IV-A	2001
IRN010700		9b	Site#2 Sampalocan,Pagsanjan,Lag.	Laguna	Pagsanjan	IV-A	2001
IRN010705		9b	Site#2 Sampalocan,Pagsanjan,Lag.	Laguna	Pagsanjan	IV-A	2001
IRN010710		9b	Site#2 Sampalocan,Pagsanjan,Lag.	Laguna	Pagsanjan	IV-A	2001
IRN010715		9b	Site#2 Sampalocan,Pagsanjan,Lag.	Laguna	Pagsanjan	IV-A	2001
IRN120002		9b	San Francisco,Victoria,Laguna	Laguna	Victoria	IV-A	2012
IRN120007		9b	Magdalena,Laguna	Laguna	Magdalena	IV-A	2012
IRN010098		9c	Bgy Labuin,Sta Cruz,Lag.	Laguna	Sta Cruz	IV-A	2001
IRN010099		9c	Bgy Labuin,Sta Cruz,Lag.	Laguna	Sta Cruz	IV-A	2001
IRN010100		9c	Bgy Labuin,Sta Cruz,Lag.	Laguna	Sta Cruz	IV-A	2001
IRN010101		9c	Bgy Labuin,Sta Cruz,Lag.	Laguna	Sta Cruz	IV-A	2001
IRN140064		9c	Victoria, Laguna	Laguna	Victoria	IV-A	2014
IRN140067		9c	Victoria, Laguna	Laguna	Victoria	IV-A	2014
IRN140068		9b	Victoria, Laguna	Laguna	Victoria	IV-A	2014
IRN140070		9c	Victoria, Laguna	Laguna	Victoria	IV-A	2014
IRN140071		9c	Victoria, Laguna	Laguna	Victoria	IV-A	2014
IRN140072		9c	Victoria, Laguna	Laguna	Victoria	IV-A	2014
IRN140073		9c	Victoria, Laguna	Laguna	Victoria	IV-A	2014
IRN140074		9a	Victoria, Laguna	Laguna	Victoria	IV-A	2014
IRN140075		9c	Victoria, Laguna	Laguna	Victoria	IV-A	2014
IRN140076		9c	Victoria, Laguna	Laguna	Victoria	IV-A	2014
IRN140077		9c	Victoria, Laguna	Laguna	Victoria	IV-A	2014
IRN140079		9a	Victoria, Laguna	Laguna	Victoria	IV-A	2014
IRN140080		9a	Victoria, Laguna	Laguna	Victoria	IV-A	2014
IRN140081		9a	Victoria, Laguna	Laguna	Victoria	IV-A	2014
IRN140083		9c	Victoria, Laguna	Laguna	Victoria	IV-A	2014
IRN140085		9b	Victoria, Laguna	Laguna	Victoria	IV-A	2014
IRN140086		9c	Victoria, Laguna	Laguna	Victoria	IV-A	2014
IRN140089		9c	Victoria, Laguna	Laguna	Victoria	IV-A	2014
IRN150001		9a	Plot 2,Demo Plot,IRRI,Los Banos,Laguna	Laguna	Los Banos	IV-A	2015
IRN150002		9b	Plot 4,Demo Plot,IRRI,Los Banos,Laguna	Laguna	Los Banos	IV-A	2015
IRN150003		9a	Plot 20,Demo Plot,IRRI,Los Banos,Laguna	Laguna	Los Banos	IV-A	2015
IRN150004		9c	Plot 22,Demo Plot,IRRI,Los Banos,Laguna	Laguna	Los Banos	IV-A	2015
IRN150006		9c	Plot 21,Demo Plot,IRRI,Los Banos,Laguna	Laguna	Los Banos	IV-A	2015
IRN150007		9c	Plot 30,Demo Plot,IRRI,Los Banos,Laguna	Laguna	Los Banos	IV-A	2015
IRN150008		9a	Plot 31,Demo Plot,IRRI,Los Banos,Laguna	Laguna	Los Banos	IV-A	2015
IRN150009		9a	Plot 33,Demo Plot,IRRI,Los Banos,Laguna	Laguna	Los Banos	IV-A	2015
IRN150010		9c	Plot 41,Demo Plot,IRRI,Los Banos,Laguna	Laguna	Los Banos	IV-A	2015
IRN150011		9a	Plot 41,Demo Plot,IRRI,Los Banos,Laguna	Laguna	Los Banos	IV-A	2015
IRN150050		9c	Victoria,Laguna(WS hotspot)	Laguna	Victoria	IV-A	2015
IRN150051		9c	Victoria,Laguna(WS hotspot)	Laguna	Victoria	IV-A	2015
IRN150052		9c	Victoria,Laguna(WS hotspot)	Laguna	Victoria	IV-A	2015
IRN150053		9b	Victoria,Laguna(WS hotspot)	Laguna	Victoria	IV-A	2015
IRN150054		9a	Victoria,Laguna(WS hotspot)	Laguna	Victoria	IV-A	2015
IRN150055		9a	Victoria,Laguna(WS hotspot)	Laguna	Victoria	IV-A	2015
IRN150056		9a	Victoria,Laguna(WS hotspot)	Laguna	Victoria	IV-A	2015
IRN150057		9a	Victoria,Laguna(WS hotspot)	Laguna	Victoria	IV-A	2015
IRN150058		9a	Victoria,Laguna(WS hotspot)	Laguna	Victoria	IV-A	2015
IRN150059		4	Victoria,Laguna(WS hotspot)	Laguna	Victoria	IV-A	2015
IRN150060		9a	Victoria,Laguna(WS hotspot)	Laguna	Victoria	IV-A	2015
IRN150061		9a	Victoria,Laguna(WS hotspot)	Laguna	Victoria	IV-A	2015
IRN150062		9c	Victoria,Laguna(WS hotspot)	Laguna	Victoria	IV-A	2015
IRN150063		9b	Victoria,Laguna(WS hotspot)	Laguna	Victoria	IV-A	2015
IRN150064		9a	Victoria,Laguna(WS hotspot)	Laguna	Victoria	IV-A	2015
IRN150065		9a	Victoria,Laguna(WS hotspot)	Laguna	Victoria	IV-A	2015
IRN150066		9b	Victoria,Laguna(WS hotspot)	Laguna	Victoria	IV-A	2015
IRN150067		9c	Victoria,Laguna(WS hotspot)	Laguna	Victoria	IV-A	2015
IRN150068		9a	Victoria,Laguna(WS hotspot)	Laguna	Victoria	IV-A	2015
IRN150069		9a	Victoria,Laguna(WS hotspot)	Laguna	Victoria	IV-A	2015
IRN150070		9a	Victoria,Laguna(WS hotspot)	Laguna	Victoria	IV-A	2015
IRN150071		9a	Victoria,Laguna(WS hotspot)	Laguna	Victoria	IV-A	2015
IRN150072		9a	Victoria,Laguna(WS hotspot)	Laguna	Victoria	IV-A	2015
IRN150073		9c	Victoria,Laguna(WS hotspot)	Laguna	Victoria	IV-A	2015
IRN150074		9a	Victoria,Laguna(WS hotspot)	Laguna	Victoria	IV-A	2015
IRN150075		9a	Victoria,Laguna(WS hotspot)	Laguna	Victoria	IV-A	2015
IRN150076		9a	Victoria,Laguna(WS hotspot)	Laguna	Victoria	IV-A	2015
IRN150077		9a	Victoria,Laguna(WS hotspot)	Laguna	Victoria	IV-A	2015
IRN150078		9a	Victoria,Laguna(WS hotspot)	Laguna	Victoria	IV-A	2015
IRN150079		3c	Victoria,Laguna(WS hotspot)	Laguna	Victoria	IV-A	2015
IRN150080		9c	Victoria,Laguna(WS hotspot)	Laguna	Victoria	IV-A	2015
IRN150081		9c	Victoria,Laguna(WS hotspot)	Laguna	Victoria	IV-A	2015
IRN150082		9c	Victoria,Laguna(WS hotspot)	Laguna	Victoria	IV-A	2015
IRN150083		9a	Victoria,Laguna(WS hotspot)	Laguna	Victoria	IV-A	2015
IRN150084		9a	Victoria,Laguna(WS hotspot)	Laguna	Victoria	IV-A	2015
IRN150085		9a	Victoria,Laguna(WS hotspot)	Laguna	Victoria	IV-A	2015
IRN150086		9a	Victoria,Laguna(WS hotspot)	Laguna	Victoria	IV-A	2015
IRN150087		9a	Victoria,Laguna(WS hotspot)	Laguna	Victoria	IV-A	2015
IRN150088		9a	Victoria,Laguna(WS hotspot)	Laguna	Victoria	IV-A	2015
IRN150089		9a	Victoria,Laguna(WS hotspot)	Laguna	Victoria	IV-A	2015
IRN150090		9a	Victoria,Laguna(WS hotspot)	Laguna	Victoria	IV-A	2015
IRN150091		9a	Victoria,Laguna(WS hotspot)	Laguna	Victoria	IV-A	2015
IRN150092		9a	Victoria,Laguna(WS hotspot)	Laguna	Victoria	IV-A	2015
IRN150093		9a	Victoria,Laguna(WS hotspot)	Laguna	Victoria	IV-A	2015
IRN150094		9a	Victoria,Laguna(WS hotspot)	Laguna	Victoria	IV-A	2015
IRN150095		9a	Victoria,Laguna(WS hotspot)	Laguna	Victoria	IV-A	2015
IRN150096		9a	Victoria,Laguna(WS hotspot)	Laguna	Victoria	IV-A	2015
IRN150097		9a	Victoria,Laguna(WS hotspot)	Laguna	Victoria	IV-A	2015
IRN150100		9a	Victoria,Laguna(WS hotspot)	Laguna	Victoria	IV-A	2015
IRN150101		9a	Victoria,Laguna(WS hotspot)	Laguna	Victoria	IV-A	2015
IRN150102		9a	Victoria,Laguna(WS hotspot)	Laguna	Victoria	IV-A	2015
IRN150106		9c	Victoria,Laguna(WS hotspot)	Laguna	Victoria	IV-A	2015
IRN150107		9a	Victoria,Laguna(WS hotspot)	Laguna	Victoria	IV-A	2015
IRN150108		3c	Victoria,Laguna(WS hotspot)	Laguna	Victoria	IV-A	2015
IRN150109		9a	Victoria,Laguna(WS hotspot)	Laguna	Victoria	IV-A	2015
IRN150110		9a	Victoria,Laguna(WS hotspot)	Laguna	Victoria	IV-A	2015
IRN150111		9a	Victoria,Laguna(WS hotspot)	Laguna	Victoria	IV-A	2015
IRN150112		9a	Victoria,Laguna(WS hotspot)	Laguna	Victoria	IV-A	2015
IRN150114		9a	Victoria,Laguna(WS hotspot)	Laguna	Victoria	IV-A	2015
IRN150115		9a	Victoria,Laguna(WS hotspot)	Laguna	Victoria	IV-A	2015
IRN150116		9a	Victoria,Laguna(WS hotspot)	Laguna	Victoria	IV-A	2015
IRN150117		9a	Victoria,Laguna(WS hotspot)	Laguna	Victoria	IV-A	2015
IRN150118		9b	Victoria,Laguna(WS hotspot)	Laguna	Victoria	IV-A	2015
IRN150119		9b	Victoria,Laguna(WS hotspot)	Laguna	Victoria	IV-A	2015
IRN150120		9b	Victoria,Laguna(WS hotspot)	Laguna	Victoria	IV-A	2015
IRN150121		9c	Victoria,Laguna(WS hotspot)	Laguna	Victoria	IV-A	2015
IRN150122		9c	Victoria,Laguna(WS hotspot)	Laguna	Victoria	IV-A	2015
IRN150125		9c	Victoria,Laguna(WS hotspot)	Laguna	Victoria	IV-A	2015
IRN150126		9c	Victoria,Laguna(WS hotspot)	Laguna	Victoria	IV-A	2015
IRN150127		9c	Victoria,Laguna(WS hotspot)	Laguna	Victoria	IV-A	2015
IRN150128		9a	Victoria,Laguna(WS hotspot)	Laguna	Victoria	IV-A	2015
IRN150129		9a	Victoria,Laguna(WS hotspot)	Laguna	Victoria	IV-A	2015
IRN150130		9a	Victoria,Laguna(WS hotspot)	Laguna	Victoria	IV-A	2015
IRN150131		9a	Victoria,Laguna(WS hotspot)	Laguna	Victoria	IV-A	2015
IRN150132		9a	Victoria,Laguna(WS hotspot)	Laguna	Victoria	IV-A	2015
IRN150133		9a	Victoria,Laguna(WS hotspot)	Laguna	Victoria	IV-A	2015
IRN150134		9b	Victoria,Laguna(WS hotspot)	Laguna	Victoria	IV-A	2015
