# Supplementary material for: The Green Revolution shaped the population structure of the rice pathogen Xanthomonas oryzae pv. oryzae
Source: ISME J. 2019 Oct 30;14(2):492–505. doi: 10.1038/s41396-019-0545-2 (PMC6976662; doi:10.1038/s41396-019-0545-2)
Supplement: Supplementary file 4 — Additional Data S3 [file 41396_2019_545_MOESM4_ESM.xlsx]

## Sheet: Philippines
Additional Data S3. General information of the all Xanthomonas oryzae pv. oryzae (Xoo) strains used in this study. The first sheet contains Philippine Xoo strains representing 11 major races and 4 derived groups. Included information in the list are collection site, year of isolation, total number of contigs, genome size in bp, number of predicted ORF and the coverage. The second sheet contains X…
Strain	Race	Population Group	Collection Site	Collection Date	Number of Contigs	Genome Size (bp)	Number of Gene	Coverage
PXO1	Race1	PX-A3	IRRI	1972	1048	4628607	4533	38.04
PXO20	Race1	PX-A3	Laguna	1972	1006	4721694	4603	42.95
PXO25	Race1	PX-A3	Laguna	1972	880	4701492	4480	60.11
PXO48	Race1	PX-A2	Pampanga	1973	874	4742456	4577	63.2
PXO68	Race1	PX-A3	Palawan	1974	889	4641675	4474	65.57
PXO151	Race1	PX-A3	Palawan	1985	880	4707089	4528	66.71
PXO132	Race1	PX-A2	Cagayan	1979	869	4644217	4403	72.43
PXO187	Race1	PX-A2	Ilocos Norte	1986	855	4650809	4428	73.2
PXO224	Race1	PX-A2	Ifugao	1989	868	4757066	4509	72.72
PXO282	Race1	PX-A2	Nueva Vizcaya	1990	1	4961983	4582
PXO135	Race2	PX-B1	Illocos Sur	1981	1085	4828262	4683	55.88
PXO139	Race2	PX-B1	Butuan City	1982	997	4748551	4537	54.3
PXO160	Race2	PX-B1	Leyte	1985	842	4711228	4485	72.89
PXO168	Race2	PX-B1	Bulacan	1984	857	4696232	4458	81.75
PXO171	Race2	PX-B1	Negros Occidental	1984	909	4697978	4448	78.09
PXO185	Race2	PX-B1	Tarlac	1986	911	4696888	4470	78.55
PXO86	Race2	PX-B1	IRRI	1977	1	5016623	4836
PXO83	Race2	PX-B1	Nueva Ecija	1976	1	5025428	4586
PXO18	Race3	PX-A3	IRRI	1972	814	4669889	4441	77.38
PXO81	Race3	PX-B1	Davao	1976	863	4724989	4507	80.91
PXO87	Race3	PX-A2	Isabela	1978	817	4701720	4505	80.66
PXO141	Race3	PX-B1	Bicol	1980	908	4686113	4404	68.58
PXO153	Race3	PX-B1	Camarines Sur	1985	958	4667077	4433	49.4
PXO174	Race3	PX-B1	Albay	1985	1019	4659177	4465	47.61
PXO318	Race3	PX-A1	Central Luzon	1990	991	4573709	4441	38.79
PXO442	Race3	PX-A1	Laguna	1993	958	4637090	4490	43.79
PXO79	Race3b	PX-B1	Davao	1975	918	4801493	4608	68.09
PXO340	Race3c	PX-A1	Laguna	1994	831	4627988	4452	70.58
PXO591	Race3c	PX-A1	Laguna	2006	879	4660122	4473	59.72
PXO594	Race3c	PX-A1	Laguna	2006	849	4681220	4480	64.83
PXO602	Race3c	PX-A2	Quezon	2006	1	4951785	4547
PXO69	Race4	PX-A2	Palawan	1974	841	4633460	4432	67.06
PXO70	Race4	PX-A2	Palawan	1974	825	4623480	4394	69.46
PXO71	Race4	PX-A2	Palawan	1974	1	4906998	4523
PXO113	Race4	PX-A2	IRRI	1978	831	4633174	4412	65.28
PXO125	Race4	PX-A2	IRRI	1981	803	4631924	4420	77.26
PXO129	Race4	PX-A2	IRRI	1982	886	4631413	4418	62.77
PXO45	Race5	PX-B2	Ifugao	1973	990	4687301	4498	52.4
PXO108	Race5	PX-B2	Ifugao	1976	945	4750162	4549	63.9
PXO161	Race5	PX-B2	Ifugao	1985	977	4722058	4551	56.79
PXO201	Race5	PX-B1	Ifugao	1984	914	4734694	4537	69.05
PXO221	Race5	PX-B1	Ifugao	1989	861	4700526	4458	80.99
PXO150	Race5	PX-B1	Ifugao	1984	899	4724676	4523	61.35
PXO237	Race5	PX-B2	Ifugao	1989	960	4747588	4516	47.45
PXO236	Race5	PX-B2	Ifugao	1989	1	4968716	4553
PXO114	Race6	PX-C1	IRRI	1979	1139	4701341	4593	39.74
PXO117	Race6	PX-C1	IRRI	1979	1064	4723552	4590	49.33
PXO118	Race6	PX-C1	IRRI	1979	1090	4716902	4634	46.09
PXO121	Race6	PX-C1	IRRI	1979	1188	4639192	4555	38.76
PXO123	Race6	PX-C1	IRRI	1980	1076	4726618	4669	51.95
PXO124	Race6	PX-C1	IRRI	1980	1047	4714672	4622	44.14
PXO128	Race6	PX-C1	IRRI	1982	1051	4742800	4652	45.5
PXO99A	Race6	PX-C1	IRRI	1980	1	5238555	4798
PXO130	Race7	PX-B1	Ifugao	1981	1066	4651489	4540	47.88
PXO144	Race7	PX-B1	Ifugao	1982	1043	4618333	4535	47.07
PXO154	Race7	PX-B1	Ifugao	1981	1096	4697814	4619	42.54
PXO155	Race7	PX-B1	Ifugao	1981	1026	4758029	4635	57.87
PXO156	Race7	PX-B1	Ifugao	1981	1041	4734988	4642	51.62
PXO205	Race7	PX-B1	Ifugao	1989	1023	4684789	4510	53.16
PXO338	Race7	PX-B1	Ifugao	1991	1034	4713720	4596	46.44
PXO145	Race7	PX-B1	Ifugao	1982	1	5039588	4779
PXO208	Race8	PX-B1	Ifugao	1989	984	4644131	4491	54.34
PXO280	Race8	PX-B1	Ifugao	1990	1089	4629377	4461	45.73
PXO211	Race8	PX-B1	Ifugao	1989	1	5033345	4621
PXO88	Race9	PX-A2	Isabela	1974	1013	4651316	4550	51.65
PXO142	Race9	PX-A3	Davao	1981	1013	4641503	4610	51.78
PXO164	Race9	PX-A3	Albay	1979	951	4590501	4494	54.85
PXO176	Race9	PX-A3	Sorsogon	1986	982	4618162	4476	52.3
PXO178	Race9	PX-A3	Albay	1986	970	4594358	4516	58.44
PXO444	Race9	PX-A1	Laguna	1993	891	4627654	4489	58.16
PXO552	Race9	PX-A1	Laguna	1994	917	4627559	4461	59.57
PXO339	Race9a	PX-A1	Laguna	1994	946	4647227	4565	58.15
PXO344	Race9a	PX-A1	Laguna	1994	961	4666603	4548	57.32
PXO593	Race9a/c	PX-A1	Laguna	2006	945	4597228	4448	58.1
PXO349	Race9b	PX-A1	Laguna	1994	906	4654683	4550	63.56
PXO350	Race9b	PX-A1	Laguna	1994	988	4615338	4528	54.81
PXO367	Race9b	PX-A1	Laguna	1993	939	4623430	4540	60.1
PXO426	Race9b	PX-A1	Laguna	1993	962	4626787	4532	55.3
PXO554	Race9b	PX-A1	Laguna	1994	939	4645967	4537	64.88
PXO592	Race9b	PX-A1	Laguna	2006	1046	4613790	4579	47.22
PXO524	Race9b	PX-A1	Laguna	1994	1	4954299	4569
PXO603	Race9b	PX-A1	Laguna	2010	1018	4654985	4555	47.8
PXO345	Race9c	PX-A1	Laguna	1994	939	4616497	4506	54.03
PXO346	Race9c	PX-A1	Laguna	1994	893	4671398	4539	66.14
PXO347	Race9c	PX-A1	Laguna	1994	863	4678584	4522	69.62
PXO414	Race9c	PX-A3	Laguna	1993	1004	4580576	4455	54.99
PXO364	Race9d	PX-A3	Laguna	1993	957	4586850	4480	55.34
PXO341	Race10	PX-A2	Laguna	1998	944	4590352	4470	57.02
PXO563	Race10	PX-A2	Laguna	1998	1	4936307	4565
PXO65	Avir	PX-B1	Isabela	1973	1136	4594951	4559	36.46
PXO101	Avir	PX-B1	Laguna	1980	976	4653216	4465	59.38

## Sheet: Other
Strain	Country of Origin	Number of Contigs	Genome Size (bp)	Reference
BXO1	India	446	4409965	1
BXO2	India	419	4239784	1
BXO6	India	479	4274244	1
BXO8	India	455	4316351	1
BXO25	India	408	4262297	1
BXO33	India	413	4259412	1
BXO34	India	442	4287778	1
BXO407	India	451	4371410	1
BXO416	India	411	4237818	1
BXO432	India	455	4295501	1
BXO439	India	398	4240903	1
BXO447	India	427	4276794	1
BXO454	India	430	4213466	1
BXO471	India	405	4242472	1
BXO512	India	402	4261893	1
BXO554	India	437	4289907	1
BXO557	India	422	4251207	1
BXO558	India	400	4258654	1
BXO559	India	449	4249121	1
BXO571	India	435	4269282	1
BXO582	India	416	4271769	1
BXO589	India	418	4255070	1
BXO590	India	418	4219024	1
DXO-012	India	425	4262859	1
DXO-015	India	485	4275156	1
DXO-27	India	432	4224373	1
DXO-044	India	418	4251145	1
DXO-50	India	414	4354764	1
DXO-052	India	430	4237907	1
DXO-089	India	450	4293383	1
DXO-091	India	405	4290334	1
DXO-116	India	439	4255751	1
DXO-122	India	410	4264301	1
DXO-129	India	413	4253703	1
DXO-131	India	432	4245743	1
DXO-133	India	420	4281787	1
DXO-150	India	432	4237140	1
DXO-165	India	425	4303937	1
DXO-170	India	408	4328946	1
DXO-174	India	448	4298137	1
DXO-181	India	436	4275923	1
DXO-200	India	459	4248364	1
DXO-203	India	392	4257948	1
DXO-206	India	431	4378119	1
DXO-216	India	412	4267293	1
DXO-226	India	443	4275008	1
DXO-233	India	472	4382264	1
DXO-242	India	478	4276897	1
DXO-246	India	467	4284317	1
DXO-248	India	419	4228504	1
DXO-331	India	430	4319758	1
DXO-369	India	405	4262607	1
DXO-397	India	424	4262687	1
IXO35	India	408	4337327	1
IXO74	India	424	4314139	1
IXO89	India	448	4297350	1
IXO90	India	477	4296770	1
IXO92	India	419	4310827	1
IXO93	India	418	4272049	1
IXO97	India	430	4327303	1
IXO98	India	416	4256238	1
IXO99	India	405	4275556	1
IXO134	India	438	4396360	1
IXO141	India	432	4346133	1
IXO151	India	474	4363227	1
IXO159	India	426	4282480	1
IXO189	India	410	4280799	1
IXO220	India	450	4299230	1
IXO221	India	433	4252034	1
IXO222	India	456	4368922	1
IXO278	India	448	4310672	1
IXO365	India	477	4390245	1
IXO367	India	420	4254067	1
IXO390	India	440	4357721	1
IXO411	India	439	4303321	1
IXO414	India	420	4241926	1
IXO493	India	466	4381461	1
IXO597	India	445	4280187	1
IXO599	India	433	4306356	1
IXO603	India	444	4279185	1
IXO608	India	423	4276528	1
IXO620	India	410	4359881	1
IXO621	India	430	4344066	1
IXO627	India	496	4332145	1
IXO630	India	481	4407844	1
IXO639	India	404	4275115	1
IXO644	India	432	4377298	1
IXO645	India	490	4406524	1
IXO651	India	457	4343745	1
IXO675	India	433	4296333	1
IXO685	India	474	4371581	1
IXO704	India	459	4313810	1
IXO725	India	453	4378616	1
IXO792	India	448	4369509	1
IXO812	India	474	4325706	1
IXO842	India	466	4349235	1
IXO884	India	450	4324742	1
IXO1088	India	475	4401239	1
IXO1104	India	475	4395012	1
IXO1221	India	490	4343762	1
HuN37	China	1	4915452	2
IX-280	India	1	5006569	3
JL25	China	1	4900521	2
JL28	China	1	4697691	2
JL33	China	1	4898917	2
JP01	Japan	1	4948537	2
KACC10331	South Korea	1	4941439	4
MAFF311018	Japan	1	4940217	5
ScYc-b	China	1	4865660	2
SK2-3	Thailand	1	4934446	3
XF89b	Taiwan	1	4966744	6
XM9	Taiwan	1	4920509	6
YC11	China	1	4867200	2
JW11089	South Korea	1	5010511	CP033193
KXO85	South Korea	1	4975259	CP033197
NXO260	Nepal	1	5050391	CP033192
ICMP3125	India	1	4990672	CP031697
1. Midha S, Bansal K, Kumar S, Girija AM, Mishra D, Brahma K, et al. Population genomic insights into variation and evolution of Xanthomonas oryzae pv. oryzae. Sci Rep 2017; 7: 40694.
2. J. Zheng, et al., Population genomics and pathotypic evaluation of the bacterial leaf blight pathogen of rice. bioRxiv, 704221 (2019).
3. Carpenter SCD, Mishra P, Ghoshal C, Dash PK, Wang L, Midha S, et al. A Strain of an Emerging Indian Xanthomonas oryzae pv. oryzae Pathotype Defeats the Rice Bacterial Blight Resistance Gene xa13 Without Inducing a Clade III SWEET Gene and Is Nearly Identical to a Recent Thai Isolate. Front Microbiol 2018; 9.
4. Lee BM, Park YJ, Park DS, Kang HW, Kim JG, Song ES, Park IC, Yoon UH, Hahn JH, Koo BS, et al. The genome sequence of Xanthomonas oryzae pathovar oryzae KACC10331 the bacterial blight pathogen of rice. Nucleic Acids Res. 2005;33:577–586.
5. Ochiai H, Inoue Y, Takeya M, Sasaki A, Kaku H. Genome sequence of Xanthomonas oryzae pv. oryzae suggests contribution of large numbers of effector genes and insertion sequences to its race diversity. Jpn Agric Res Q. 2005;39:275–287
6. C.-C. Chien, M.-Y. Chou, C.-Y. Chen, M.-C. Shih, Analysis of genetic diversity of Xanthomonas oryzae pv. oryzae populations in Taiwan. Sci. Rep. 9, 1–15 (2019)
