# Supplementary material for: The Green Revolution shaped the population structure of the rice pathogen Xanthomonas oryzae pv. oryzae
Source: ISME J. 2019 Oct 30;14(2):492–505. doi: 10.1038/s41396-019-0545-2 (PMC6976662; doi:10.1038/s41396-019-0545-2)
Supplement: Supplementary file 5 — Additional Data S4 [file 41396_2019_545_MOESM5_ESM.xlsx]

## Sheet: header-description
Additional Data S4. Distribution of site-specific dN–dS values across different Xanthomonas oryzae pv. oryzae (Xoo) population. The file includes nine sheets of selection data from the overall Xoo Philippines, Lineages (PX-A, PX-B, PX-C) and population structure (PX-A1, PX-A2, PX-A3, PX-B1, PX-B2, PX-C1). For complete header description, check the header description sheet.
Column header descriptions
Locus tag - based on PXO99A locus id
alpha (dS) - posterior mean synonymous substitution rate
beta (dN) - posterior mean non-synonymous substitution rate
beta/alpha (dN/dS) - posterior mean synonymous substitution rate over posterior mean non-synonymous substitution rate ratio
beta – alpha (dN–dS) – self-explanatory
Prob[alpha<beta] – posterior probability of positive diversifying selection, Prob[alpha>beta] - posterior probability of purifying selection
BayesFactor – self explanatory
PSRF - the estimated potential scale reduction factor
Neff - effective sample size

## Sheet: All
Locus_tag	Position	Expression	alpha	beta	beta/alpha (dN/dS)	beta-alpha (dN–dS )	Prob[alpha<beta]	Prob[alpha>beta]	BayesFactor	PSRF	Neff
PXO_03481	4408	+	1.46871	0.0619963	0.0422113	-1.40672	0.0338445	0.959441	0.0548344	1.06999	77.2415
PXO_03480	5435	+	2.01137	0.0319654	0.0158924	-1.9794	0.00695484	0.991031	0.010963	1.01089	404.988
PXO_03480	6515	+	1.48813	0.0637822	0.0428607	-1.42434	0.035036	0.958149	0.0568349	1.06748	79.7667
PXO_03480	6827	+	1.53003	0.0704605	0.0460516	-1.45957	0.0397212	0.953016	0.0647496	1.06159	86.4888
PXO_03480	6905	+	1.35594	0.078101	0.0575994	-1.27783	0.0474855	0.943768	0.0780372	1.07924	69.2915
PXO_03480	7004	+	1.3116	0.0933932	0.0712058	-1.2182	0.0612724	0.928218	0.102173	1.08342	66.27
PXO_03480	7130	+	1.37526	0.0682486	0.0496258	-1.30702	0.0397819	0.952583	0.0648526	1.07863	69.7617
PXO_03480	7175	+	1.18019	0.114698	0.0971861	-1.06549	0.0829416	0.903651	0.141575	1.09822	57.5911
PXO_03480	7187	+	1.79819	0.0314254	0.0174762	-1.76676	0.00705261	0.99083	0.0111182	1.02061	231.567
PXO_03480	7288	+	0.229548	0.658631	2.86925	0.429083	0.801538	0.175845	6.32204	1.07387	73.6712
PXO_03480	7361	+	1.42597	0.0747313	0.0524072	-1.35124	0.0441643	0.947688	0.0723268	1.07232	75.058
PXO_03480	7398	+	0.231536	0.653719	2.8234	0.422183	0.797506	0.179576	6.165	1.07541	72.3565
PXO_03480	7454	+	1.18019	0.114698	0.0971861	-1.06549	0.0829416	0.903651	0.141575	1.09822	57.5911
PXO_03480	7505	+	1.48813	0.0637822	0.0428607	-1.42434	0.035036	0.958149	0.0568349	1.06748	79.7667
PXO_03480	7625	+	1.68712	0.0563107	0.0333768	-1.63081	0.0282361	0.966353	0.0454837	1.04961	104.902
PXO_03480	7667	+	1.79431	0.0301976	0.0168296	-1.76412	0.00658397	0.991414	0.0103745	1.0218	220.198
PXO_03479	7760	+	0.190271	0.672936	3.53673	0.482665	0.835291	0.143995	7.93837	1.06819	79.0373
PXO_03479	7804	+	0.214506	0.679599	3.1682	0.465092	0.822564	0.156177	7.25671	1.06697	80.3064
PXO_03479	7903	+	0.171956	0.676339	3.93322	0.504384	0.850205	0.129897	8.88458	1.06536	82.0471
PXO_03479	7906	+	0.161414	0.694439	4.30223	0.533026	0.866418	0.115149	10.1529	1.05895	89.9172
PXO_03479	8016	+	1.3766	0.0631833	0.045898	-1.31342	0.0351467	0.957782	0.0570211	1.07864	69.7513
PXO_03479	8067	+	1.35594	0.078101	0.0575994	-1.27783	0.0474855	0.943768	0.0780372	1.07924	69.2915
PXO_03479	8109	+	1.23568	0.0771794	0.0624591	-1.1585	0.0485692	0.941983	0.079909	1.09496	59.2714
PXO_03479	8145	+	1.39455	0.0576342	0.0413282	-1.33691	0.0309875	0.962572	0.0500574	1.07763	70.5409
PXO_03479	8163	+	1.19921	0.10139	0.0845475	-1.09782	0.0706273	0.917316	0.118958	1.09728	58.0664
PXO_03479	8169	+	1.61955	0.0597658	0.0369028	-1.55978	0.0308305	0.963223	0.0497958	1.05445	96.5249
PXO_03479	8187	+	1.18019	0.114698	0.0971861	-1.06549	0.0829416	0.903651	0.141575	1.09822	57.5911
PXO_03479	8217	+	1.45431	0.0589839	0.040558	-1.39533	0.0223981	0.972074	0.0358641	1.03527	142.667
PXO_03479	8235	+	0.169686	0.753621	4.44126	0.583934	0.89393	0.0888365	13.1923	1.02428	199.888
PXO_03478	8868	+	0.277268	0.666994	2.4056	0.389727	0.785752	0.191225	5.74091	1.06833	78.8991
PXO_03478	9539	+	0.270846	0.673409	2.48632	0.402563	0.79222	0.185072	5.96835	1.06654	80.7627
PXO_03478	9549	+	1.44177	0.0751374	0.0521148	-1.36663	0.0445081	0.947364	0.0729162	1.07097	76.3063
PXO_03477	10068	+	1.6255	0.0455361	0.0280137	-1.57996	0.0207276	0.974806	0.0331328	1.05619	93.8375
PXO_03477	10548	+	1.85939	0.0357893	0.0192478	-1.8236	0.00900382	0.988455	0.0142222	1.01629	285.475
PXO_03477	10611	+	2.11886	0.0236798	0.0111757	-2.09518	0.00359081	0.99526	0.00564113	1.00994	437.477
PXO_03476	11832	+	1.43172	0.0716857	0.0500697	-1.36003	0.0416774	0.950508	0.0680771	1.07211	75.2456
PXO_03475	12400	+	1.76806	0.0419226	0.0237111	-1.72614	0.0121202	0.984619	0.0192052	1.01903	248.695
PXO_03475	12507	+	1.79778	0.0377397	0.0209924	-1.76004	0.00994621	0.987269	0.0157257	1.01838	256.569
PXO_03473	13279	+	1.69833	0.0438732	0.0258331	-1.65446	0.0132282	0.983221	0.0209843	1.02235	215.359
PXO_03472	13970	-	0.178469	0.732406	4.10384	0.553938	0.885896	0.0961793	10.1493	1.02787	176.505
PXO_03472	13971	-	2.34924	0.0266581	0.0113476	-2.32258	0.00314638	0.995875	0.00412603	1.02225	216.246
PXO_03472	14046	-	1.68411	0.0753713	0.0447545	-1.60873	0.0241819	0.969864	0.0323948	1.03417	146.832
PXO_03472	14067	-	1.90925	0.055544	0.029092	-1.85371	0.0141863	0.982036	0.0188117	1.02373	204.072
PXO_03472	14145	-	1.87534	0.0587224	0.0313129	-1.81662	0.0156944	0.980188	0.0208434	1.02493	195.177
PXO_03472	14579	-	0.141103	0.767074	5.43626	0.62597	0.923886	0.0622762	15.8674	1.02896	170.534
PXO_03472	14650	-	0.264914	0.628191	2.3713	0.363277	0.769266	0.206829	4.35832	1.08526	65.0294
PXO_03470	15220	-	0.155566	0.757382	4.86854	0.601815	0.910567	0.0740094	13.3096	1.02804	175.584
PXO_03470	15627	-	1.61741	0.0820353	0.0507201	-1.53538	0.0398305	0.952563	0.0542277	1.0652	82.2314
PXO_03468	18880	-	0.224314	0.666026	2.96917	0.441712	0.817172	0.161542	5.84285	1.06628	81.048
PXO_03463	24997	-	0.299673	0.632799	2.11163	0.333127	0.754118	0.221711	4.00927	1.08735	63.6829
PXO_03458	28139	+	1.48039	0.0791302	0.0534523	-1.40126	0.0473784	0.944296	0.0778523	1.0665	80.812
PXO_03458	28214	+	1.20642	0.0964521	0.0799493	-1.10996	0.0660815	0.922375	0.11076	1.09687	58.2723
PXO_03458	28455	+	0.163291	0.71204	4.36057	0.54875	0.872858	0.109457	10.7465	1.05387	97.4442
PXO_03458	28759	+	0.136178	0.708425	5.20222	0.572247	0.891563	0.0920715	12.8703	1.05109	102.176
PXO_03457	28837	-	0.224293	0.665808	2.96848	0.441515	0.81718	0.161519	5.84316	1.06606	81.2847
PXO_03455	29792	-	0.390099	0.501086	1.28451	0.110987	0.639392	0.338331	2.31785	1.03966	128.322
PXO_03455	29794	-	0.732627	0.474241	0.647316	-0.258386	0.366024	0.587425	0.754729	1.14541	41.6113
PXO_03454	30920	+	1.56331	0.0645954	0.0413197	-1.49871	0.0351148	0.958314	0.0569674	1.05896	89.9019
PXO_03440	41050	-	0.228955	0.663502	2.89796	0.434547	0.812712	0.165741	5.67257	1.06775	79.4955
PXO_03440	41131	-	0.223381	0.667321	2.98737	0.443941	0.818489	0.160306	5.89473	1.0657	81.6722
PXO_03439	41621	-	0.177698	0.700927	3.94449	0.523229	0.867174	0.114889	8.53449	1.04844	107.177
PXO_03439	41879	-	0.189661	0.693974	3.65903	0.504313	0.855289	0.125887	7.72619	1.05214	100.34
PXO_03438	42341	-	1.80189	0.0648013	0.0359629	-1.73709	0.0186417	0.976573	0.024832	1.02784	176.719
PXO_03436	43491	+	0.17007	0.70031	4.11777	0.53024	0.862867	0.118598	9.8495	1.05815	91.0228
PXO_03436	43546	+	0.814273	0.620196	0.761656	-0.194077	0.695759	0.278925	3.57975	1.07188	75.4607
PXO_03436	43559	+	2.09529	0.0458704	0.0218922	-2.04942	0.0175409	0.978878	0.0279479	1.03231	154.443
PXO_03436	43751	+	0.254586	0.673412	2.64512	0.418825	0.798085	0.179431	6.18716	1.06746	79.7948
PXO_03435	44101	+	0.172081	0.745796	4.33398	0.573715	0.888859	0.0934641	12.519	1.02619	186.721
PXO_03429	47720	+	0.131721	0.716832	5.44206	0.585112	0.898289	0.0860583	13.8248	1.04791	108.24
PXO_03426	50153	+	0.145699	0.710011	4.87314	0.564312	0.884866	0.0983077	12.0306	1.05221	100.219
PXO_03426	50369	+	0.222516	0.666422	2.99494	0.443906	0.811285	0.16676	6.72945	1.07109	76.1941
PXO_03425	51792	-	2.10334	0.0453263	0.0215497	-2.05801	0.00978424	0.98752	0.0129167	1.02128	225.078
PXO_03424	52826	+	0.232273	0.660631	2.8442	0.428358	0.801139	0.176284	6.30622	1.07315	74.3043
PXO_03422	54650	+	1.45625	0.0702481	0.048239	-1.386	0.0405362	0.951853	0.0661342	1.07037	76.8832
PXO_03422	54935	+	1.73822	0.0380604	0.0218962	-1.70016	0.0151009	0.981406	0.0240006	1.04952	105.08
PXO_03421	55449	+	0.144702	0.771842	5.33402	0.62714	0.914927	0.0700068	16.8347	1.02008	237.001
PXO_03420	56854	-	2.07843	0.0465837	0.0224129	-2.03185	0.0103398	0.98683	0.0136578	1.02141	223.802
PXO_03420	57319	-	1.23881	0.141921	0.114563	-1.09689	0.0934273	0.891597	0.134718	1.0945	59.5202
PXO_03420	57342	-	0.224771	0.665736	2.96184	0.440965	0.816697	0.161991	5.82432	1.06646	80.8486
PXO_03420	57347	-	0.871074	0.519222	0.596071	-0.351852	0.572637	0.399529	1.7516	1.13452	44.3117
PXO_03420	57361	-	0.209847	0.647946	3.08771	0.438099	0.818574	0.159689	5.89809	1.06611	81.2331
PXO_03420	57397	-	1.27968	0.11914	0.0931013	-1.16054	0.0720368	0.915297	0.101479	1.08532	64.987
PXO_03420	57410	-	0.28581	0.647021	2.26381	0.361211	0.770786	0.205756	4.39588	1.08026	68.5284
PXO_03420	57416	-	0.22632	0.663478	2.93159	0.437158	0.814506	0.164041	5.74007	1.06731	79.9496
PXO_03420	57419	-	0.59972	0.384884	0.641772	-0.214836	0.476162	0.501539	1.18826	1.0609	87.3524
PXO_03420	57420	-	0.133706	0.748754	5.6	0.615048	0.923876	0.0623925	15.8653	1.03024	163.982
PXO_03420	57434	-	0.283049	0.637904	2.25368	0.354854	0.765108	0.21112	4.25802	1.08413	65.7791
PXO_03420	57463	-	1.2347	0.14421	0.116797	-1.09049	0.0955836	0.889208	0.138156	1.09525	59.1219
PXO_03420	57486	-	0.228707	0.654867	2.86334	0.42616	0.808355	0.169733	5.51388	1.06982	77.4094
PXO_03419	58070	-	0.197814	0.747664	3.77963	0.54985	0.882035	0.0995066	9.77429	1.02602	187.841
PXO_03419	58097	-	2.05238	0.0401077	0.019542	-2.01228	0.00749854	0.990292	0.00987641	1.01916	247.235
PXO_03419	58101	-	0.198415	0.733327	3.69593	0.534912	0.87453	0.10644	9.11143	1.02699	181.742
PXO_03417	58977	-	1.73515	0.0680602	0.0392245	-1.66709	0.0201427	0.974705	0.0268726	1.03059	162.303
PXO_03417	59054	-	0.223309	0.667474	2.98901	0.444165	0.818589	0.160216	5.8987	1.0657	81.675
PXO_03417	59093	-	0.156053	0.756093	4.8451	0.60004	0.909726	0.0747686	13.1734	1.02807	175.364
PXO_03417	60661	-	0.1576	0.75182	4.77043	0.59422	0.907347	0.0768996	12.8017	1.02812	175.113
PXO_03417	60735	-	2.75003	0.0193402	0.00703273	-2.73069	0.000228253	0.999632	0.000298448	1.0301	164.662
PXO_03414	63528	+	0.249625	0.639902	2.56345	0.390277	0.778477	0.197572	5.50097	1.07945	69.1344
PXO_03413	63909	+	1.48965	0.0675721	0.0453612	-1.42207	0.0381365	0.954646	0.062064	1.06725	80.0119
PXO_03413	63939	+	1.20022	0.100507	0.0837403	-1.09971	0.0697897	0.918231	0.117442	1.09717	58.1233
PXO_03413	64065	+	1.59754	0.0658268	0.0412052	-1.53171	0.0361489	0.957368	0.058708	1.05478	95.9921
PXO_03413	65214	+	1.51878	0.0582795	0.0383727	-1.4605	0.0305659	0.963291	0.049355	1.06512	82.3206
PXO_03413	65220	+	1.56201	0.0559712	0.0358328	-1.50604	0.020049	0.974906	0.0320257	1.02746	178.925
PXO_03413	65276	+	0.122164	0.775327	6.3466	0.653163	0.931298	0.0558071	21.2192	1.01825	258.072
PXO_03412	66035	-	1.63691	0.0915464	0.0559264	-1.54536	0.0477972	0.943706	0.0656185	1.07037	76.8827
PXO_03409	67678	-	1.757	0.0664906	0.0378432	-1.69051	0.01934	0.975686	0.0257805	1.02954	167.473
PXO_03409	67786	-	2.34536	0.0305739	0.0130359	-2.31478	0.00405802	0.994694	0.0053264	1.02159	222.12
PXO_03408	68577	-	1.60688	0.0949751	0.0591054	-1.5119	0.0503446	0.940757	0.0693012	1.07207	75.2855
PXO_03405	70201	-	1.60245	0.0958513	0.0598156	-1.50659	0.0512354	0.93974	0.0705936	1.07275	74.6634
PXO_03405	70395	-	0.300279	0.631888	2.10434	0.331609	0.753284	0.222493	3.9913	1.08746	63.613
PXO_03405	70434	-	0.223365	0.667343	2.98767	0.443978	0.818461	0.160338	5.8936	1.0658	81.5693
PXO_03405	70435	-	0.25196	0.627669	2.49115	0.37571	0.777351	0.198908	4.56403	1.08257	66.8578
PXO_03405	70487	-	0.174874	0.687312	3.93032	0.512438	0.863603	0.118008	8.27677	1.04968	104.783
PXO_03403	72158	-	2.56207	0.0211538	0.00825652	-2.54092	0.000958329	0.99865	0.00125396	1.02033	234.464
PXO_03398	76431	+	1.97033	0.0291755	0.0148074	-1.94115	0.00595251	0.992264	0.00937357	1.01342	338.419
PXO_03398	76433	+	0.119335	0.788326	6.60598	0.668991	0.936773	0.0509768	23.1922	1.01661	280.606
PXO_03396	78087	+	1.64787	0.0458492	0.0278233	-1.60202	0.0206591	0.974909	0.0330209	1.0539	97.3898
PXO_03396	78291	+	1.22111	0.0774732	0.0634448	-1.14364	0.0491179	0.941277	0.0808584	1.09694	58.2393
PXO_03394	79698	+	2.27129	0.0178763	0.00787054	-2.25342	0.00120303	0.998305	0.00188543	1.00354	966.475
PXO_03392	83090	-	1.41433	0.117357	0.0829771	-1.29697	0.0697085	0.91856	0.0979536	1.08381	66.0014
PXO_03390	85260	-	1.46945	0.112135	0.076311	-1.35731	0.0650122	0.923982	0.0908955	1.08094	68.0237
PXO_03390	85287	-	1.38618	0.120971	0.0872692	-1.26521	0.0730434	0.914755	0.103009	1.08557	64.8212
PXO_03390	85400	-	0.228061	0.655654	2.8749	0.427592	0.809222	0.168919	5.54488	1.06946	77.7618
PXO_03389	85680	+	0.163354	0.711361	4.35473	0.548008	0.872526	0.109758	10.7144	1.05408	97.1019
PXO_03381	94232	-	1.57564	0.0985844	0.0625678	-1.47706	0.0534446	0.937197	0.0738093	1.07414	73.4415
PXO_03380	95548	+	1.41406	0.0854941	0.06046	-1.32857	0.0533136	0.937408	0.0881544	1.07295	74.4867
PXO_03377	96704	+	0.205784	0.6683	3.24758	0.462516	0.822548	0.156026	7.25593	1.07037	76.8795
PXO_03376	99587	+	0.165387	0.688321	4.16188	0.522934	0.860678	0.120379	9.6701	1.06122	86.9456
PXO_03376	100343	+	1.53831	0.0560327	0.0364248	-1.48228	0.0284055	0.9658	0.0457645	1.0623	85.6135
PXO_03375	101159	+	0.291997	0.663558	2.27248	0.371561	0.778097	0.198552	5.48886	1.06871	78.5159
PXO_03375	101547	+	0.191223	0.688367	3.59981	0.497144	0.842578	0.137455	8.3783	1.06344	84.2507
PXO_03375	101869	+	1.43778	0.0840833	0.0584813	-1.3537	0.0516612	0.939345	0.0852732	1.07003	77.203
PXO_03375	102746	+	0.207874	0.676311	3.25347	0.468438	0.824973	0.153813	7.37815	1.06796	79.2727
PXO_03374	104341	+	0.177596	0.689141	3.88039	0.511545	0.852175	0.128426	9.02387	1.06234	85.5575
PXO_03374	104553	+	1.44039	0.0715293	0.0496595	-1.36887	0.0416858	0.950516	0.0680913	1.07183	75.5002
PXO_03374	104568	+	1.3202	0.0838041	0.0634782	-1.2364	0.0530525	0.937434	0.0876984	1.08335	66.3182
PXO_03374	104598	+	1.20658	0.0874384	0.072468	-1.11914	0.0582056	0.931081	0.0967432	1.09805	57.6774
PXO_03374	104661	+	1.65535	0.0454327	0.027446	-1.60992	0.0202569	0.975341	0.0323647	1.05362	97.8592
PXO_03374	104673	+	1.46148	0.0626159	0.042844	-1.39887	0.0343788	0.958813	0.0557308	1.07073	76.5351
PXO_03374	104703	+	1.61985	0.0598215	0.0369304	-1.56002	0.0308554	0.963171	0.0498373	1.05461	96.2654
PXO_03374	104752	+	0.208817	0.682901	3.27033	0.474083	0.827862	0.151211	7.52821	1.06585	81.5137
PXO_03374	104761	+	0.917581	0.260476	0.283872	-0.657105	0.30869	0.676066	0.698975	1.05868	90.2837
PXO_03374	104763	+	0.801141	0.482459	0.602214	-0.318683	0.349132	0.600546	0.839671	1.11112	51.8922
PXO_03374	104773	+	0.242636	0.64039	2.6393	0.397754	0.782789	0.193388	5.64125	1.07948	69.1138
PXO_03374	104809	+	0.231772	0.663513	2.86278	0.43174	0.804523	0.173179	6.4425	1.07183	75.5041
PXO_03374	104815	+	0.228979	0.656835	2.86854	0.427856	0.800821	0.176487	6.29366	1.07446	73.1569
PXO_03373	105169	+	0.229725	0.656414	2.85739	0.426689	0.800126	0.177145	6.26634	1.07459	73.0466
PXO_03373	105215	+	0.238208	0.657871	2.76175	0.419663	0.797531	0.179768	6.16594	1.07356	73.9451
PXO_03373	105227	+	1.32308	0.0812285	0.0613936	-1.24185	0.0504083	0.940372	0.0830953	1.08257	66.8549
PXO_03373	105260	+	0.181481	0.666666	3.67348	0.485185	0.838451	0.140726	8.12426	1.06902	78.2031
PXO_03373	105439	+	0.176729	0.690443	3.90679	0.513714	0.853406	0.127295	9.11277	1.06187	86.1359
PXO_03373	105818	+	1.70067	0.0496018	0.029166	-1.65107	0.023337	0.971952	0.0374034	1.04932	105.46
PXO_03373	105890	+	1.37245	0.0760203	0.0553901	-1.29643	0.0453743	0.946187	0.0744026	1.07706	70.9986
PXO_03373	106143	+	0.214683	0.675008	3.14421	0.460325	0.819925	0.158618	7.12744	1.06853	78.6944
PXO_03373	106374	+	1.31222	0.093593	0.0713243	-1.21862	0.0615898	0.927891	0.102737	1.08348	66.2223
PXO_03373	106589	+	1.18446	0.0999052	0.0843463	-1.08456	0.0698114	0.918112	0.117481	1.09974	56.8452
PXO_03373	106646	+	1.46201	0.0576104	0.039405	-1.4044	0.0304062	0.963313	0.0490889	1.0713	75.9953
PXO_03372	106963	+	1.41191	0.0857041	0.060701	-1.3262	0.0535123	0.93718	0.0885014	1.07315	74.3043
PXO_03372	107018	+	0.161631	0.69695	4.31198	0.535319	0.867265	0.1144	10.2277	1.05821	90.9303
PXO_03372	108842	+	1.81735	0.0399617	0.021989	-1.77739	0.0109544	0.986056	0.0173375	1.01665	280.076
PXO_03371	110018	+	1.70646	0.0416862	0.0244284	-1.66478	0.0120929	0.984605	0.0191613	1.02249	214.136
PXO_03371	110426	+	2.0072	0.0236412	0.0117782	-1.98356	0.00382708	0.994938	0.00601374	1.01424	321.275
PXO_03371	110840	+	1.97575	0.0274602	0.0138986	-1.94829	0.00528597	0.993099	0.00831837	1.01439	318.379
PXO_03371	111227	+	2.23635	0.0228175	0.010203	-2.21353	0.00222132	0.996925	0.00348489	1.00253	1196.59
PXO_03363	122520	-	0.312872	0.633237	2.02395	0.320365	0.748523	0.227114	3.89099	1.08723	63.7565
PXO_03363	122689	-	0.258022	0.621031	2.40689	0.363009	0.76937	0.206451	4.36086	1.08595	64.577
PXO_03362	122975	+	1.35594	0.078101	0.0575994	-1.27783	0.0474855	0.943768	0.0780372	1.07924	69.2915
PXO_03362	123473	+	1.68712	0.0563107	0.0333768	-1.63081	0.0282361	0.966353	0.0454837	1.04961	104.902
PXO_03362	123486	+	0.449266	0.448623	0.998567	-0.000643931	0.575955	0.403106	2.12612	1.03285	152.141
PXO_03362	123488	+	1.7228	0.0459275	0.0266587	-1.67687	0.0143232	0.981954	0.0227466	1.0206	231.723
PXO_03362	123770	+	1.97948	0.0305031	0.0154096	-1.94898	0.00647331	0.991624	0.010199	1.01317	343.97
PXO_03362	124085	+	1.75166	0.0458406	0.0261699	-1.70582	0.0140032	0.9823	0.0222312	1.0186	253.817
PXO_03362	124149	+	1.7759	0.0416717	0.0234652	-1.73423	0.0119739	0.984799	0.0189705	1.01868	252.864
PXO_03362	124202	+	1.9212	0.0393364	0.0204749	-1.88187	0.0103937	0.986771	0.0164407	1.01283	351.849
PXO_03359	126748	-	1.32926	0.142943	0.107536	-1.18632	0.0936821	0.891838	0.135123	1.09367	59.9722
PXO_03358	127624	-	0.155791	0.756804	4.8578	0.601012	0.910218	0.0743219	13.2528	1.02804	175.536
PXO_03354	130124	-	1.65093	0.0834907	0.0505718	-1.56744	0.0288969	0.964195	0.0388991	1.03612	139.648
PXO_03334	149467	-	0.23212	0.699846	3.01501	0.467725	0.838446	0.139739	6.78438	1.02933	168.555
PXO_03334	149659	-	2.19356	0.0363148	0.0165552	-2.15724	0.00450244	0.993914	0.00591236	1.01449	316.536
PXO_03333	150304	+	0.227911	0.658228	2.88809	0.430316	0.802328	0.175062	6.35359	1.07399	73.5658
PXO_03333	150315	+	1.6016	0.0637371	0.0397959	-1.53786	0.0345429	0.95919	0.0560063	1.05465	96.2092
PXO_03333	150480	+	1.71317	0.0436679	0.0254896	-1.6695	0.0190939	0.976825	0.0304704	1.04915	105.798
PXO_03333	150996	+	1.62549	0.0567457	0.03491	-1.56874	0.0285112	0.965849	0.0459399	1.05431	96.7404
PXO_03333	151086	+	1.35059	0.0784171	0.0580615	-1.27217	0.0477188	0.943482	0.0784398	1.07962	69.0018
PXO_03333	151203	+	1.48702	0.0704563	0.0473809	-1.41656	0.0404197	0.952124	0.0659362	1.06682	80.4682
PXO_03333	151206	+	1.20022	0.100507	0.0837403	-1.09971	0.0697897	0.918231	0.117442	1.09717	58.1233
PXO_03333	151218	+	1.42597	0.0747313	0.0524072	-1.35124	0.0441643	0.947688	0.0723268	1.07232	75.058
PXO_03333	151335	+	1.47286	0.0683563	0.0464104	-1.40451	0.03877	0.953901	0.0631365	1.06839	78.8345
PXO_03333	151589	+	0.207707	0.684264	3.29437	0.476557	0.829329	0.14984	7.60637	1.06535	82.0595
PXO_03333	151661	+	0.154941	0.679133	4.38317	0.524192	0.864471	0.116458	9.98461	1.06205	85.9193
PXO_03333	151805	+	0.240237	0.658022	2.73906	0.417785	0.795149	0.181954	6.07607	1.07371	73.8127
PXO_03333	151831	+	0.891956	0.618882	0.693848	-0.273074	0.692275	0.282422	3.5215	1.07181	75.5265
PXO_03333	152119	+	0.214282	0.675448	3.15215	0.461166	0.82045	0.158125	7.15285	1.06836	78.8612
PXO_03333	152304	+	0.295068	0.664076	2.25058	0.369008	0.777707	0.198946	5.47647	1.06836	78.8643
PXO_03330	155142	-	0.2401	0.647777	2.69795	0.407677	0.796797	0.180695	5.12591	1.0744	73.2156
PXO_03330	155189	-	1.22142	0.160266	0.131213	-1.06115	0.11076	0.872602	0.162823	1.09996	56.7393
PXO_03330	155216	-	1.59049	0.0988104	0.0621256	-1.49168	0.0535928	0.937076	0.0740255	1.07407	73.5015
PXO_03330	156577	-	0.154962	0.759357	4.90028	0.604395	0.911706	0.0729783	13.4982	1.02797	175.938
PXO_03327	158980	+	0.148858	0.690758	4.64037	0.541899	0.87429	0.107651	10.8867	1.0581	91.0853
PXO_03327	160421	+	0.150544	0.738174	4.90339	0.58763	0.898808	0.0846295	13.9038	1.02812	175.122
PXO_03327	160458	+	1.45425	0.0819172	0.0563297	-1.37233	0.0500481	0.941169	0.0824703	1.06942	77.7991
PXO_03325	162660	-	1.34162	0.125001	0.0931712	-1.21662	0.0770114	0.910159	0.109072	1.08764	63.5016
PXO_03325	163374	-	2.05343	0.0479809	0.0233662	-2.00545	0.0109122	0.986114	0.0144221	1.02148	223.166
PXO_03325	163467	-	0.370048	0.79924	2.15983	0.429192	0.891035	0.0905976	10.6896	1.01655	281.489
PXO_03323	164195	+	0.20472	0.755839	3.69206	0.551119	0.879271	0.101975	11.4005	1.0245	198.307
PXO_03323	164203	+	1.81059	0.0310629	0.0171563	-1.77953	0.0068846	0.991043	0.0108515	1.02011	236.754
PXO_03321	165863	-	1.35821	0.138807	0.102199	-1.2194	0.0896851	0.896327	0.12879	1.09217	60.8053
PXO_03321	166060	-	0.156382	0.753945	4.82118	0.597563	0.909029	0.0753856	13.0625	1.02808	175.325
PXO_03321	166064	-	2.49054	0.0266844	0.0107143	-2.46385	0.00192763	0.997337	0.00252473	1.02132	224.659
PXO_03319	168018	+	1.75631	0.0391257	0.0222772	-1.71719	0.010625	0.986416	0.0168105	1.01989	239.076
PXO_03319	169689	+	1.33047	0.0804437	0.0604625	-1.25003	0.0496488	0.941249	0.081778	1.08176	67.4318
PXO_03319	169755	+	1.22111	0.0774732	0.0634448	-1.14364	0.0491179	0.941277	0.0808584	1.09694	58.2393
PXO_03319	169920	+	1.10643	0.12439	0.112425	-0.982036	0.0943885	0.890613	0.163151	1.10783	53.2184
PXO_03319	169947	+	1.62134	0.0459752	0.0283564	-1.57536	0.0210407	0.974397	0.033644	1.0573	92.2264
PXO_03319	169995	+	1.3463	0.070901	0.0526634	-1.2754	0.0415404	0.950399	0.0678436	1.08109	67.9154
PXO_03319	170346	+	1.16187	0.117984	0.101546	-1.04388	0.086582	0.89954	0.148378	1.10062	56.4231
PXO_03319	170358	+	1.72495	0.0383883	0.0222547	-1.68657	0.0154687	0.981026	0.0245944	1.04902	106.044
PXO_03319	170433	+	1.45299	0.0581801	0.0400416	-1.39481	0.0308828	0.962748	0.049883	1.0721	75.257
PXO_03319	170715	+	1.73726	0.0428498	0.0246651	-1.69441	0.0183007	0.977697	0.0291811	1.04899	106.097
PXO_03319	170889	+	1.3717	0.0592526	0.0431963	-1.31245	0.0323059	0.960937	0.0522583	1.0804	68.4228
PXO_03319	171210	+	1.61289	0.0602819	0.037375	-1.55261	0.0312503	0.962715	0.0504957	1.05513	95.4465
PXO_03318	171989	+	2.13094	0.0252685	0.0118579	-2.10567	0.00413245	0.994583	0.00649558	1.00938	459.474
PXO_03318	172505	+	1.3463	0.070901	0.0526634	-1.2754	0.0415404	0.950399	0.0678436	1.08109	67.9154
PXO_03318	172819	+	0.107046	0.833647	7.78777	0.726601	0.958658	0.0316529	36.2982	1.014	326.141
PXO_03318	172823	+	1.65349	0.0444398	0.0268763	-1.60905	0.0198861	0.975755	0.0317603	1.05532	95.1549
PXO_03318	173078	+	1.81634	0.0440958	0.0242772	-1.77225	0.0129719	0.983586	0.0205725	1.01601	289.966
PXO_03318	173084	+	1.99299	0.0270006	0.0135478	-1.96599	0.00508024	0.993362	0.00799297	1.01366	333.139
PXO_03674	181706	-	0.133147	0.820974	6.16591	0.687826	0.9469	0.041425	23.3113	1.025	194.695
PXO_05429	182635	+	0.232693	0.652212	2.80288	0.419518	0.795883	0.181108	6.10355	1.0759	71.9443
PXO_03669	184603	-	0.118589	0.805125	6.78918	0.686535	0.952957	0.0365833	26.4806	1.0285	172.991
PXO_03669	184814	-	2.471	0.0281746	0.0114021	-2.44282	0.00220245	0.996974	0.00288548	1.02016	236.239
PXO_03669	184931	-	1.57881	0.0967883	0.0613046	-1.48202	0.0517211	0.939129	0.0712992	1.073	74.4384
PXO_03668	186233	-	0.249304	0.637622	2.5576	0.388317	0.784892	0.191923	4.76987	1.0793	69.2505
PXO_03668	186387	-	0.135613	0.808576	5.96239	0.672963	0.942912	0.0448693	21.5913	1.02545	191.596
PXO_03668	186390	-	0.134949	0.859888	6.37194	0.724939	0.95265	0.0363098	26.3005	1.02218	216.871
PXO_03668	186697	-	2.39717	0.0288096	0.0120182	-2.36836	0.00256189	0.996489	0.0033576	1.01856	254.35
PXO_03668	186906	-	0.129179	0.829258	6.41945	0.700079	0.950799	0.0381309	25.2618	1.02509	194.085
PXO_03668	186907	-	0.142329	0.805727	5.66101	0.663398	0.938309	0.0487372	19.8829	1.02461	197.457
PXO_03668	187429	-	2.39717	0.0288096	0.0120182	-2.36836	0.00256189	0.996489	0.0033576	1.01856	254.35
PXO_03668	188149	-	1.31808	0.143868	0.10915	-1.17421	0.0942108	0.891189	0.135965	1.09395	59.8179
PXO_03668	188734	-	2.19613	0.0386339	0.0175918	-2.15749	0.0070676	0.990911	0.00930477	1.02116	226.181
PXO_03668	188931	-	0.224322	0.666021	2.96904	0.441699	0.817164	0.16155	5.84254	1.06628	81.0449
PXO_03667	189543	-	0.184812	0.736715	3.9863	0.551903	0.883356	0.0984234	9.89978	1.02733	179.674
PXO_03667	191691	-	1.165	0.16993	0.145862	-0.995072	0.121548	0.860539	0.180877	1.10319	55.228
PXO_03667	192104	-	0.217281	0.675261	3.10778	0.45798	0.826693	0.152621	6.23564	1.06238	85.5126
PXO_03667	192194	-	0.160272	0.743826	4.64102	0.583554	0.902658	0.0811263	12.122	1.02831	174.027
PXO_03667	192500	-	0.224798	0.666733	2.96592	0.441935	0.817173	0.161553	5.84289	1.06626	81.0671
PXO_03667	192518	-	0.299246	0.636758	2.12788	0.337512	0.755295	0.220549	4.03485	1.08563	64.784
PXO_03667	192550	-	0.236086	0.645845	2.73564	0.40976	0.798433	0.179044	5.17814	1.07381	73.7226
PXO_03657	202521	-	1.45111	0.112405	0.0774616	-1.3387	0.065049	0.923869	0.0909506	1.0812	67.8361
PXO_03657	202530	-	0.312872	0.633237	2.02395	0.320365	0.748523	0.227114	3.89099	1.08723	63.7565
PXO_03657	203931	-	1.60237	0.0962882	0.0600913	-1.50608	0.0515376	0.939418	0.0710325	1.07279	74.6263
PXO_03655	204631	+	0.150511	0.770412	5.11865	0.619901	0.910974	0.0734348	16.0178	1.02041	233.633
PXO_03654	206232	+	2.10245	0.0218705	0.0104024	-2.08058	0.00310503	0.995874	0.00487561	1.01173	380.001
PXO_03654	206641	+	0.188253	0.673804	3.57925	0.485551	0.837156	0.142245	8.04724	1.06779	79.4518
PXO_03654	207180	+	1.41389	0.0855116	0.0604799	-1.32837	0.0533303	0.937389	0.0881835	1.07297	74.4715
PXO_03648	214237	+	0.121571	0.784381	6.45202	0.66281	0.934261	0.0531564	22.2462	1.0171	273.555
PXO_03648	214257	+	0.146053	0.76945	5.26831	0.623397	0.913526	0.0712493	16.5367	1.02038	233.948
PXO_03648	214262	+	0.75877	0.306441	0.403866	-0.452329	0.375946	0.606388	0.943009	1.05158	101.302
PXO_03648	214263	+	1.02109	0.654556	0.641038	-0.366531	0.339677	0.590272	0.805232	1.0279	176.372
PXO_03648	214266	+	1.61205	0.0471053	0.0292208	-1.56494	0.0214099	0.973963	0.0342473	1.05619	93.8433
PXO_03648	214326	+	0.135798	0.766686	5.64578	0.630888	0.919566	0.0660583	17.8958	1.02037	233.981
PXO_03636	230983	-	0.229125	0.665474	2.90441	0.436348	0.813713	0.164815	5.71007	1.06712	80.148
PXO_03635	231703	-	0.152491	0.839147	5.50293	0.686656	0.9392	0.0476286	20.1932	1.02136	224.28
PXO_03635	231884	-	0.154263	0.804383	5.21437	0.65012	0.930738	0.0551784	17.5665	1.02332	207.268
PXO_03635	231968	-	0.226989	0.663003	2.92085	0.436014	0.813802	0.164705	5.71342	1.06757	79.6733
PXO_03633	233796	+	0.106972	0.835829	7.81355	0.728857	0.95923	0.0311384	36.8298	1.01434	319.347
PXO_03632	234153	+	0.235786	0.658775	2.79396	0.422989	0.799352	0.178035	6.23614	1.07334	74.1406
PXO_03631	234657	-	2.93873	0.0331911	0.0112944	-2.90554	0.00122687	0.998292	0.00160577	1.02544	191.675
PXO_03631	235166	-	0.186755	0.722285	3.86756	0.53553	0.875746	0.105439	9.21341	1.02833	173.914
PXO_03631	235230	-	2.47154	0.023655	0.00957095	-2.44789	0.00201561	0.9973	0.0026402	1.02141	223.838
PXO_03631	235249	-	0.2226	0.668106	3.00137	0.445506	0.819478	0.159372	5.93417	1.06521	82.2237
PXO_03630	235778	-	1.57312	0.100646	0.0639785	-1.47248	0.0551326	0.935305	0.0762766	1.07504	72.6666
PXO_03624	241791	+	1.76106	0.0389796	0.0221342	-1.72208	0.0105573	0.986502	0.0167023	1.01972	240.86
PXO_03622	243730	-	0.451948	0.550118	1.21721	0.0981697	0.630943	0.341379	2.23486	1.12541	46.9288
PXO_03622	243868	-	1.76717	0.0636634	0.0360256	-1.70351	0.0263032	0.968305	0.0353133	1.05318	98.5762
PXO_03622	243901	-	1.60024	0.0942708	0.0589104	-1.50597	0.0487964	0.942458	0.0670606	1.07041	76.845
PXO_03622	243958	-	1.7963	0.0724182	0.0403153	-1.72388	0.0326638	0.961096	0.0441411	1.05989	88.6612
PXO_03622	244092	-	1.42512	0.121504	0.0852582	-1.30362	0.0736139	0.914475	0.103877	1.08402	65.8556
PXO_03622	244120	-	1.76717	0.0636634	0.0360256	-1.70351	0.0263032	0.968305	0.0353133	1.05318	98.5762
PXO_03622	244144	-	1.86696	0.0566295	0.0303325	-1.81033	0.0213416	0.974173	0.0285069	1.04876	106.539
PXO_03622	244237	-	2.02205	0.0449905	0.02225	-1.97706	0.00932854	0.988016	0.0123094	1.02009	236.987
PXO_03621	244454	-	0.245726	0.639907	2.60415	0.394182	0.788553	0.188456	4.87509	1.07805	70.2105
PXO_03620	244634	+	1.44238	0.0713833	0.0494899	-1.371	0.0415586	0.950664	0.0678745	1.07167	75.6561
PXO_03620	245523	+	0.15197	0.751595	4.94567	0.599625	0.902911	0.0808203	14.5574	1.02424	200.183
PXO_03620	245525	+	0.838517	0.438269	0.522671	-0.400248	0.303146	0.649211	0.68096	1.11418	50.7255
PXO_03620	245555	+	1.30947	0.100016	0.0763785	-1.20946	0.0665151	0.922423	0.111539	1.08201	67.2563
PXO_03620	245642	+	1.49965	0.0730824	0.0487331	-1.42656	0.0420171	0.950323	0.0686563	1.06439	83.1443
PXO_03620	245701	+	0.144639	0.771621	5.33482	0.626982	0.914957	0.0699791	16.8413	1.02008	237.049
PXO_03620	245822	+	1.42978	0.0838175	0.0586228	-1.34596	0.0517372	0.939218	0.0854055	1.07138	75.9267
PXO_03620	245834	+	1.73206	0.0481637	0.0278072	-1.68389	0.0221826	0.973287	0.0355112	1.04782	108.424
PXO_03620	245841	+	0.18678	0.67592	3.61881	0.48914	0.839229	0.140338	8.17115	1.06706	80.2147
PXO_03620	245880	+	0.207353	0.685247	3.30474	0.477894	0.830018	0.149203	7.64355	1.06505	82.3954
PXO_03620	245996	+	1.43426	0.083812	0.0584358	-1.35045	0.0517362	0.939254	0.0854037	1.07103	76.2464
PXO_03620	246045	+	0.162617	0.712688	4.38262	0.550071	0.873608	0.108769	10.8195	1.05361	97.8704
PXO_03620	246173	+	2.11956	0.0214897	0.0101387	-2.09807	0.00293122	0.996097	0.00460188	1.01117	396.378
PXO_03619	246848	+	0.185572	0.688931	3.71248	0.503359	0.846176	0.134039	8.6109	1.06307	84.6844
PXO_03619	246851	+	0.20069	0.693745	3.4568	0.493055	0.838816	0.140988	8.14622	1.06196	86.0271
PXO_03619	246855	+	2.03366	0.0269065	0.0132306	-2.00675	0.00493238	0.993553	0.00775918	1.01141	389.324
PXO_03618	247042	+	0.214429	0.72244	3.36913	0.508011	0.855269	0.124224	9.25021	1.03299	151.558
PXO_03615	249174	+	0.215407	0.658952	3.0591	0.443545	0.811342	0.166468	6.73196	1.07342	74.0644
PXO_03615	249780	+	1.77362	0.0538423	0.0303573	-1.71978	0.0256884	0.969373	0.0412715	1.04256	120.428
PXO_03613	251801	-	0.181985	0.737699	4.05362	0.555714	0.885523	0.0964634	10.112	1.0274	179.27
PXO_03613	252327	-	0.167739	0.747051	4.45365	0.579312	0.898802	0.0844962	11.6104	1.02761	178.056
PXO_03612	254049	-	0.199976	0.722164	3.61124	0.522187	0.868085	0.112453	8.60241	1.02794	176.123
PXO_03611	257998	-	0.313355	0.629108	2.00765	0.315753	0.745966	0.22957	3.83868	1.08896	62.6847
PXO_03611	258088	-	1.9334	0.0645836	0.0334041	-1.86882	0.0274048	0.967431	0.0368339	1.05583	94.3918
PXO_03611	258562	-	1.66072	0.0903367	0.0543962	-1.57038	0.046678	0.945019	0.0640067	1.06963	77.5989
PXO_03611	258891	-	0.190629	0.664494	3.4858	0.473865	0.841271	0.138521	6.92842	1.05744	92.021
PXO_03609	259488	-	2.57876	0.0365887	0.0141885	-2.54217	0.00463589	0.994002	0.00608842	1.02607	187.513
PXO_03607	263108	+	1.28782	0.0995528	0.0773031	-1.18827	0.0671166	0.921628	0.11262	1.08594	64.5841
PXO_03606	264809	+	0.20069	0.693745	3.4568	0.493055	0.838816	0.140988	8.14622	1.06196	86.0271
PXO_03606	264929	+	0.167145	0.705904	4.22329	0.538759	0.86719	0.114662	10.221	1.0563	93.6828
PXO_03605	265268	+	0.199209	0.688415	3.45575	0.489206	0.836853	0.142768	8.02938	1.06378	83.8514
PXO_03596	273430	-	1.94749	0.0704751	0.0361877	-1.87701	0.0309447	0.963301	0.0417436	1.06015	88.3281
PXO_03596	273475	-	1.58922	0.0972464	0.0611911	-1.49198	0.0522946	0.938516	0.0721335	1.07335	74.1306
PXO_03596	273514	-	1.55932	0.0921257	0.0590805	-1.4672	0.0481148	0.943132	0.0660766	1.07079	76.4773
PXO_03596	273546	-	0.225589	0.664814	2.94701	0.439225	0.815754	0.162867	5.78782	1.06665	80.6437
PXO_03596	273586	-	1.09119	0.191302	0.175316	-0.899885	0.143858	0.835913	0.219655	1.10839	52.9864
PXO_03596	273706	-	1.2413	0.141527	0.114015	-1.09977	0.0930221	0.892055	0.134073	1.09435	59.6
PXO_03596	273769	-	1.57758	0.0976613	0.061906	-1.47991	0.0514171	0.939452	0.0708575	1.07198	75.3619
PXO_03596	273781	-	1.29157	0.131728	0.10199	-1.15984	0.0834045	0.902879	0.11895	1.09053	61.7532
PXO_03596	273814	-	1.28659	0.132415	0.10292	-1.15418	0.0840662	0.90212	0.11998	1.09083	61.5744
PXO_03596	274021	-	0.239754	0.678991	2.83203	0.439237	0.819288	0.157501	5.92658	1.03216	155.105
PXO_03595	274866	-	1.33703	0.143336	0.107204	-1.1937	0.0953402	0.890624	0.137767	1.09154	61.1663
PXO_03595	274871	-	0.293568	0.630536	2.14784	0.336969	0.755018	0.22079	4.02882	1.08795	63.3071
PXO_03594	276250	-	0.197108	0.686143	3.48104	0.489034	0.846367	0.134164	7.20155	1.05524	95.2852
PXO_03594	276261	-	1.31403	0.13145	0.100036	-1.18258	0.0828443	0.90361	0.118079	1.0902	61.9477
PXO_03594	276303	-	1.55575	0.0963202	0.0619125	-1.45943	0.0521682	0.938781	0.0719495	1.07183	75.5075
PXO_03594	276900	-	0.253183	0.629778	2.48744	0.376595	0.777841	0.19852	4.57699	1.08229	67.0573
PXO_03593	278099	+	1.42409	0.0709115	0.0497941	-1.35318	0.0404835	0.951839	0.0660447	1.07128	76.0148
PXO_03592	278361	+	1.69413	0.0563679	0.0332725	-1.63776	0.0281393	0.966382	0.0453233	1.05044	103.359
PXO_03590	279819	+	0.110028	0.757327	6.88303	0.647298	0.934562	0.0530898	22.3558	1.02151	222.888
PXO_03590	280144	+	0.182027	0.691439	3.79856	0.509413	0.850345	0.130185	8.89438	1.0619	86.103
PXO_03590	280196	+	1.43537	0.0780767	0.0543948	-1.3573	0.0465915	0.944995	0.0764961	1.0704	76.8471
PXO_03590	280295	+	1.4807	0.0652687	0.0440795	-1.41543	0.0365933	0.956393	0.0594571	1.06865	78.5693
PXO_03590	280686	+	0.128044	0.756824	5.91067	0.62878	0.921391	0.0645609	18.3478	1.02224	216.346
PXO_03586	285376	-	1.6152	0.0826946	0.0511977	-1.53251	0.0405126	0.951783	0.0551956	1.06575	81.618
PXO_03584	288145	-	1.50353	0.114172	0.0759359	-1.38936	0.0668629	0.922058	0.0936685	1.0814	67.6919
PXO_03584	288537	-	1.34394	0.135536	0.100849	-1.20841	0.0879166	0.898708	0.126006	1.0892	62.5424
PXO_03584	288627	-	0.313575	0.618311	1.97182	0.304737	0.737061	0.238042	3.66439	1.09413	59.7203
PXO_03584	288654	-	0.232194	0.650863	2.8031	0.418669	0.803718	0.174098	5.35276	1.07189	75.4488
PXO_03584	288655	-	2.6813	0.0337749	0.0125965	-2.64753	0.00350719	0.995426	0.00460085	1.02584	189.008
PXO_03583	290794	+	0.171608	0.698128	4.06815	0.526519	0.860673	0.120622	9.66973	1.05903	89.8094
PXO_03581	292289	+	1.86327	0.036708	0.0197008	-1.82656	0.009334	0.988047	0.0147486	1.01537	300.416
PXO_03580	292930	+	0.175384	0.69413	3.95777	0.518746	0.856222	0.124714	9.32192	1.06056	87.7876
PXO_03580	292954	+	0.228529	0.657395	2.87664	0.428866	0.80142	0.175926	6.31737	1.07429	73.3092
PXO_03580	292979	+	0.21235	0.678201	3.19378	0.465851	0.82309	0.155667	7.28294	1.06747	79.7831
PXO_03579	293522	+	0.188835	0.692492	3.66719	0.503657	0.845706	0.134496	8.57988	1.06204	85.929
PXO_03577	294641	+	1.63341	0.0564681	0.0345707	-1.57694	0.0283149	0.966085	0.0456143	1.05392	97.3581
PXO_03577	295456	+	0.134895	0.710495	5.26701	0.575599	0.893465	0.0903621	13.128	1.05027	103.669
PXO_03575	298029	+	0.241813	0.63521	2.62687	0.393398	0.780979	0.195022	5.58169	1.08073	68.1754
PXO_03573	300050	+	0.139593	0.772101	5.53109	0.632508	0.918332	0.0670377	17.602	1.01977	240.36
PXO_03572	301938	+	1.31575	0.080858	0.0614539	-1.23489	0.0495525	0.9413	0.0816111	1.08201	67.2521
PXO_03572	302124	+	1.32236	0.0881972	0.0666968	-1.23416	0.0570261	0.933054	0.0946642	1.08291	66.6229
PXO_03572	302385	+	1.20009	0.10155	0.0846186	-1.09854	0.0708623	0.917069	0.119384	1.09736	58.0264
PXO_03572	302494	+	0.213742	0.676251	3.16387	0.462509	0.821192	0.157435	7.18903	1.06811	79.1208
PXO_03571	303092	+	0.736694	0.321006	0.435738	-0.415689	0.394049	0.588228	1.01794	1.0486	106.866
PXO_03571	303093	+	0.690556	0.499762	0.723709	-0.190794	0.397883	0.548871	1.03439	1.11711	49.6667
PXO_03571	303417	+	1.33047	0.0804437	0.0604625	-1.25003	0.0496488	0.941249	0.081778	1.08176	67.4318
PXO_03571	303506	+	0.249717	0.642349	2.5723	0.392631	0.781363	0.194937	5.59423	1.0783	70.0174
PXO_03571	303525	+	0.160478	0.702682	4.37869	0.542205	0.870771	0.111255	10.5476	1.05637	93.5803
PXO_03571	303526	+	0.292926	0.662618	2.26207	0.369692	0.777027	0.199574	5.45501	1.06898	78.2394
PXO_03571	303546	+	1.32236	0.0881972	0.0666968	-1.23416	0.0570261	0.933054	0.0946642	1.08291	66.6229
PXO_03571	303548	+	0.232146	0.663048	2.85617	0.430902	0.804034	0.173637	6.42252	1.07198	75.3682
PXO_03570	303703	-	0.304775	0.624068	2.04763	0.319293	0.745134	0.230282	3.82187	1.09131	61.297
PXO_03570	303779	-	0.305221	0.624171	2.04498	0.31895	0.745043	0.230374	3.82004	1.09129	61.311
PXO_03570	303797	-	1.57194	0.100756	0.0640965	-1.47118	0.0552238	0.9352	0.0764101	1.0751	72.6176
PXO_03569	304769	-	0.301796	0.627021	2.07763	0.325225	0.748766	0.226794	3.89602	1.08969	62.2471
PXO_03569	304773	-	1.61541	0.0826582	0.0511686	-1.53275	0.0404784	0.951822	0.055147	1.06573	81.6484
PXO_03569	304827	-	1.96948	0.0548701	0.0278602	-1.91461	0.0204056	0.975347	0.0272306	1.05021	103.791
PXO_03569	304932	-	1.58229	0.0966633	0.0610909	-1.48562	0.0518372	0.939007	0.0714681	1.07319	74.2737
PXO_03569	304935	-	1.24369	0.142802	0.114821	-1.10089	0.0941479	0.890833	0.135865	1.09472	59.3999
PXO_03569	305160	-	1.56346	0.0803104	0.051367	-1.48315	0.0384405	0.953989	0.0522596	1.06393	83.6774
PXO_03569	305172	-	1.56217	0.091864	0.0588052	-1.47031	0.0479139	0.943369	0.0657868	1.07062	76.6393
PXO_03569	305241	-	1.28351	0.135111	0.105267	-1.1484	0.0865746	0.899361	0.1239	1.09185	60.991
PXO_03569	305319	-	1.5586	0.0933549	0.0598968	-1.46524	0.0491221	0.942003	0.0675313	1.07136	75.9388
PXO_03565	309933	+	1.49108	0.0556307	0.0373089	-1.43545	0.0287198	0.965322	0.0462859	1.06846	78.7663
PXO_03565	309957	+	1.46358	0.0653651	0.044661	-1.39822	0.0365128	0.956409	0.0593213	1.07003	77.2109
PXO_03565	309975	+	1.19916	0.0917967	0.0765507	-1.10737	0.0621929	0.926619	0.10381	1.09852	57.4401
PXO_03565	310330	+	0.195611	0.693471	3.54515	0.49786	0.841815	0.138155	8.33033	1.06195	86.0413
PXO_03565	310383	+	1.47153	0.0569273	0.0386857	-1.41461	0.0298115	0.964017	0.0480994	1.07035	76.8953
PXO_03565	310408	+	0.173747	0.675768	3.88938	0.502021	0.848615	0.131384	8.77483	1.06573	81.6425
PXO_03565	310411	+	0.219346	0.679351	3.09717	0.460005	0.820845	0.15789	7.17207	1.06667	80.6258
PXO_03564	310474	+	1.32236	0.0881972	0.0666968	-1.23416	0.0570261	0.933054	0.0946642	1.08291	66.6229
PXO_03564	310489	+	1.198	0.101388	0.0846312	-1.09662	0.0707696	0.917154	0.119216	1.09762	57.8914
PXO_03564	310789	+	1.42665	0.0726372	0.0509146	-1.35401	0.0426825	0.949356	0.069792	1.0731	74.3535
PXO_03564	310797	+	0.195298	0.702109	3.59506	0.50681	0.846339	0.133997	8.62167	1.05912	89.6928
PXO_03564	310883	+	0.539068	0.394218	0.731295	-0.14485	0.502984	0.47619	1.58415	1.0388	130.911
PXO_03564	310885	+	0.604423	0.506233	0.837547	-0.0981901	0.441922	0.503549	1.23955	1.11795	49.3728
PXO_03564	310969	+	1.61056	0.0493442	0.0306379	-1.56122	0.023377	0.971756	0.037469	1.05615	93.9013
PXO_03564	310999	+	1.58039	0.0645681	0.0408558	-1.51582	0.0349454	0.958571	0.0566826	1.0569	92.8058
PXO_03564	311035	+	1.35228	0.0701491	0.0518747	-1.28213	0.0414125	0.950591	0.0676257	1.08142	67.6769
PXO_03564	311296	+	1.32236	0.0881972	0.0666968	-1.23416	0.0570261	0.933054	0.0946642	1.08291	66.6229
PXO_03564	311312	+	0.195611	0.693471	3.54515	0.49786	0.841815	0.138155	8.33033	1.06195	86.0413
PXO_03564	311632	+	2.22275	0.0256961	0.0115605	-2.19705	0.00289182	0.996025	0.00453983	1.00233	1255.7
PXO_03559	315165	-	1.61429	0.0827779	0.0512782	-1.53151	0.0405795	0.951705	0.0552905	1.0658	81.5668
PXO_03557	316571	-	1.85971	0.061442	0.0330385	-1.79827	0.0170932	0.978493	0.0227334	1.0259	188.582
PXO_03556	317211	+	0.153074	0.748457	4.88953	0.595383	0.901463	0.0821932	14.3206	1.02512	193.846
PXO_03554	317512	+	0.214488	0.675268	3.14828	0.46078	0.820189	0.158372	7.14016	1.06844	78.7826
PXO_03554	317971	+	0.184778	0.73348	3.96953	0.548703	0.875124	0.105873	10.9699	1.02957	167.352
PXO_03554	318035	+	1.91117	0.0307586	0.0160941	-1.88041	0.00665423	0.99137	0.010486	1.01508	305.555
PXO_03554	318043	+	0.206923	0.671667	3.24597	0.464744	0.822992	0.15564	7.27806	1.06953	77.6969
PXO_03554	318164	+	1.36246	0.0775823	0.0569428	-1.28488	0.0470189	0.944302	0.0772325	1.07868	69.7244
PXO_03554	318408	+	0.188838	0.673071	3.56428	0.484233	0.836344	0.142998	7.99956	1.06805	79.1809
PXO_03554	318474	+	0.148152	0.747419	5.04497	0.599268	0.904029	0.0799458	14.7453	1.02539	191.991
PXO_03554	318545	+	0.118003	0.764833	6.48148	0.646831	0.931352	0.0558013	21.2372	1.01971	241.043
PXO_03554	318552	+	0.122257	0.775301	6.34155	0.653043	0.931184	0.0559075	21.1817	1.01829	257.67
PXO_03554	318808	+	0.113055	0.814903	7.208	0.701848	0.952238	0.0370231	31.2085	1.01313	344.788
PXO_03554	319450	+	0.210382	0.680756	3.23581	0.470374	0.825729	0.153201	7.41691	1.06658	80.7202
PXO_03554	319499	+	1.60425	0.0678173	0.0422736	-1.53643	0.0368962	0.956289	0.0599682	1.05501	95.6378
PXO_03554	319628	+	2.06664	0.0292175	0.0141377	-2.03742	0.00573174	0.992565	0.0090239	1.00984	441.168
PXO_03554	320425	+	0.122716	0.834228	6.79805	0.711512	0.949965	0.0386882	29.72	1.01541	299.879
PXO_03553	324055	-	0.161693	0.791893	4.89752	0.6302	0.923907	0.061142	15.8722	1.02321	208.156
PXO_03553	324079	-	0.223373	0.667454	2.98807	0.444081	0.818511	0.160292	5.89558	1.06577	81.6035
PXO_03553	324095	-	0.340737	0.59038	1.73266	0.249643	0.702926	0.270854	3.09313	1.10781	53.2237
PXO_05436	324537	-	0.18126	0.720878	3.97703	0.539618	0.878741	0.102723	9.47324	1.02862	172.361
PXO_05437	324574	+	1.70067	0.0496018	0.029166	-1.65107	0.023337	0.971952	0.0374034	1.04932	105.46
PXO_05437	324579	+	0.171376	0.677203	3.95156	0.505827	0.851049	0.129123	8.94384	1.06505	82.3957
PXO_05437	324635	+	1.32456	0.0853179	0.0644123	-1.23924	0.0549808	0.935609	0.0910714	1.08266	66.7968
PXO_05437	324662	+	0.719368	0.55647	0.773554	-0.162898	0.626583	0.345661	2.62661	1.08573	64.718
PXO_05437	324739	+	2.36841	0.0172494	0.00728314	-2.35116	0.000975854	0.998618	0.00152904	1.00247	1214.5
PXO_05437	324740	+	0.570115	0.370357	0.649618	-0.199758	0.473258	0.50562	1.40641	1.04213	121.535
PXO_05437	324742	+	1.44933	0.179042	0.123534	-1.27029	0.186602	0.808512	0.359107	1.00954	453.072
PXO_05437	324766	+	1.67422	0.0538792	0.0321817	-1.62034	0.0261847	0.968588	0.0420904	1.05067	102.942
PXO_05437	324799	+	1.19921	0.10139	0.0845475	-1.09782	0.0706273	0.917316	0.118958	1.09728	58.0664
PXO_05437	324841	+	1.68712	0.0563107	0.0333768	-1.63081	0.0282361	0.966353	0.0454837	1.04961	104.902
PXO_05437	324878	+	0.197803	0.660812	3.34077	0.46301	0.823806	0.154561	7.31889	1.07217	75.1946
PXO_05437	324895	+	1.31365	0.0933061	0.0710281	-1.22034	0.06123	0.928264	0.102098	1.08333	66.3272
PXO_05437	325114	+	1.42597	0.0747313	0.0524072	-1.35124	0.0441643	0.947688	0.0723268	1.07232	75.058
PXO_05437	325186	+	1.72495	0.0383883	0.0222547	-1.68657	0.0154687	0.981026	0.0245944	1.04902	106.044
PXO_05437	325207	+	1.6431	0.0448485	0.027295	-1.59825	0.0201876	0.975419	0.0322517	1.05566	94.6343
PXO_05437	325312	+	0.165081	0.691684	4.18997	0.526603	0.862355	0.118874	9.80704	1.06017	88.2941
PXO_05437	325639	+	2.15885	0.0228897	0.0106027	-2.13596	0.00332776	0.995606	0.0052265	1.00951	454.245
PXO_05437	326322	+	0.161804	0.691654	4.27464	0.52985	0.864866	0.116535	10.0183	1.05982	88.7547
PXO_05437	326662	+	2.1775	0.0290855	0.0133572	-2.14842	0.00520342	0.993251	0.00818778	1.00791	528.579
PXO_05437	326783	+	0.161691	0.697983	4.31676	0.536292	0.867483	0.11419	10.2471	1.05781	91.4949
PXO_05437	326863	+	1.20642	0.0964521	0.0799493	-1.10996	0.0660815	0.922375	0.11076	1.09687	58.2723
PXO_05437	326914	+	1.20022	0.100507	0.0837403	-1.09971	0.0697897	0.918231	0.117442	1.09717	58.1233
PXO_05437	327555	+	0.119856	0.790276	6.59356	0.67042	0.937577	0.050214	23.5111	1.0162	286.952
PXO_05437	327559	+	0.220524	0.678194	3.07538	0.457671	0.819489	0.159163	7.10642	1.06705	80.219
PXO_05437	327588	+	0.21313	0.677137	3.17711	0.464007	0.822032	0.156653	7.23035	1.06782	79.4151
PXO_03906	328008	+	1.73219	0.0498613	0.0287851	-1.68233	0.0232034	0.972058	0.0371843	1.04856	106.94
PXO_03906	328083	+	1.48577	0.0560643	0.0377341	-1.42971	0.0290952	0.964866	0.046909	1.06912	78.0984
PXO_03906	328356	+	1.44041	0.0673565	0.0467619	-1.37306	0.0383187	0.954305	0.0623722	1.07235	75.0261
PXO_03906	328363	+	0.214378	0.675423	3.15061	0.461045	0.820338	0.158233	7.14742	1.06839	78.8336
PXO_03906	328571	+	0.176675	0.690546	3.90857	0.513872	0.853486	0.127222	9.11863	1.06184	86.1775
PXO_03906	328784	+	0.144302	0.773265	5.35864	0.628962	0.915657	0.069349	16.994	1.01987	239.314
PXO_03906	328828	+	0.163511	0.695106	4.25112	0.531595	0.864835	0.116604	10.0157	1.05889	90.008
PXO_03906	328864	+	0.172919	0.695847	4.02412	0.522927	0.858762	0.122366	9.51772	1.05982	88.7518
PXO_03906	328869	+	1.37147	0.0608289	0.0443531	-1.31064	0.0335105	0.95953	0.0542744	1.08052	68.3348
PXO_03906	328953	+	1.36867	0.0685924	0.0501163	-1.30007	0.0398985	0.952303	0.0650507	1.07998	68.7324
PXO_03906	328958	+	0.20824	0.683731	3.28338	0.475491	0.828647	0.15048	7.56989	1.06558	81.8145
PXO_03906	329091	+	1.45341	0.0735704	0.0506191	-1.37984	0.0432272	0.94882	0.0707228	1.07026	76.9871
PXO_03906	329202	+	2.4457	0.0216668	0.00885912	-2.42403	0.00140788	0.998028	0.00220693	1.00172	1478.96
PXO_03906	329373	+	2.08214	0.0253843	0.0121914	-2.05676	0.00311694	0.995733	0.00489437	1.00447	820.88
PXO_03906	329427	+	2.1765	0.0267453	0.0122882	-2.14976	0.00328475	0.995507	0.00515873	1.00272	1144.27
PXO_03906	329445	+	1.87841	0.0362221	0.0192834	-1.84218	0.0090857	0.988358	0.0143527	1.01488	309.151
PXO_03906	329446	+	0.173994	0.694182	3.98969	0.520188	0.857228	0.123774	9.39864	1.06043	87.9531
PXO_03906	329583	+	2.34379	0.0229887	0.00980834	-2.32081	0.00194374	0.997306	0.00304857	1.00203	1358.42
PXO_03906	329649	+	2.1765	0.0267453	0.0122882	-2.14976	0.00328475	0.995507	0.00515873	1.00272	1144.27
PXO_03906	330275	+	0.176706	0.690488	3.90755	0.513782	0.85344	0.127264	9.11525	1.06186	86.1538
PXO_03906	330432	+	1.9849	0.0348587	0.017562	-1.95004	0.0119668	0.985321	0.0189592	1.03431	146.269
PXO_03905	334482	+	0.207338	0.685092	3.30422	0.477754	0.829896	0.149318	7.63695	1.06513	82.308
PXO_03904	334709	+	1.52401	0.063505	0.0416698	-1.4605	0.0341803	0.959211	0.0553977	1.06264	85.2038
PXO_03904	334768	+	0.191664	0.69919	3.648	0.507527	0.847253	0.133118	8.68265	1.05994	88.5937
PXO_03903	334963	+	1.42677	0.0638327	0.0447392	-1.36294	0.03564	0.957286	0.057851	1.07438	73.2282
PXO_03901	337058	+	2.16909	0.0280776	0.0129444	-2.14101	0.00495341	0.993565	0.00779243	1.0083	508.205
PXO_03898	339046	+	0.171863	0.697824	4.06036	0.525961	0.860324	0.120945	9.64164	1.05916	89.6326
PXO_03898	339142	+	0.171608	0.698128	4.06815	0.526519	0.860673	0.120622	9.66973	1.05903	89.8094
PXO_03897	339471	+	0.160745	0.697262	4.33768	0.536516	0.868062	0.113662	10.2989	1.05801	91.2165
PXO_03897	339582	+	0.197574	0.685618	3.47018	0.488043	0.837056	0.142619	8.04135	1.06456	82.9544
PXO_03897	339615	+	0.187385	0.717117	3.82697	0.529732	0.858974	0.122234	9.53437	1.05352	98.0107
PXO_03897	339634	+	1.31297	0.0835954	0.063669	-1.22937	0.0530884	0.937319	0.0877611	1.08484	65.3072
PXO_03897	339642	+	0.145795	0.707565	4.85315	0.56177	0.88381	0.0992354	11.907	1.05292	99.0094
PXO_03897	339653	+	0.234202	0.660627	2.82075	0.426425	0.801395	0.176115	6.31638	1.07275	74.6654
PXO_03897	339889	+	1.40466	0.0748348	0.0532761	-1.32983	0.0447886	0.946926	0.0733973	1.0755	72.2768
PXO_03897	339889	+	1.40466	0.0748348	0.0532761	-1.32983	0.0447886	0.946926	0.0733973	1.0755	72.2768
PXO_03896	339911	+	0.210192	0.683548	3.25202	0.473356	0.827629	0.15144	7.51593	1.06551	81.8855
PXO_03896	339977	+	1.56331	0.0645954	0.0413197	-1.49871	0.0351148	0.958314	0.0569674	1.05896	89.9019
PXO_03896	339985	+	0.19484	0.682862	3.50473	0.488022	0.837517	0.142126	8.06859	1.06531	82.113
PXO_03896	340007	+	1.60611	0.0523193	0.0325752	-1.55379	0.0254858	0.969263	0.0409375	1.05711	92.4911
PXO_03896	340025	+	1.75673	0.0537704	0.0306081	-1.70296	0.0259526	0.969093	0.0417073	1.04382	117.28
PXO_03896	340028	+	1.51779	0.0668476	0.0440427	-1.45094	0.0368378	0.956205	0.0598695	1.06283	84.9656
PXO_03896	340106	+	1.56331	0.0645954	0.0413197	-1.49871	0.0351148	0.958314	0.0569674	1.05896	89.9019
PXO_03896	340109	+	1.58626	0.0623788	0.0393245	-1.52388	0.0331205	0.960553	0.0536212	1.05756	91.8472
PXO_03896	340140	+	0.180892	0.683134	3.77647	0.502242	0.847337	0.132813	8.68832	1.06426	83.2947
PXO_03896	340187	+	1.52401	0.063505	0.0416698	-1.4605	0.0341803	0.959211	0.0553977	1.06264	85.2038
PXO_03895	342733	-	0.177796	0.699204	3.93263	0.521409	0.86646	0.115539	8.48185	1.04868	106.697
PXO_03895	342733	+	0.152589	0.711788	4.66476	0.5592	0.880406	0.102457	11.5235	1.05267	99.4373
PXO_03889	346346	+	0.21637	0.672844	3.10969	0.456474	0.817669	0.160729	7.01985	1.06926	77.9573
PXO_03888	346681	-	2.24867	0.0361865	0.0160924	-2.21248	0.00612703	0.992098	0.00805884	1.02162	221.865
PXO_03888	346684	-	2.17488	0.0338532	0.0155656	-2.14102	0.00536217	0.993013	0.0070474	1.01909	247.962
PXO_03887	347607	-	2.01922	0.0551963	0.0273354	-1.96403	0.0144202	0.98185	0.0191264	1.02348	206.02
PXO_03885	348824	+	0.214442	0.67533	3.14924	0.460888	0.820251	0.158314	7.14317	1.06842	78.8034
PXO_03880	352975	-	1.43879	0.114656	0.0796889	-1.32414	0.067407	0.921215	0.0944857	1.08246	66.9317
PXO_03879	353300	+	0.214447	0.677653	3.16001	0.463207	0.821863	0.156817	7.22199	1.06749	79.7625
PXO_03871	358820	-	0.248758	0.649729	2.61189	0.400971	0.792451	0.184853	4.9912	1.0744	73.2167
PXO_03868	361909	-	2.08825	0.0433059	0.0207379	-2.04494	0.00890666	0.988583	0.0117477	1.02051	232.627
PXO_03868	362276	-	0.168753	0.732012	4.33777	0.563258	0.892178	0.0905563	10.8168	1.02843	173.37
PXO_03868	362329	-	2.48044	0.02179	0.00878471	-2.45865	0.00119785	0.998321	0.00156775	1.0185	255.009
PXO_03867	363183	-	2.30121	0.0306917	0.0133372	-2.27052	0.00422106	0.994479	0.0055413	1.02077	230.006
PXO_03867	363410	-	0.153934	0.759665	4.93501	0.605732	0.912873	0.071922	13.6966	1.02794	176.133
PXO_03867	363519	-	1.94931	0.0535443	0.0274683	-1.89577	0.013306	0.983135	0.0176287	1.02283	211.256
PXO_03867	363528	-	1.94931	0.0535443	0.0274683	-1.89577	0.013306	0.983135	0.0176287	1.02283	211.256
PXO_03867	363606	-	1.94613	0.0547245	0.0281197	-1.8914	0.0138563	0.982463	0.018368	1.0231	209.044
PXO_03867	363630	-	1.98562	0.0507168	0.025542	-1.93491	0.0120339	0.984702	0.0159227	1.02195	218.846
PXO_03867	363648	-	2.07446	0.0461849	0.0222636	-2.02827	0.0101645	0.987042	0.0134239	1.02128	225.066
PXO_03867	363910	-	0.225673	0.664311	2.94369	0.438638	0.81538	0.163221	5.77344	1.06695	80.3243
PXO_03867	364112	-	0.162615	0.752252	4.62598	0.589637	0.904528	0.0793308	12.3851	1.02755	178.384
PXO_03867	364191	-	0.181412	0.742162	4.09104	0.560751	0.887933	0.0942562	10.3575	1.02713	180.868
PXO_03867	364299	-	2.38379	0.0321425	0.0134838	-2.35165	0.00434279	0.99434	0.00570181	1.02321	208.214
PXO_03867	364317	-	2.38959	0.0279335	0.0116897	-2.36166	0.00322273	0.995755	0.00422649	1.02202	218.294
PXO_03867	364336	-	0.142821	0.741981	5.19516	0.59916	0.915052	0.0701404	14.0813	1.02958	167.277
PXO_03867	364345	-	0.177012	0.749867	4.23625	0.572855	0.893711	0.0890225	10.9916	1.02694	182.05
PXO_03867	364350	-	1.94613	0.0547245	0.0281197	-1.8914	0.0138563	0.982463	0.018368	1.0231	209.044
PXO_03867	364459	-	0.176064	0.731792	4.15639	0.555727	0.88713	0.0950929	10.2745	1.02806	175.431
PXO_03867	364529	-	0.200925	0.739092	3.67844	0.538167	0.876598	0.104508	9.28606	1.02643	185.17
PXO_03867	364735	-	0.140064	0.759615	5.42334	0.619551	0.92225	0.0637649	15.506	1.02935	168.441
PXO_03867	364800	-	0.161968	0.746232	4.60727	0.584263	0.902714	0.0810251	12.1298	1.02797	175.937
PXO_03867	365097	-	2.7151	0.0282842	0.0104174	-2.68682	0.00134961	0.998125	0.00176664	1.02503	194.507
PXO_03867	365109	-	2.29471	0.0338732	0.0147614	-2.26084	0.00383506	0.994803	0.00503262	1.01641	283.657
PXO_03867	365286	-	1.61741	0.0820353	0.0507201	-1.53538	0.0398305	0.952563	0.0542277	1.0652	82.2314
PXO_03867	365338	-	0.145038	0.825103	5.68888	0.680065	0.940945	0.0462811	20.8286	1.02293	210.421
PXO_03867	365427	-	2.56106	0.0258208	0.0100821	-2.53524	0.00160919	0.997772	0.00210697	1.02386	203.055
PXO_03867	365516	-	0.154179	0.799043	5.18255	0.644863	0.929544	0.0562436	17.2466	1.02364	204.801
PXO_03867	365736	-	2.44082	0.0256653	0.010515	-2.41515	0.00251982	0.996652	0.00330232	1.02188	219.468
PXO_03867	365796	-	0.293049	0.644517	2.19935	0.351469	0.766074	0.210279	4.28101	1.08161	67.5423
PXO_03867	365871	-	1.69552	0.0757152	0.0446559	-1.61981	0.0352965	0.957926	0.0478289	1.06129	86.8611
PXO_03867	365888	-	0.126393	0.860312	6.80667	0.73392	0.956737	0.0331055	28.9089	1.02412	201.104
PXO_03867	365930	-	2.15116	0.0360036	0.0167368	-2.11516	0.00446099	0.99399	0.00585769	1.01395	327.116
PXO_03867	365946	-	2.47241	0.0275851	0.0111572	-2.44482	0.00211606	0.997088	0.00277205	1.02045	233.173
PXO_03865	366648	+	0.10697	0.838229	7.83611	0.731259	0.959537	0.0308894	37.1203	1.01453	315.765
PXO_03865	366767	+	0.127393	0.80956	6.35484	0.682167	0.94179	0.0457732	25.3259	1.01361	334.136
PXO_03865	366821	+	0.344134	0.844247	2.45325	0.500113	0.888921	0.0914416	12.5269	1.02204	218.033
PXO_03865	366970	+	2.08701	0.0252321	0.01209	-2.06178	0.00307124	0.995794	0.00482238	1.00439	831.95
PXO_03865	367105	+	2.42903	0.0159023	0.00654677	-2.41313	0.000689189	0.999014	0.00107957	1.00265	1164.27
PXO_03865	367289	+	0.114912	0.83757	7.28881	0.722658	0.955098	0.0344559	33.2962	1.01527	302.194
PXO_03865	367398	+	0.150889	0.964885	6.39468	0.813996	0.952753	0.0349424	31.5659	1.02547	191.496
PXO_03865	367769	+	0.204785	0.657655	3.21144	0.452869	0.816706	0.161202	6.97478	1.07356	73.9468
PXO_03865	367774	+	0.27648	0.613627	2.21943	0.337147	0.74793	0.226476	4.64462	1.08603	64.5246
PXO_03864	367982	+	0.184922	0.678479	3.66899	0.493557	0.841823	0.137947	8.33082	1.06616	81.1771
PXO_03863	368288	+	1.45691	0.0720611	0.0494616	-1.38485	0.0415452	0.950749	0.0678517	1.06871	78.5148
PXO_03863	368297	+	0.205869	0.686029	3.33235	0.480159	0.831478	0.147818	7.72337	1.06468	82.8164
PXO_03863	368397	+	0.126748	0.826084	6.51754	0.699336	0.945738	0.0422538	27.2828	1.01477	311.198
PXO_03863	368429	+	2.42961	0.0193762	0.00797501	-2.41024	0.00113605	0.998401	0.00178033	1.00193	1393.54
PXO_03863	368431	+	0.122524	0.801708	6.54327	0.679184	0.943066	0.0448619	25.9286	1.01295	348.892
PXO_03861	370071	+	0.0974169	0.779476	8.00145	0.68206	0.949846	0.0399142	29.6455	1.01583	292.747
PXO_03860	370517	+	2.42903	0.0159023	0.00654677	-2.41313	0.000689189	0.999014	0.00107957	1.00265	1164.27
PXO_03860	370853	+	2.34388	0.0205362	0.00876161	-2.32335	0.00151995	0.997879	0.00238288	1.00229	1269.29
PXO_03860	370933	+	0.130796	0.833923	6.37576	0.703127	0.945016	0.0427263	26.9038	1.01575	294.063
PXO_03860	370967	+	2.36356	0.0203378	0.0086047	-2.34323	0.00147467	0.997935	0.00231179	1.00192	1399.56
PXO_03860	371285	+	1.85963	0.0422067	0.0226964	-1.81742	0.0118651	0.984941	0.0187961	1.01423	321.556
PXO_03860	371368	+	0.134874	0.77613	5.75447	0.641256	0.922884	0.0630239	18.7332	1.01887	250.566
PXO_03860	371373	+	1.76654	0.0422217	0.0239007	-1.72432	0.0122823	0.984424	0.0194652	1.01906	248.336
PXO_03860	371528	+	1.94684	0.0282095	0.0144899	-1.91863	0.00562333	0.992669	0.00885227	1.01528	302.126
PXO_03860	371546	+	1.77806	0.0320817	0.0180431	-1.74597	0.00735993	0.990439	0.0116063	1.02149	223.037
PXO_03859	371972	+	0.114436	0.820079	7.16626	0.705643	0.951888	0.0372828	30.9704	1.01347	337.279
PXO_03858	373659	+	0.314499	0.746762	2.37445	0.432264	0.855145	0.124445	9.24099	1.02671	183.443
PXO_03856	375825	-	1.63106	0.0813442	0.0498719	-1.54972	0.0394832	0.952986	0.0537355	1.06497	82.4907
PXO_03856	375834	-	2.15652	0.041855	0.0194086	-2.11466	0.00610352	0.991832	0.00802773	1.01526	302.355
PXO_03856	376178	-	0.110124	0.782661	7.1071	0.672537	0.949678	0.0400292	24.6702	1.03255	153.401
PXO_03856	376292	-	0.166359	0.745207	4.47951	0.578848	0.898962	0.0843947	11.6307	1.02783	176.735
PXO_03854	380521	-	1.59104	0.0969959	0.0609638	-1.49405	0.052124	0.938719	0.0718852	1.07327	74.2011
PXO_03854	380527	-	1.28617	0.132478	0.103002	-1.15369	0.0841282	0.90205	0.120077	1.09086	61.5593
PXO_03854	380818	-	1.41964	0.114691	0.0807887	-1.30495	0.0673439	0.921191	0.094391	1.08267	66.7856
PXO_03853	381629	-	0.156053	0.745937	4.78001	0.589884	0.906411	0.0777725	12.6605	1.02849	173.044
PXO_03853	383262	-	1.45053	0.112517	0.0775694	-1.33801	0.0651673	0.923736	0.0911274	1.08126	67.79
PXO_03849	386279	+	1.43319	0.0747015	0.0521224	-1.35849	0.0442945	0.947555	0.07255	1.07219	75.1763
PXO_03847	388682	+	1.7606	0.0405426	0.0230277	-1.72006	0.0113421	0.985542	0.0179581	1.01949	243.479
PXO_03847	388754	+	1.72224	0.0502975	0.0292047	-1.67194	0.0235319	0.971666	0.0377234	1.04916	105.767
PXO_03846	389663	+	0.131763	0.826215	6.27048	0.694452	0.943441	0.0441239	26.1112	1.01542	299.57
PXO_03846	389840	+	2.24421	0.018823	0.00838738	-2.22538	0.00140769	0.998024	0.00220663	1.00345	981.858
PXO_03845	390210	+	0.107906	0.769546	7.13164	0.66164	0.939795	0.0485312	24.4349	1.01829	257.584
PXO_06278	392804	-	0.147959	0.760391	5.1392	0.612432	0.917041	0.068281	14.4504	1.02851	172.937
PXO_06278	392888	-	0.223384	0.667318	2.98731	0.443934	0.818435	0.160362	5.89259	1.06581	81.5581
PXO_03843	393120	-	0.178306	0.688484	3.86124	0.510177	0.861423	0.120074	8.12607	1.05044	103.361
PXO_03843	393275	-	0.917723	0.667354	0.727185	-0.250369	0.756491	0.218486	4.06109	1.03006	164.885
PXO_03842	393948	-	2.17578	0.0424613	0.0195154	-2.13332	0.00856133	0.989056	0.0112883	1.02172	220.925
PXO_03841	395325	+	2.09363	0.0241221	0.0115217	-2.0695	0.00379333	0.994999	0.0059605	1.01047	418.606
PXO_03841	395343	+	1.85821	0.0423856	0.02281	-1.81582	0.0120605	0.984714	0.0191094	1.01472	312.021
PXO_03841	395424	+	1.73442	0.0465502	0.026839	-1.68787	0.0143741	0.981839	0.0228287	1.01922	246.547
PXO_03839	396843	+	1.22382	0.085205	0.0696223	-1.13861	0.0558913	0.933758	0.0926688	1.09597	58.7388
PXO_03838	397083	+	0.127008	0.726032	5.71645	0.599024	0.905507	0.0796088	15.0005	1.04439	115.934
PXO_03837	397959	-	0.248732	0.646494	2.59916	0.397762	0.790397	0.186828	4.92948	1.07643	71.5135
PXO_03837	398074	-	1.50353	0.114172	0.0759359	-1.38936	0.0668629	0.922058	0.0936685	1.0814	67.6919
PXO_03837	398356	-	1.60091	0.0976724	0.0610105	-1.50324	0.0526574	0.93816	0.0726617	1.0734	74.0833
PXO_03837	398395	-	1.91824	0.0706985	0.0368559	-1.84754	0.0316988	0.962547	0.0427943	1.05915	89.646
PXO_03836	399075	-	1.65718	0.091847	0.0554237	-1.56533	0.0478639	0.943678	0.0657147	1.07032	76.9224
PXO_03833	402184	+	0.229766	0.662143	2.88182	0.432377	0.804705	0.172974	6.44995	1.07238	75.0035
PXO_03833	402256	+	0.212054	0.678391	3.19914	0.466336	0.823447	0.155327	7.30083	1.06737	79.8893
PXO_03833	402296	+	1.71079	0.044767	0.0261675	-1.66602	0.019859	0.975939	0.0317161	1.04922	105.649
PXO_03833	402943	+	0.207707	0.684264	3.29437	0.476557	0.829329	0.14984	7.60637	1.06535	82.0595
PXO_03833	403128	+	0.156878	0.711859	4.53766	0.554981	0.877258	0.105367	11.1878	1.0532	98.5426
PXO_03833	403436	+	0.167165	0.700311	4.18934	0.533146	0.864863	0.116719	10.018	1.05783	91.4625
PXO_03833	403447	+	0.207707	0.684264	3.29437	0.476557	0.829329	0.14984	7.60637	1.06535	82.0595
PXO_03833	404775	+	0.209158	0.68248	3.26299	0.473323	0.827425	0.151618	7.50521	1.06599	81.3571
PXO_03833	405397	+	0.17515	0.705256	4.02659	0.530106	0.86127	0.120096	9.71805	1.057	92.6583
PXO_03833	405415	+	0.175455	0.692243	3.9454	0.516787	0.855195	0.125649	9.24474	1.0612	86.979
PXO_03833	405417	+	0.197803	0.660812	3.34077	0.46301	0.823806	0.154561	7.31889	1.07217	75.1946
PXO_03833	405987	+	0.177399	0.689438	3.88637	0.512039	0.852455	0.128169	9.04397	1.06224	85.688
PXO_03833	406508	+	2.20361	0.0238777	0.0108357	-2.17974	0.00341678	0.995495	0.0053668	1.00957	451.816
PXO_03833	406547	+	2.58156	0.0165365	0.00640563	-2.56502	0.000503282	0.999274	0.00078821	1.00241	1231.14
PXO_03833	406985	+	1.35594	0.078101	0.0575994	-1.27783	0.0474855	0.943768	0.0780372	1.07924	69.2915
PXO_03833	407198	+	1.23704	0.0880038	0.0711405	-1.14904	0.0581233	0.931362	0.096598	1.09397	59.8092
PXO_03833	408657	+	0.176684	0.693117	3.92293	0.516434	0.85486	0.125968	9.2198	1.06096	87.2781
PXO_03833	409053	+	0.229634	0.656035	2.85687	0.426401	0.799957	0.177296	6.25971	1.07472	72.9423
PXO_03833	409661	+	0.23778	0.645349	2.71406	0.407569	0.788766	0.187753	5.84514	1.078	70.2501
PXO_03832	410932	-	2.17578	0.0424613	0.0195154	-2.13332	0.00856133	0.989056	0.0112883	1.02172	220.925
PXO_03832	410958	-	1.83212	0.0649672	0.0354601	-1.76716	0.0190163	0.976201	0.0253407	1.02763	177.912
PXO_03832	411115	-	1.84845	0.0650421	0.0351873	-1.78341	0.0189935	0.9762	0.0253097	1.02674	183.217
PXO_03832	411578	-	0.139481	0.753797	5.40431	0.614316	0.921123	0.0647713	15.2658	1.02955	167.43
PXO_03832	411847	-	2.17414	0.0431248	0.0198354	-2.13101	0.00881571	0.988742	0.0116267	1.02188	219.481
PXO_03831	412202	+	1.3055	0.094363	0.0722812	-1.21114	0.062303	0.927039	0.104006	1.08428	65.6785
PXO_03831	412208	+	2.4368	0.0185742	0.00762237	-2.41823	0.00100531	0.998579	0.00157525	1.00203	1356.57
PXO_03831	412446	+	0.13159	0.781083	5.93571	0.649492	0.926392	0.0599418	19.7007	1.01817	259.206
PXO_03831	412631	+	2.37297	0.0220238	0.00928113	-2.35094	0.00166106	0.997687	0.00260448	1.00209	1336.65
PXO_03831	412638	+	0.108349	0.803581	7.41663	0.695233	0.952103	0.0373429	31.1164	1.01196	373.787
PXO_03831	412730	+	2.72646	0.0257011	0.00942656	-2.70076	0.00110975	0.998437	0.00173908	1.00177	1459.59
PXO_03831	412798	+	0.140121	0.750494	5.35603	0.610373	0.910746	0.0739552	15.9728	1.02428	199.889
PXO_03830	413194	-	2.27221	0.0361692	0.0159181	-2.23604	0.00607956	0.992164	0.00799602	1.02228	215.947
PXO_03829	413748	+	1.34694	0.08824	0.0655112	-1.2587	0.056386	0.933786	0.0935381	1.07983	68.8486
PXO_03829	413977	+	0.176684	0.693117	3.92293	0.516434	0.85486	0.125968	9.2198	1.06096	87.2781
PXO_03829	414426	+	2.21183	0.028805	0.0130232	-2.18302	0.00497692	0.993545	0.00782959	1.00689	590.517
PXO_03829	414535	+	1.31385	0.093312	0.071022	-1.22053	0.0612413	0.928253	0.102118	1.08332	66.333
PXO_03829	414612	+	1.64071	0.0559582	0.0341062	-1.58475	0.0278855	0.966588	0.0449027	1.05329	98.3913
PXO_03829	414749	+	0.203058	0.654226	3.22188	0.451169	0.816648	0.161185	6.97207	1.0743	73.2961
PXO_03828	415763	+	1.607	0.0481047	0.0299345	-1.5589	0.0155907	0.98032	0.0247914	1.02663	183.962
PXO_03828	415768	+	0.14274	0.781415	5.47439	0.638675	0.919011	0.0663278	17.7625	1.01895	249.664
PXO_03828	415871	+	1.52401	0.063505	0.0416698	-1.4605	0.0341803	0.959211	0.0553977	1.06264	85.2038
PXO_03828	415985	+	1.75321	0.0555208	0.031668	-1.69769	0.0271931	0.967674	0.0437566	1.04392	117.057
PXO_03828	416360	+	1.57722	0.0711314	0.0450992	-1.50609	0.0401626	0.952586	0.0654992	1.05838	90.7038
PXO_03828	416375	+	1.33179	0.093365	0.0701047	-1.23843	0.06068	0.928944	0.101122	1.08049	68.3591
PXO_03828	416393	+	1.52721	0.0690975	0.0452444	-1.45811	0.0390355	0.953751	0.0635863	1.06321	84.5132
PXO_03828	416835	+	0.220445	0.677829	3.07482	0.457384	0.819376	0.159263	7.10102	1.06716	80.104
PXO_03828	417021	+	1.83706	0.0724927	0.0394613	-1.76456	0.0665364	0.927456	0.111577	1.0598	88.7846
PXO_03828	417023	+	1.06314	0.771902	0.726059	-0.291238	0.681058	0.287624	3.3426	1.02823	174.485
PXO_03828	417033	+	0.152989	0.749206	4.89712	0.596217	0.901209	0.0823637	14.2797	1.02491	195.317
PXO_03828	417044	+	2.21108	0.0296386	0.0134046	-2.18144	0.00524471	0.993209	0.00825309	1.00677	599.257
PXO_03828	417046	+	0.144696	0.771987	5.33523	0.627291	0.914961	0.0699764	16.8421	1.02007	237.121
PXO_03828	417051	+	0.115085	0.772677	6.71395	0.657591	0.935425	0.0522458	22.6754	1.01812	259.749
PXO_03827	417417	-	1.48956	0.109792	0.0737075	-1.37977	0.0629589	0.926333	0.0878318	1.07975	68.9101
PXO_03827	417583	-	0.15506	0.758392	4.89095	0.603332	0.911335	0.0733153	13.4363	1.02801	175.754
PXO_03827	417725	-	0.167417	0.74187	4.43127	0.574453	0.897053	0.0861159	11.3908	1.02792	176.221
PXO_03827	417734	-	0.295202	0.637196	2.1585	0.341993	0.759565	0.216473	4.12971	1.08471	65.3944
PXO_03827	417888	-	2.21105	0.0327589	0.014816	-2.17829	0.00495424	0.993533	0.0065086	1.01931	245.473
PXO_03827	418000	-	0.1823	0.708189	3.88475	0.52589	0.871945	0.108919	8.90117	1.02963	167.036
PXO_03827	418018	-	1.1204	0.239628	0.213877	-0.880771	0.265334	0.71946	0.472124	1.07232	75.0537
PXO_03827	418019	-	0.1516	0.918101	6.05607	0.766501	0.956028	0.0325099	28.4217	1.01395	327.069
PXO_03827	418021	-	0.216548	0.706231	3.26132	0.489683	0.850533	0.128568	7.43871	1.02893	170.664
PXO_03827	418023	-	0.213186	0.69895	3.27858	0.485763	0.847843	0.131033	7.28409	1.02981	166.128
PXO_03827	418153	-	0.154038	0.76287	4.95247	0.608832	0.913372	0.0714845	13.783	1.02791	176.271
PXO_03827	418316	-	0.209769	0.717237	3.41918	0.507469	0.860345	0.119502	8.05325	1.02799	175.845
PXO_03827	418434	-	2.00652	0.0442242	0.0220403	-1.96229	0.0091759	0.988205	0.0121061	1.02028	234.945
PXO_03827	418474	-	0.221902	0.669248	3.01596	0.447346	0.820481	0.15844	5.97465	1.06491	82.5573
PXO_03827	419751	-	1.44709	0.114275	0.0789689	-1.33281	0.0666528	0.922072	0.093353	1.08195	67.2971
PXO_03827	419769	-	1.5655	0.0996393	0.063647	-1.46586	0.0543293	0.936182	0.0751013	1.07467	72.9773
PXO_03827	419817	-	1.60512	0.0921137	0.0573875	-1.513	0.047056	0.944417	0.0645507	1.06938	77.8452
PXO_03827	419967	-	1.67501	0.0844324	0.050407	-1.59058	0.042058	0.95026	0.0573936	1.06632	81.0032
PXO_03820	423788	+	0.161655	0.696679	4.30965	0.535023	0.867127	0.114524	10.2154	1.0583	90.8148
PXO_03820	423798	+	0.197752	0.67023	3.38925	0.472478	0.828813	0.15009	7.57876	1.06945	77.7715
PXO_03820	423952	+	0.189835	0.671662	3.53815	0.481828	0.834943	0.144287	7.91836	1.06853	78.6921
PXO_03820	423968	+	1.42935	0.0753143	0.0526913	-1.35403	0.0447564	0.947042	0.073342	1.07223	75.1392
PXO_03820	424187	+	1.58328	0.0615093	0.0388492	-1.52177	0.0320722	0.96173	0.0518678	1.05663	93.1905
PXO_03820	424296	+	1.80032	0.0419525	0.0233028	-1.75837	0.0120632	0.984709	0.0191137	1.01734	270.088
PXO_03819	424800	+	0.177417	0.689411	3.88583	0.511994	0.85243	0.128192	9.04215	1.06225	85.6762
PXO_03819	424835	+	0.123169	0.810816	6.58297	0.687647	0.944748	0.0432699	26.766	1.01347	337.364
PXO_03819	424882	+	2.23201	0.022129	0.00991437	-2.20988	0.00210353	0.997085	0.0032997	1.00268	1155.61
PXO_03819	424904	+	0.184637	0.675361	3.65778	0.490724	0.840218	0.139301	8.23145	1.06693	80.3522
PXO_03819	424942	+	0.154299	0.837734	5.42931	0.683435	0.935454	0.0506314	22.6865	1.01763	266.161
PXO_03819	425009	+	0.146273	0.691149	4.72506	0.544876	0.8765	0.105588	11.1096	1.05756	91.8459
PXO_03819	425098	+	2.54122	0.0222585	0.00875898	-2.51896	0.00116317	0.998361	0.00182288	1.00172	1480.85
PXO_03818	426617	-	1.66329	0.0918809	0.0552403	-1.57141	0.0481591	0.943376	0.0661405	1.07069	76.5682
PXO_03818	426869	-	1.95047	0.052982	0.0271637	-1.89749	0.0190474	0.976942	0.0253829	1.04749	109.102
PXO_03816	427864	-	0.216308	0.677595	3.13255	0.461287	0.828276	0.151165	6.30519	1.06214	85.8089
PXO_03816	427933	-	0.223592	0.688695	3.08014	0.465103	0.828672	0.150878	6.32277	1.06084	87.436
PXO_03816	427955	-	0.181932	0.777118	4.27148	0.595186	0.904011	0.0792964	12.3113	1.02422	200.332
PXO_03816	428172	-	1.7548	0.0823629	0.0469358	-1.67244	0.0404357	0.952326	0.0550864	1.06463	82.8751
PXO_03816	428263	-	0.175851	0.692112	3.9358	0.516262	0.864895	0.116884	8.36846	1.04921	105.671
PXO_03816	428436	-	1.42983	0.116394	0.0814042	-1.31344	0.0693044	0.919069	0.0973434	1.08357	66.1637
PXO_03816	428474	-	0.216512	0.675149	3.11831	0.458638	0.827513	0.151805	6.2715	1.06135	86.7815
PXO_03816	428482	-	0.175194	0.693924	3.96088	0.51873	0.865958	0.11593	8.44519	1.0491	105.879
PXO_03816	428649	-	0.352566	0.59147	1.67762	0.238904	0.699846	0.273966	3.04797	1.10702	53.5553
PXO_03816	428688	-	0.772543	0.342669	0.443559	-0.429874	0.406499	0.574162	0.895346	1.06927	77.9559
PXO_03816	428690	-	0.740411	0.475966	0.64284	-0.264445	0.359624	0.592799	0.734121	1.14133	42.5732
PXO_03816	428847	-	1.48975	0.113125	0.0759353	-1.37663	0.0654555	0.923553	0.0915586	1.08055	68.3119
PXO_03816	429305	-	0.208325	0.678938	3.25903	0.470613	0.83485	0.144935	6.60821	1.05944	89.2638
PXO_03816	429374	-	0.216754	0.664591	3.06611	0.447838	0.822044	0.156816	6.03858	1.0638	83.8224
PXO_03816	429378	-	0.160299	0.752644	4.69524	0.592344	0.905975	0.078087	12.5958	1.02782	176.785
PXO_03815	429988	-	1.82413	0.0621396	0.0340653	-1.76199	0.0254506	0.9694	0.0341388	1.05286	99.1122
PXO_03815	430009	-	1.47027	0.09735	0.0662125	-1.37292	0.0527141	0.937623	0.0727444	1.07448	73.1403
PXO_03815	430192	-	1.88738	0.0580507	0.0307573	-1.82933	0.0154314	0.980517	0.0204887	1.02462	197.41
PXO_03813	430927	+	1.32195	0.0880587	0.0666125	-1.2339	0.056788	0.933255	0.0942451	1.0831	66.4862
PXO_03813	431040	+	0.260653	0.639855	2.45482	0.379203	0.772484	0.203401	5.31484	1.07895	69.5164
PXO_03813	431182	+	1.28755	0.0954104	0.0741023	-1.19214	0.0629987	0.926204	0.105245	1.08528	65.0152
PXO_03813	431484	+	0.0995014	0.780626	7.84538	0.681125	0.948699	0.0408672	28.9477	1.01576	293.96
PXO_03812	431584	+	0.238961	0.654892	2.74058	0.415931	0.795202	0.18193	6.07802	1.07454	73.0919
PXO_03812	431667	+	0.190936	0.688302	3.60488	0.497365	0.84288	0.137164	8.3974	1.06338	84.322
PXO_03809	431944	+	1.65135	0.0496055	0.0300393	-1.60175	0.0232522	0.971898	0.0372644	1.05334	98.3175
PXO_03809	432495	+	0.146165	0.76615	5.24167	0.619985	0.912305	0.072382	16.2846	1.02099	227.796
PXO_03809	433049	+	0.145406	0.701925	4.82734	0.556519	0.88182	0.100945	11.6801	1.05446	96.5054
PXO_03809	433154	+	0.125676	0.76326	6.07326	0.637585	0.925208	0.0611845	19.3641	1.02061	231.624
PXO_03809	433174	+	1.55221	0.0633625	0.0408207	-1.48885	0.0345484	0.95884	0.0560156	1.0622	85.7369
PXO_03809	433175	+	0.165379	0.711206	4.30046	0.545827	0.871014	0.111155	10.5705	1.05433	96.7074
PXO_03808	433554	+	2.18214	0.0231558	0.0106115	-2.15899	0.00240903	0.996675	0.00378008	1.00317	1038.75
PXO_03806	434827	-	1.79687	0.0643784	0.0358282	-1.73249	0.0184392	0.976814	0.0245572	1.02794	176.139
PXO_03805	435273	+	0.185583	0.677947	3.65307	0.492364	0.841096	0.138621	8.28559	1.06637	80.9501
PXO_03805	435284	+	1.71983	0.0461288	0.0268216	-1.67371	0.0143191	0.981908	0.02274	1.02046	233.08
PXO_03804	437163	+	1.36393	0.0751213	0.0550771	-1.28881	0.0453352	0.946161	0.0743354	1.07987	68.8168
PXO_03804	437637	+	1.71977	0.0437594	0.0254449	-1.67601	0.0190737	0.97679	0.0304377	1.05003	104.122
PXO_03803	438121	+	0.209583	0.681951	3.25384	0.472368	0.826842	0.152163	7.47466	1.06619	81.1461
PXO_03803	438899	+	1.75556	0.0373279	0.0212627	-1.71823	0.0147019	0.981931	0.023357	1.04759	108.898
PXO_03789	450378	-	0.181576	0.683447	3.76398	0.501871	0.856759	0.124358	7.81888	1.05203	100.53
PXO_03787	451276	-	2.40507	0.0276307	0.0114885	-2.37744	0.00317771	0.995833	0.00416726	1.02253	213.814
PXO_03786	452948	-	0.224617	0.665465	2.96266	0.440847	0.816756	0.161922	5.82661	1.06628	81.0446
PXO_03784	454122	-	0.214933	0.675357	3.14218	0.460425	0.828437	0.150978	6.31231	1.06185	86.1594
PXO_03779	457936	+	1.34694	0.08824	0.0655112	-1.2587	0.056386	0.933786	0.0935381	1.07983	68.8486
PXO_03779	458109	+	0.229766	0.662143	2.88182	0.432377	0.804705	0.172974	6.44995	1.07238	75.0035
PXO_03778	460009	+	1.62128	0.059743	0.0368494	-1.56153	0.0307972	0.963243	0.0497403	1.0545	96.4426
PXO_03778	460216	+	1.48965	0.0675721	0.0453612	-1.42207	0.0381365	0.954646	0.062064	1.06725	80.0119
PXO_03777	461265	-	1.94351	0.0586184	0.0301611	-1.88489	0.01586	0.980044	0.0210669	1.0241	201.267
PXO_03777	461325	-	2.26672	0.0315997	0.0139407	-2.23512	0.0045826	0.994021	0.00601811	1.02048	232.913
PXO_03777	461388	-	2.68283	0.0279574	0.0104208	-2.65488	0.00141145	0.998041	0.00184771	1.02415	200.87
PXO_03776	462107	+	0.249814	0.64224	2.57087	0.392426	0.78122	0.195074	5.58956	1.07833	69.9911
PXO_03776	462135	+	2.39832	0.0224643	0.00936669	-2.37585	0.00168234	0.997657	0.00263789	1.00179	1449.71
PXO_03776	462345	+	1.44769	0.0709072	0.0489794	-1.37679	0.041116	0.951177	0.0671208	1.07113	76.1602
PXO_03776	462357	+	1.33553	0.0777108	0.0581874	-1.25781	0.0478304	0.943291	0.0786323	1.08271	66.7615
PXO_03776	462528	+	1.63867	0.0502815	0.0306843	-1.58839	0.0237881	0.971263	0.0381441	1.05429	96.7641
PXO_03776	462579	+	1.55558	0.0547586	0.0352015	-1.50082	0.0194392	0.975637	0.0310324	1.02835	173.845
PXO_03776	462603	+	1.32341	0.0811931	0.0613514	-1.24222	0.050374	0.940411	0.0830358	1.08254	66.8806
PXO_03776	462627	+	1.50398	0.0660957	0.0439473	-1.43788	0.0367423	0.956264	0.0597084	1.06557	81.8234
PXO_03776	462666	+	1.74269	0.037927	0.0217634	-1.70477	0.0150223	0.98151	0.0238738	1.04913	105.821
PXO_03775	462850	-	0.168239	0.745328	4.43016	0.577088	0.897854	0.085359	11.4904	1.02766	177.742
PXO_03775	462872	-	1.92915	0.0482416	0.0250066	-1.88091	0.0107259	0.986253	0.0141732	1.02173	220.857
PXO_03775	462904	-	0.222434	0.668566	3.00568	0.446132	0.819723	0.159155	5.94402	1.06528	82.1366
PXO_03774	462952	-	1.65543	0.0919817	0.0555635	-1.56345	0.0479584	0.943568	0.0658509	1.07037	76.8791
PXO_03774	462989	-	0.227374	0.662767	2.91487	0.435393	0.813416	0.165069	5.6989	1.06772	79.524
PXO_03774	463085	-	0.143274	0.75264	5.25314	0.609366	0.917979	0.0675343	14.6306	1.02925	169.005
PXO_03774	463090	-	1.55574	0.0936203	0.0601772	-1.46212	0.0493271	0.941761	0.0678278	1.07153	75.7794
PXO_05444	463410	-	1.69592	0.0797165	0.047005	-1.6162	0.0266921	0.966857	0.0358497	1.03371	148.627
PXO_05444	463451	-	0.129224	0.752133	5.82037	0.622909	0.928185	0.0586224	16.8956	1.03061	162.174
PXO_05444	463452	-	1.69592	0.0797165	0.047005	-1.6162	0.0266921	0.966857	0.0358497	1.03371	148.627
PXO_05444	463455	-	2.22253	0.0378457	0.0170282	-2.18469	0.00672586	0.991344	0.00885181	1.02141	223.808
PXO_05444	463485	-	0.322766	0.720299	2.23164	0.397532	0.84176	0.136895	6.95383	1.02577	189.434
PXO_05444	463501	-	0.18507	0.680917	3.67924	0.495847	0.85301	0.127828	7.58614	1.05324	98.4756
PXO_05444	463504	-	0.216701	0.705993	3.25792	0.489292	0.850313	0.128771	7.4259	1.02895	170.545
PXO_05444	463545	-	2.03974	0.0525107	0.0257438	-1.98723	0.0129904	0.983582	0.0172049	1.02269	212.47
PXO_03773	463604	-	1.4006	0.126113	0.0900421	-1.27449	0.0775987	0.909787	0.109973	1.08717	63.7964
PXO_03773	463631	-	1.28622	0.134718	0.104739	-1.1515	0.0861875	0.899801	0.123294	1.09168	61.0838
PXO_03773	463718	-	2.00934	0.0440836	0.0219394	-1.96526	0.00913343	0.988261	0.0120496	1.02031	234.663
PXO_03773	463804	-	0.183684	0.729297	3.97038	0.545613	0.880842	0.100775	9.6634	1.02793	176.199
PXO_03773	463852	-	0.178474	0.698868	3.9158	0.520394	0.865804	0.116146	8.434	1.04889	106.286
PXO_03773	463856	-	1.92064	0.0548968	0.0285825	-1.86575	0.013934	0.982355	0.0184724	1.02357	205.287
PXO_03773	463906	-	0.153372	0.761324	4.96391	0.607952	0.913788	0.0711025	13.8558	1.02791	176.274
PXO_03773	463949	-	1.59293	0.0968008	0.060769	-1.49613	0.0519596	0.938909	0.071646	1.07316	74.2954
PXO_03773	463993	-	1.82979	0.0655422	0.0358195	-1.76425	0.0193331	0.975823	0.0257711	1.02782	176.799
PXO_03773	464012	-	2.4021	0.0282891	0.0117768	-2.37381	0.00244688	0.996645	0.00320649	1.01852	254.825
PXO_03773	464054	-	1.87447	0.0590181	0.0314852	-1.81545	0.0158382	0.980012	0.0210375	1.02501	194.612
PXO_03773	464066	-	0.208364	0.709615	3.40565	0.501251	0.855947	0.12353	7.76744	1.02874	171.719
PXO_03773	464112	-	0.18873	0.721139	3.821	0.532409	0.873876	0.107133	9.05745	1.02833	173.921
PXO_03773	464114	-	1.81362	0.0685441	0.037794	-1.74508	0.0207623	0.974051	0.0277167	1.0282	174.681
PXO_03773	464228	-	1.95159	0.0536759	0.0275037	-1.89791	0.0133727	0.983055	0.0177181	1.02282	211.388
PXO_03773	464337	-	0.298878	0.632235	2.11536	0.333357	0.753979	0.221829	4.00627	1.08745	63.6159
PXO_03773	464339	-	1.90611	0.0564344	0.0296071	-1.84968	0.0146066	0.981523	0.0193773	1.02397	202.261
PXO_03773	464366	-	1.33346	0.141957	0.106457	-1.19151	0.0926217	0.892991	0.133437	1.09339	60.1262
PXO_03773	464388	-	0.155282	0.758136	4.8823	0.602853	0.910995	0.0736263	13.3799	1.02803	175.624
PXO_03773	464426	-	2.31379	0.0311502	0.0134629	-2.28264	0.00318205	0.995661	0.00417296	1.01629	285.519
PXO_03773	464438	-	2.22148	0.038345	0.017261	-2.18313	0.00683846	0.99119	0.00900102	1.02109	226.862
PXO_03772	464709	+	0.159325	0.801959	5.03348	0.642634	0.915843	0.0686791	17.0351	1.01865	253.23
PXO_03772	464722	+	1.97752	0.0246899	0.0124853	-1.95283	0.0042428	0.994404	0.00666977	1.01554	297.646
PXO_03772	464737	+	0.145362	0.766734	5.27465	0.621372	0.913489	0.0713735	16.5289	1.02084	229.267
PXO_03772	464803	+	2.01981	0.0233881	0.0115794	-1.99642	0.00372265	0.995072	0.00584903	1.01388	328.52
PXO_03772	464817	+	0.14462	0.772314	5.3403	0.627694	0.91511	0.0698421	16.8744	1.02003	237.599
PXO_03772	465061	+	0.253489	0.638681	2.51956	0.385192	0.776667	0.199355	5.44369	1.07939	69.1754
PXO_03772	465224	+	0.13705	0.760971	5.55251	0.623921	0.916745	0.0685868	17.2365	1.02157	222.346
PXO_03772	465233	+	0.124289	0.768108	6.18003	0.64382	0.927626	0.0590498	20.0633	1.0196	242.188
PXO_03772	465277	+	1.44754	0.0716611	0.0495054	-1.37588	0.0417277	0.950493	0.0681628	1.071	76.2781
PXO_03772	465313	+	2.09011	0.0280039	0.0133983	-2.0621	0.00518179	0.993256	0.00815357	1.01	435.23
PXO_03772	465332	+	1.72582	0.0448271	0.0259744	-1.68099	0.0136773	0.982719	0.0217066	1.02057	231.994
PXO_03772	465337	+	1.33179	0.093365	0.0701047	-1.23843	0.06068	0.928944	0.101122	1.08049	68.3591
PXO_03772	465340	+	1.60765	0.0681445	0.0423875	-1.53951	0.0371143	0.956051	0.0603362	1.0546	96.2754
PXO_03772	465425	+	0.163341	0.695387	4.25727	0.532046	0.865084	0.116378	10.0371	1.05878	90.1452
PXO_03772	465510	+	0.149566	0.701035	4.68713	0.551469	0.878205	0.104297	11.287	1.0554	95.041
PXO_03772	465539	+	0.323956	0.614796	1.89778	0.29084	0.725537	0.248648	4.13797	1.08238	66.9886
PXO_03772	465818	+	0.163367	0.691321	4.23171	0.527955	0.863578	0.117732	9.90901	1.06011	88.3808
PXO_03771	466207	-	0.222459	0.66824	3.00388	0.445781	0.819632	0.159232	5.94034	1.06519	82.2401
PXO_03768	468342	+	0.212054	0.678391	3.19914	0.466336	0.823447	0.155327	7.30083	1.06737	79.8893
PXO_03768	468355	+	1.34172	0.079366	0.0591523	-1.26236	0.0486371	0.942421	0.0800263	1.08062	68.2607
PXO_03768	468576	+	0.242757	0.655393	2.69979	0.412636	0.792097	0.184838	5.96388	1.07454	73.0961
PXO_03767	468982	+	0.164727	0.711243	4.31771	0.546516	0.871496	0.110709	10.616	1.05425	96.8278
PXO_03767	469463	+	1.83834	0.0327787	0.0178306	-1.80556	0.00764544	0.990117	0.01206	1.01812	259.746
PXO_03762	472845	-	1.97645	0.0528564	0.0267431	-1.92359	0.01302	0.983498	0.0172448	1.0225	214.087
PXO_03762	472859	-	0.152136	0.76489	5.02767	0.612754	0.915344	0.0697155	14.1346	1.02796	176.013
PXO_03762	472862	-	0.162038	0.753158	4.64802	0.591119	0.90523	0.0787004	12.4866	1.02755	178.391
PXO_03762	472878	-	0.139985	0.80713	5.76585	0.667145	0.940085	0.0472353	20.5107	1.02486	195.665
PXO_03755	477766	+	0.108179	0.80482	7.43972	0.696641	0.952499	0.0370004	31.3886	1.01199	372.892
PXO_03751	481082	-	0.366058	0.582912	1.5924	0.216854	0.686411	0.286999	2.86139	1.1117	51.6658
PXO_03751	481133	-	0.366058	0.582912	1.5924	0.216854	0.686411	0.286999	2.86139	1.1117	51.6658
PXO_03751	481416	-	0.216763	0.676338	3.12018	0.459576	0.827539	0.151829	6.27265	1.06206	85.9028
PXO_03751	481424	-	1.30081	0.132842	0.102123	-1.16796	0.0844641	0.901782	0.120601	1.0909	61.5364
PXO_03751	481435	-	0.244052	0.641774	2.62966	0.397722	0.790751	0.186379	4.94005	1.07709	70.9724
PXO_03750	481763	+	0.146099	0.767708	5.25471	0.621609	0.912544	0.072152	16.3333	1.02082	229.501
PXO_03749	482342	-	1.5886	0.0893572	0.0562491	-1.49924	0.0323921	0.959984	0.0437616	1.03968	128.27
PXO_03749	482836	-	0.348039	0.581482	1.67074	0.233444	0.692502	0.280875	2.94397	1.11216	51.4861
PXO_03743	487742	-	1.66866	0.0782543	0.0468966	-1.5904	0.0372175	0.955652	0.0505327	1.06313	84.6175
PXO_03743	487880	-	1.60245	0.0958513	0.0598156	-1.50659	0.0512354	0.93974	0.0705936	1.07275	74.6634
PXO_03743	488051	-	1.33036	0.119099	0.0895236	-1.21126	0.071762	0.915875	0.101062	1.0853	64.9979
PXO_03743	488057	-	1.25683	0.142826	0.11364	-1.11401	0.0941104	0.890946	0.135805	1.09465	59.4376
PXO_03741	490793	+	1.17907	0.115385	0.0978606	-1.06369	0.0838202	0.902672	0.143212	1.0987	57.3542
PXO_03741	490955	+	1.42872	0.0756733	0.0529657	-1.35305	0.0451534	0.946588	0.0740233	1.07257	74.8299
PXO_03739	492733	-	2.57844	0.0214461	0.00831748	-2.55699	0.00077175	0.998863	0.00100964	1.02396	202.298
PXO_03739	493195	-	2.67951	0.025308	0.00944501	-2.6542	0.00113488	0.998413	0.00148524	1.02177	220.462
PXO_03739	493240	-	2.59282	0.028726	0.0110791	-2.56409	0.00180753	0.997506	0.00236715	1.02253	213.818
PXO_03739	493483	-	2.40095	0.0286956	0.0119517	-2.37226	0.00252874	0.996535	0.00331403	1.01861	253.729
PXO_03739	493549	-	1.56963	0.101032	0.0643669	-1.4686	0.055467	0.934922	0.0767663	1.07525	72.4854
PXO_03738	493788	-	2.00575	0.050048	0.0249523	-1.9557	0.00863914	0.988548	0.0113918	1.01661	280.608
PXO_03738	494025	-	2.747	0.0219231	0.00798076	-2.72507	0.00042732	0.999356	0.000558846	1.0289	170.825
PXO_03738	494208	-	2.78063	0.019407	0.00697936	-2.76122	0.000185022	0.999699	0.000241912	1.03132	158.855
PXO_03738	494514	-	3.12998	0.0256196	0.00818522	-3.10436	0.000188023	0.999714	0.000245836	1.02705	181.373
PXO_03738	494520	-	3.16822	0.0294411	0.00929263	-3.13878	0.000248988	0.999623	0.000325566	1.0282	174.666
PXO_03738	494554	-	0.14201	0.926408	6.52353	0.784398	0.961423	0.0282247	32.5791	1.01446	316.972
PXO_03738	494824	-	0.124647	0.902807	7.24289	0.77816	0.966505	0.0245564	37.7206	1.01813	259.595
PXO_03737	495246	+	0.175455	0.692243	3.9454	0.516787	0.855195	0.125649	9.24474	1.0612	86.979
PXO_03737	495255	+	0.158786	0.740626	4.6643	0.58184	0.893919	0.0889257	13.1909	1.02736	179.514
PXO_03737	495282	+	0.113174	0.914711	8.08235	0.801537	0.969693	0.0217204	50.0842	1.02634	185.746
PXO_03737	495295	+	0.11229	0.86527	7.70569	0.75298	0.96435	0.0262384	42.3441	1.02109	226.855
PXO_03737	495300	+	0.0937685	0.908732	9.69123	0.814963	0.977678	0.0158585	68.56	1.02426	200.026
PXO_03737	495309	+	0.229497	0.656155	2.85911	0.426659	0.800108	0.177154	6.26563	1.07468	72.9726
PXO_03737	495494	+	0.146318	0.76701	5.24209	0.620692	0.912162	0.0724953	16.2556	1.02094	228.288
PXO_03736	495730	+	0.106802	0.833481	7.80399	0.726679	0.958924	0.0314236	36.5432	1.01413	323.496
PXO_03736	496001	+	1.46871	0.0619963	0.0422113	-1.40672	0.0338445	0.959441	0.0548344	1.06999	77.2415
PXO_03736	496202	+	1.54523	0.0573951	0.0371435	-1.48783	0.0210398	0.973713	0.0336425	1.02861	172.4
PXO_03736	496289	+	2.0975	0.0287714	0.013717	-2.06873	0.00544554	0.99293	0.00857085	1.00928	463.533
PXO_03733	498144	+	0.235624	0.658975	2.79672	0.423351	0.799563	0.177837	6.24434	1.07328	74.1955
PXO_03732	498427	+	0.28816	0.668027	2.31825	0.379867	0.782683	0.194187	5.63773	1.06746	79.7892
PXO_03732	498658	+	0.199437	0.688036	3.44989	0.488598	0.836545	0.143052	8.01131	1.06389	83.7208
PXO_03730	500187	+	1.74913	0.0376874	0.0215464	-1.71144	0.0148211	0.981744	0.0235492	1.04886	106.345
PXO_03730	500988	+	0.145858	0.772137	5.29377	0.626279	0.914473	0.0703882	16.7371	1.02002	237.645
PXO_03725	505039	-	0.211447	0.681533	3.22319	0.470086	0.833889	0.145853	6.5624	1.05944	89.264
PXO_03725	505268	-	2.0691	0.0377137	0.0182272	-2.03138	0.00658814	0.991428	0.00866935	1.01852	254.726
PXO_03725	505370	-	2.60671	0.0397153	0.0152358	-2.56699	0.00536411	0.993084	0.00704997	1.02498	194.865
PXO_03725	506120	-	2.10016	0.0381653	0.0181726	-2.062	0.00680421	0.991177	0.00895563	1.019	249.064
PXO_03725	506636	-	0.235054	0.651981	2.77375	0.416927	0.802412	0.175376	5.30872	1.0721	75.2605
PXO_03717	512699	-	2.0058	0.047464	0.0236633	-1.95834	0.00773916	0.989708	0.0101958	1.01616	287.443
PXO_03716	513781	+	1.71013	0.0450811	0.0263612	-1.66505	0.020089	0.975678	0.0320911	1.04918	105.723
PXO_03716	514054	+	1.39582	0.0873922	0.0626098	-1.30843	0.0551403	0.935315	0.0913511	1.07477	72.8917
PXO_03716	514078	+	1.6387	0.0463397	0.0282783	-1.59236	0.0209713	0.97449	0.0335306	1.05499	95.6644
PXO_03716	514097	+	1.33203	0.083399	0.0626106	-1.24863	0.0525299	0.938049	0.0867867	1.08202	67.2432
PXO_03716	514264	+	1.61773	0.046074	0.0284806	-1.57166	0.0210743	0.974328	0.0336988	1.0579	91.3752
PXO_03715	515056	+	1.39582	0.0873922	0.0626098	-1.30843	0.0551403	0.935315	0.0913511	1.07477	72.8917
PXO_03715	515145	+	0.249494	0.6386	2.55958	0.389105	0.77772	0.198261	5.47691	1.07987	68.8159
PXO_03715	515280	+	0.291752	0.663934	2.27568	0.372183	0.778402	0.198264	5.49857	1.06862	78.6054
PXO_03714	515679	+	1.54136	0.0664466	0.0431091	-1.47491	0.0366099	0.956552	0.059485	1.06087	87.3903
PXO_03712	517434	+	0.201841	0.693276	3.43476	0.491435	0.837496	0.142246	8.06732	1.0624	85.4883
PXO_03712	517603	+	1.98508	0.0461984	0.0232728	-1.93888	0.0190511	0.97723	0.0304008	1.0321	155.345
PXO_03712	517840	+	1.81484	0.0371433	0.0204665	-1.77769	0.00965772	0.987631	0.0152651	1.01775	264.521
PXO_03712	517953	+	0.254054	0.647973	2.55053	0.393919	0.781282	0.195104	5.59159	1.07655	71.4137
PXO_03712	518035	+	1.70097	0.0454807	0.026738	-1.65549	0.0203072	0.975345	0.0324467	1.05113	102.114
PXO_03712	518077	+	1.57614	0.0703019	0.0446039	-1.50583	0.0390245	0.953832	0.0635678	1.05721	92.3512
PXO_03711	518501	+	1.81099	0.0396035	0.0218684	-1.77139	0.0107964	0.98624	0.0170846	1.01716	272.584
PXO_03711	518515	+	1.4141	0.0764516	0.0540636	-1.33765	0.0459294	0.945664	0.0753568	1.07408	73.4858
PXO_03711	518740	+	2.18042	0.0241869	0.0110928	-2.15623	0.00265978	0.996342	0.00417459	1.00304	1067.29
PXO_03711	518890	+	1.42922	0.0611265	0.0427692	-1.36809	0.033535	0.95971	0.0543155	1.07457	73.064
PXO_03709	520068	-	2.15276	0.04396	0.0204203	-2.1088	0.00913234	0.988344	0.0120481	1.02163	221.807
PXO_03709	520541	-	0.22226	0.668567	3.00805	0.446308	0.819918	0.158965	5.95187	1.0651	82.3404
PXO_03709	520544	-	0.332043	0.591653	1.78186	0.25961	0.707651	0.266217	3.16425	1.10703	53.5508
PXO_03709	520567	-	0.150506	0.812067	5.39557	0.661561	0.935111	0.0513415	18.8383	1.02312	208.911
PXO_03709	520712	-	0.135307	0.816207	6.03228	0.680901	0.944615	0.0433724	22.2955	1.02502	194.578
PXO_03709	520716	-	2.62464	0.0231234	0.00881011	-2.60151	0.00104425	0.998536	0.0013665	1.02269	212.474
PXO_03709	520818	-	2.51	0.0269547	0.0107389	-2.48304	0.00187581	0.997407	0.00245674	1.02157	222.369
PXO_03709	521061	-	2.3346	0.0308998	0.0132356	-2.3037	0.00310388	0.995769	0.00407013	1.01686	276.893
PXO_03709	521136	-	2.1787	0.0404461	0.0185644	-2.13825	0.0056952	0.992362	0.0074876	1.01532	301.356
PXO_03709	521167	-	0.294149	0.628973	2.13828	0.334824	0.753381	0.222339	3.99338	1.08867	62.862
PXO_03708	521642	+	2.46625	0.0188044	0.00762469	-2.44745	0.000963114	0.998638	0.00150907	1.00201	1365.09
PXO_03708	521693	+	2.32959	0.020823	0.00893851	-2.30876	0.00163661	0.997716	0.00256607	1.00207	1343.98
PXO_03708	521748	+	0.113694	0.816109	7.17815	0.702416	0.951547	0.0376431	30.7413	1.01308	345.927
PXO_03708	521771	+	2.88166	0.0279306	0.00969254	-2.85373	0.00083422	0.998812	0.00130694	1.00194	1392.01
PXO_03708	521772	+	0.116305	0.808995	6.95583	0.692691	0.948451	0.0402931	28.8009	1.01281	352.208
PXO_03708	521817	+	0.100504	0.811874	8.07799	0.711369	0.958744	0.0317779	36.3772	1.01171	380.748
PXO_03708	521835	+	0.132279	0.812976	6.1459	0.680697	0.940483	0.0468456	24.7354	1.01428	320.543
PXO_03708	521850	+	0.177305	0.820616	4.62828	0.643311	0.922396	0.0620399	18.6056	1.01705	274.223
PXO_03707	521965	+	2.2698	0.0215195	0.00948082	-2.24828	0.00190749	0.997349	0.00299159	1.00239	1236.49
PXO_03707	521971	+	2.40931	0.0184913	0.00767492	-2.39082	0.00105027	0.998519	0.00164577	1.00228	1273.35
PXO_03707	521977	+	2.23953	0.0203436	0.00908387	-2.21918	0.00172372	0.9976	0.00270288	1.00313	1046.97
PXO_03707	521992	+	2.32042	0.0224009	0.00965381	-2.29802	0.00194327	0.997305	0.00304782	1.00203	1358.75
PXO_03707	522004	+	2.51712	0.0210675	0.00836968	-2.49606	0.00109272	0.998459	0.00171236	1.00177	1457.81
PXO_03707	522043	+	2.07809	0.025288	0.0121689	-2.0528	0.00309026	0.995766	0.00485233	1.00447	820.11
PXO_03707	522067	+	0.130169	0.831023	6.38417	0.700854	0.945256	0.0425531	27.0289	1.01575	294.047
PXO_03707	522068	+	2.15302	0.02533	0.0117648	-2.12769	0.00301102	0.995879	0.00472754	1.00321	1031.65
PXO_03707	522073	+	2.83104	0.0218214	0.00770791	-2.80922	0.000505016	0.999275	0.000790927	1.00215	1316.2
PXO_03707	522074	+	0.523232	0.406285	0.776491	-0.116947	0.518091	0.461224	1.68288	1.03748	135.071
PXO_03707	522076	+	1.51381	1.00419	0.663351	-0.509623	0.326289	0.559652	0.758123	1.01163	382.845
PXO_03707	522097	+	2.32042	0.0224009	0.00965381	-2.29802	0.00194327	0.997305	0.00304782	1.00203	1358.75
PXO_03707	522098	+	0.131986	0.832303	6.30599	0.700317	0.944782	0.042973	26.7832	1.01592	291.406
PXO_03707	522103	+	2.2698	0.0215195	0.00948082	-2.24828	0.00190749	0.997349	0.00299159	1.00239	1236.49
PXO_03707	522106	+	2.33901	0.0172032	0.00735489	-2.32181	0.00100303	0.998581	0.00157168	1.00294	1090.75
PXO_03707	522112	+	2.51358	0.0190176	0.00756594	-2.49456	0.000865594	0.998773	0.00135613	1.00197	1380.38
PXO_03707	522130	+	2.32217	0.0204468	0.00880505	-2.30173	0.00156763	0.997811	0.00245774	1.00229	1268.16
PXO_03707	522142	+	2.60716	0.0186168	0.00714067	-2.58854	0.000610902	0.999127	0.00095686	1.00205	1351.69
PXO_03707	522211	+	1.72495	0.0383883	0.0222547	-1.68657	0.0154687	0.981026	0.0245944	1.04902	106.044
PXO_03707	522214	+	1.50398	0.0660957	0.0439473	-1.43788	0.0367423	0.956264	0.0597084	1.06557	81.8234
PXO_03707	522490	+	1.3116	0.0933932	0.0712058	-1.2182	0.0612724	0.928218	0.102173	1.08342	66.27
PXO_03707	522499	+	1.35059	0.0784171	0.0580615	-1.27217	0.0477188	0.943482	0.0784398	1.07962	69.0018
PXO_03707	522502	+	1.66851	0.0567239	0.0339967	-1.61179	0.028315	0.966169	0.0456145	1.05077	102.752
PXO_03707	522505	+	1.18019	0.114698	0.0971861	-1.06549	0.0829416	0.903651	0.141575	1.09822	57.5911
PXO_03707	522508	+	1.63191	0.0486091	0.0297866	-1.58331	0.0230276	0.972276	0.0368959	1.05378	97.5962
PXO_03707	522514	+	1.49742	0.0696561	0.0465173	-1.42777	0.039662	0.952983	0.064649	1.06583	81.5346
PXO_03707	522523	+	1.59754	0.0658268	0.0412052	-1.53171	0.0361489	0.957368	0.058708	1.05478	95.9921
PXO_03707	522536	+	0.173248	0.680303	3.92675	0.507055	0.850805	0.129408	8.92661	1.06425	83.3045
PXO_03707	522544	+	0.132013	0.799643	6.05732	0.66763	0.936803	0.050121	23.2041	1.01352	336.132
PXO_03707	522563	+	0.243968	0.645247	2.64481	0.40128	0.786352	0.190196	5.76144	1.07756	70.5965
PXO_03707	522652	+	1.91051	0.0336392	0.0176074	-1.87687	0.00785211	0.989886	0.0123886	1.01415	322.994
PXO_03704	524046	+	1.31975	0.0845094	0.0640343	-1.23524	0.0538781	0.936602	0.0891409	1.08329	66.3547
PXO_03703	524340	+	1.58039	0.0645681	0.0408558	-1.51582	0.0349454	0.958571	0.0566826	1.0569	92.8058
PXO_03703	524466	+	1.32236	0.0881972	0.0666968	-1.23416	0.0570261	0.933054	0.0946642	1.08291	66.6229
PXO_03703	524583	+	1.57632	0.0666871	0.0423055	-1.50964	0.0365787	0.956716	0.0594325	1.05702	92.6245
PXO_03703	524661	+	1.40272	0.0865548	0.0617052	-1.31616	0.0543037	0.93627	0.0898854	1.07398	73.5743
PXO_03703	524685	+	2.0063	0.0449125	0.0223857	-1.96139	0.017867	0.978527	0.0284769	1.03294	151.763
PXO_03703	524706	+	1.1884	0.0992512	0.0835169	-1.08914	0.0690927	0.918932	0.116182	1.0992	57.1051
PXO_03703	524760	+	1.65235	0.0486736	0.0294572	-1.60368	0.0225843	0.972664	0.0361693	1.05339	98.2358
PXO_03703	524847	+	1.71317	0.0436679	0.0254896	-1.6695	0.0190939	0.976825	0.0304704	1.04915	105.798
PXO_03703	525111	+	1.40272	0.0865548	0.0617052	-1.31616	0.0543037	0.93627	0.0898854	1.07398	73.5743
PXO_03703	525183	+	2.01784	0.0346452	0.0171694	-1.9832	0.0117544	0.985614	0.0186185	1.03302	151.452
PXO_03703	525198	+	1.61056	0.0493442	0.0306379	-1.56122	0.023377	0.971756	0.037469	1.05615	93.9013
PXO_03703	525244	+	0.290823	0.665012	2.28666	0.374189	0.779524	0.197196	5.53451	1.06831	78.9118
PXO_03703	525360	+	1.1811	0.104325	0.0883281	-1.07678	0.0738122	0.913688	0.12475	1.09963	56.8979
PXO_03703	525510	+	1.16187	0.117984	0.101546	-1.04388	0.086582	0.89954	0.148378	1.10062	56.4231
PXO_03703	525528	+	1.873	0.0296399	0.0158249	-1.84336	0.00628713	0.991811	0.00990383	1.01806	260.539
PXO_03703	525645	+	1.70026	0.0511749	0.0300983	-1.64909	0.0242754	0.970787	0.0389449	1.05039	103.443
PXO_03702	526176	-	0.180467	0.684936	3.79534	0.504468	0.858302	0.122935	7.91824	1.05143	101.576
PXO_03702	526587	-	0.153988	0.759205	4.9303	0.605217	0.912696	0.0720824	13.6661	1.02795	176.048
PXO_03702	526813	-	1.44468	0.120019	0.0830768	-1.32466	0.0722103	0.915999	0.101743	1.08398	65.8819
PXO_03702	527080	-	0.158291	0.75471	4.76787	0.596419	0.907961	0.0763082	12.8958	1.02788	176.444
PXO_03702	527383	-	2.04029	0.0489487	0.023991	-1.99135	0.0113611	0.985561	0.0150223	1.02179	220.285
PXO_03702	527389	-	2.0077	0.0506163	0.0252111	-1.95709	0.0178581	0.978364	0.0237691	1.04783	108.4
PXO_03702	527986	-	1.87854	0.0581696	0.0309654	-1.82037	0.0153922	0.980551	0.0204357	1.02476	196.404
PXO_03701	528625	+	0.112582	0.772681	6.86326	0.660099	0.937438	0.050529	23.4554	1.01791	262.431
PXO_03701	528861	+	1.63892	0.0501149	0.0305781	-1.5888	0.0236288	0.971448	0.0378826	1.05409	97.0868
PXO_03701	529000	+	0.197321	0.738304	3.74164	0.540983	0.870777	0.109844	10.5482	1.02848	173.097
PXO_03701	529500	+	1.70978	0.0485787	0.0284122	-1.6612	0.0157125	0.980223	0.0249882	1.02083	229.414
PXO_03700	529699	+	0.166136	0.70699	4.25548	0.540854	0.868562	0.113391	10.3441	1.05576	94.4891
PXO_03700	529732	+	0.219973	0.678542	3.08466	0.458569	0.82002	0.158663	7.13202	1.06694	80.3371
PXO_03700	529882	+	0.153226	0.739502	4.82622	0.586276	0.897454	0.0858379	13.6996	1.02775	177.238
PXO_03700	529992	+	2.39088	0.0218977	0.00915882	-2.36898	0.00222067	0.997047	0.00348386	1.00614	647.165
PXO_03700	530101	+	0.115197	0.772417	6.70518	0.65722	0.935253	0.0523971	22.6109	1.01818	258.956
PXO_03700	530145	+	0.293261	0.664316	2.26527	0.371055	0.778409	0.198268	5.4988	1.06841	78.8115
PXO_03700	530634	+	1.66623	0.0477328	0.0286472	-1.6185	0.0219968	0.973409	0.0352072	1.05231	100.042
PXO_03700	530818	+	0.1287	0.777437	6.04068	0.648737	0.927657	0.0589129	20.0724	1.01832	257.305
PXO_03700	531013	+	0.182943	0.687533	3.75819	0.50459	0.847811	0.132499	8.72021	1.06321	84.5206
PXO_03699	532440	+	0.336224	0.618014	1.8381	0.28179	0.72697	0.247381	4.1679	1.08063	68.256
PXO_03699	532445	+	1.65355	0.046014	0.0278274	-1.60754	0.0223399	0.973412	0.0357688	1.0502	103.793
PXO_03699	532715	+	1.92679	0.0312531	0.0162203	-1.89553	0.00691199	0.991061	0.010895	1.01458	314.752
PXO_03699	532875	+	0.253287	0.637705	2.51772	0.384418	0.776373	0.199626	5.43447	1.07966	68.9738
PXO_03697	534005	+	0.132865	0.996815	7.50249	0.863951	0.968145	0.0222948	47.5753	1.03075	161.523
PXO_03697	534037	+	1.71804	0.0436116	0.0253844	-1.67443	0.0130524	0.983445	0.0207018	1.02128	225.013
PXO_03697	534041	+	1.783	0.0418616	0.0234782	-1.74114	0.0120595	0.984699	0.0191078	1.01829	257.571
PXO_03697	534282	+	0.136905	0.748017	5.46377	0.611112	0.911962	0.0728993	16.2151	1.02493	195.2
PXO_03696	534991	+	0.15261	0.750171	4.91561	0.597561	0.901802	0.0818315	14.3753	1.02468	197.002
PXO_03696	535019	+	0.0972817	0.780254	8.02056	0.682972	0.950111	0.0396872	29.8114	1.01571	294.678
PXO_03693	536861	+	0.124823	0.896177	7.17958	0.771354	0.961815	0.0278952	39.4281	1.02462	197.404
PXO_03693	536870	+	0.120999	0.896543	7.40949	0.775543	0.964418	0.0258301	42.4278	1.02598	188.054
PXO_03693	536891	+	0.126423	0.770666	6.09595	0.644243	0.927107	0.0594659	19.9094	1.01918	246.959
PXO_03693	536956	+	1.65035	0.0496407	0.0300788	-1.60071	0.0232934	0.97185	0.0373319	1.05341	98.2019
PXO_03693	536994	+	0.139886	0.7934	5.67178	0.653515	0.93013	0.0558715	20.8385	1.01389	328.359
PXO_03693	537022	+	1.4274	0.061231	0.0428968	-1.36617	0.0334657	0.959748	0.0541993	1.07443	73.1876
PXO_03693	537060	+	0.160099	0.717108	4.47914	0.557008	0.877302	0.10539	11.1924	1.05197	100.629
PXO_03692	537290	+	0.0851668	0.900477	10.5731	0.815311	0.980975	0.0134217	80.7144	1.02388	202.941
PXO_03692	537347	+	0.0863587	0.911753	10.5577	0.825394	0.981163	0.0132646	81.5366	1.02433	199.518
PXO_03692	537475	+	0.151802	0.752019	4.95395	0.600217	0.903085	0.0806726	14.5864	1.02419	200.589
PXO_03692	537486	+	1.93754	0.0279414	0.0144211	-1.9096	0.00552849	0.99278	0.00870213	1.0158	293.211
PXO_03691	538099	+	0.110952	0.828831	7.47016	0.717879	0.955797	0.0339939	33.8475	1.01408	324.495
PXO_03690	538177	+	0.207353	0.685247	3.30474	0.477894	0.830018	0.149203	7.64355	1.06505	82.3954
PXO_03690	538236	+	1.4615	0.0576454	0.0394427	-1.40385	0.0304362	0.963277	0.049139	1.07135	75.9501
PXO_03690	538280	+	0.160542	0.717843	4.47138	0.557301	0.877424	0.105272	11.2051	1.05167	101.148
PXO_03690	538789	+	0.12277	0.845369	6.88576	0.722598	0.951882	0.0369272	30.9662	1.01656	281.361
PXO_03689	539343	-	2.48078	0.0266716	0.0107513	-2.45411	0.00199191	0.997255	0.00260909	1.02123	225.567
PXO_03689	539787	-	1.62148	0.0861666	0.0531408	-1.53531	0.0304495	0.962321	0.0410547	1.03778	134.075
PXO_03686	540942	+	1.3717	0.0592526	0.0431963	-1.31245	0.0323059	0.960937	0.0522583	1.0804	68.4228
PXO_03686	540963	+	1.88413	0.0367061	0.0194818	-1.84742	0.00937423	0.988011	0.0148128	1.01516	304.131
PXO_03686	542786	+	0.141847	0.744032	5.24531	0.602185	0.907065	0.0772547	15.2782	1.02618	186.751
PXO_03686	542952	+	1.59412	0.0638464	0.0400512	-1.53027	0.0344251	0.95922	0.0558086	1.05569	94.5933
PXO_03686	543060	+	1.78696	0.0443526	0.0248201	-1.74261	0.013183	0.983313	0.0209117	1.01729	270.812
PXO_06280	545404	-	0.272789	0.626357	2.29612	0.353568	0.763355	0.212513	4.2168	1.08691	63.9576
PXO_03680	547893	+	0.228092	0.657938	2.88453	0.429846	0.802	0.175383	6.34048	1.07412	73.4575
PXO_03680	548023	+	0.270784	0.617136	2.27907	0.346352	0.753006	0.221658	4.77225	1.0853	65.0035
PXO_03680	548166	+	0.175799	0.693046	3.94227	0.517248	0.855426	0.125444	9.26195	1.06094	87.3018
PXO_03680	548282	+	1.78171	0.0518723	0.0291138	-1.72984	0.0242045	0.97098	0.0388284	1.04511	114.274
PXO_05451	548532	-	1.57407	0.100627	0.0639281	-1.47344	0.055143	0.935296	0.0762918	1.07506	72.651
PXO_03908	550029	-	2.61427	0.0276465	0.0105752	-2.58663	0.00161463	0.997764	0.00211412	1.02339	206.752
PXO_03909	551114	+	0.335358	0.61792	1.84257	0.282562	0.72705	0.247297	4.16958	1.0807	68.2007
PXO_03909	551118	+	1.45803	0.0656537	0.045029	-1.39238	0.0368764	0.955979	0.0599347	1.07087	76.4058
PXO_03910	552042	+	1.47062	0.0570465	0.0387909	-1.41357	0.0299271	0.96388	0.0482916	1.07051	76.742
PXO_03910	552475	+	0.168967	0.686579	4.06339	0.517612	0.856901	0.123844	9.37359	1.06201	85.9657
PXO_03911	552689	-	0.220398	0.671154	3.0452	0.450757	0.822468	0.15658	6.05614	1.06413	83.4379
PXO_03914	553848	-	0.113665	0.789936	6.94966	0.67627	0.948649	0.0408673	24.1494	1.03184	156.513
PXO_03914	554884	-	1.61247	0.0899748	0.0557995	-1.52249	0.0464398	0.945155	0.0636643	1.06958	77.6508
PXO_03914	555399	-	0.234707	0.658358	2.80502	0.423651	0.806193	0.171889	5.43779	1.07023	77.0101
PXO_03915	555761	+	0.179154	0.692568	3.86576	0.513414	0.852879	0.127823	9.07452	1.06133	86.8054
PXO_03917	556498	+	0.262691	0.63958	2.43472	0.376889	0.773423	0.20259	5.34335	1.07852	69.8425
PXO_03918	556703	+	0.190722	0.738377	3.87149	0.547655	0.873961	0.106967	10.8542	1.02846	173.241
PXO_05456	563391	+	0.136592	0.75152	5.50192	0.614927	0.913528	0.0714919	16.537	1.02391	202.674
PXO_05456	563825	+	0.199267	0.688388	3.4546	0.489121	0.836802	0.142817	8.02635	1.06379	83.8389
PXO_05456	563890	+	2.2089	0.0297446	0.0134658	-2.17916	0.00521898	0.993235	0.00821239	1.00795	526.255
PXO_05456	563902	+	0.147471	0.747194	5.06671	0.599723	0.904442	0.0795206	14.8158	1.02526	192.917
PXO_05456	563924	+	0.127137	0.725507	5.70651	0.59837	0.905216	0.0798669	14.9496	1.04456	115.525
PXO_05456	564096	+	0.155594	0.74962	4.81778	0.594025	0.899689	0.0837012	14.0396	1.02487	195.648
PXO_03930	566913	+	2.11772	0.0302524	0.0142854	-2.08747	0.00589273	0.992375	0.00927888	1.00836	505.378
PXO_03930	567204	+	2.20331	0.0206493	0.00937194	-2.18266	0.00253255	0.996622	0.0039744	1.00979	443.077
PXO_03930	567279	+	1.88206	0.0310301	0.0164873	-1.85103	0.00686548	0.9911	0.0108212	1.0172	272.107
PXO_03930	567362	+	1.24564	0.18681	0.149971	-1.05883	0.207773	0.780873	0.410537	1.06549	81.9072
PXO_03930	567363	+	3.16118	3.75827	1.18889	0.597099	0.6972	0.222363	3.60423	1.00072	2098.59
PXO_03930	567414	+	2.10727	0.0250165	0.0118715	-2.08226	0.00410746	0.994608	0.00645614	1.0103	424.618
PXO_03930	567861	+	2.47366	0.0162284	0.00656046	-2.45743	0.000647707	0.999073	0.00101455	1.00259	1178.42
PXO_03930	567879	+	2.10888	0.0230403	0.0109254	-2.08584	0.00347929	0.995402	0.00546533	1.01124	394.173
PXO_03930	567883	+	1.32272	0.0924316	0.06988	-1.23029	0.0604492	0.929196	0.100712	1.08241	66.9719
PXO_03930	568014	+	2.195	0.0285929	0.0130264	-2.16641	0.00496969	0.993546	0.00781816	1.00748	553.368
PXO_03930	568239	+	1.81072	0.035211	0.0194459	-1.77551	0.00884305	0.988632	0.013966	1.01893	249.824
PXO_03930	568245	+	1.88333	0.0404685	0.0214877	-1.84286	0.011075	0.985923	0.0175304	1.01401	325.971
PXO_03930	568254	+	2.35837	0.023985	0.0101701	-2.33438	0.00214855	0.997026	0.00337048	1.00173	1474.57
PXO_03930	568308	+	1.81072	0.035211	0.0194459	-1.77551	0.00884305	0.988632	0.013966	1.01893	249.824
PXO_03930	568347	+	1.64387	0.050151	0.0305079	-1.59372	0.0237158	0.971353	0.0380254	1.05408	97.1061
PXO_03930	568356	+	1.22181	0.108908	0.0891365	-1.1129	0.0769041	0.910511	0.130411	1.09369	59.9595
PXO_03930	568413	+	2.41926	0.0168008	0.0069446	-2.40246	0.000813209	0.998844	0.00127399	1.00256	1188.48
PXO_03930	568539	+	1.41419	0.0854809	0.060445	-1.32871	0.0533011	0.937422	0.0881324	1.07294	74.4982
PXO_03930	568803	+	2.22265	0.0226136	0.0101742	-2.20003	0.0022394	0.996907	0.00351331	1.00284	1115.88
PXO_03930	568821	+	2.53013	0.015036	0.00594277	-2.5151	0.000430282	0.999373	0.000673833	1.00224	1284.06
PXO_03930	568824	+	2.67638	0.0251085	0.00938151	-2.65127	0.00105361	0.998515	0.00165101	1.00181	1443.63
PXO_03930	568827	+	2.34191	0.0191217	0.008165	-2.32278	0.00129995	0.998175	0.00203753	1.00238	1241.13
PXO_03933	572604	-	0.248204	0.638132	2.571	0.389928	0.785892	0.190981	4.79827	1.07909	69.4093
PXO_03933	572636	-	0.29646	0.632865	2.13474	0.336405	0.755405	0.220452	4.03725	1.08709	63.8442
PXO_03934	573188	+	1.44057	0.0826946	0.0574042	-1.35787	0.0506553	0.940457	0.0835242	1.07027	76.9757
PXO_03934	573337	+	0.133571	0.747409	5.59559	0.613838	0.914146	0.0709733	16.6675	1.02502	194.573
PXO_03934	573350	+	2.0601	0.0306755	0.0148903	-2.02942	0.00629861	0.991858	0.00992203	1.00969	446.875
PXO_03934	573470	+	1.86908	0.0369758	0.0197829	-1.83211	0.00953894	0.987801	0.0150756	1.01579	293.457
PXO_03934	573520	+	0.201291	0.658003	3.26891	0.456712	0.819932	0.158169	7.12777	1.07317	74.2915
PXO_03934	573524	+	1.84703	0.0387235	0.0209653	-1.80831	0.0103896	0.986755	0.0164341	1.01637	284.326
PXO_03934	573541	+	0.163039	0.711905	4.36646	0.548866	0.872983	0.109341	10.7586	1.05389	97.4214
PXO_03934	573611	+	1.87004	0.0274313	0.0146689	-1.8426	0.0053858	0.992933	0.00847631	1.01928	245.801
PXO_03934	573825	+	2.17429	0.0251038	0.0115457	-2.14919	0.00291375	0.996008	0.00457437	1.00295	1089.45
PXO_03934	574010	+	1.80557	0.0361973	0.0200476	-1.76937	0.00927044	0.988104	0.0146473	1.01908	248.091
PXO_03934	575042	+	2.04882	0.0308242	0.0150449	-2.01799	0.00627474	0.991876	0.00988419	1.00992	438.393
PXO_03935	577248	-	0.241544	0.650166	2.69171	0.408622	0.797154	0.180404	5.13723	1.07401	73.5495
PXO_03935	577250	-	1.60688	0.0949751	0.0591054	-1.5119	0.0503446	0.940757	0.0693012	1.07207	75.2855
PXO_03940	582252	+	1.31682	0.0931396	0.0707306	-1.22368	0.0611787	0.928381	0.102007	1.083	66.5553
PXO_03940	582288	+	0.214078	0.675815	3.15686	0.461737	0.820741	0.157856	7.16701	1.06826	78.9689
PXO_03940	582463	+	0.0856233	0.845229	9.87149	0.759606	0.972709	0.0203442	55.7918	1.01379	330.369
PXO_03940	582515	+	2.2979	0.0182119	0.00792546	-2.27968	0.00123217	0.998266	0.00193116	1.003	1076.96
PXO_03941	583360	-	0.156459	0.7916	5.05946	0.635141	0.926482	0.0589537	16.4738	1.02383	203.314
PXO_03941	583463	-	2.6909	0.0204048	0.00758289	-2.6705	0.000637522	0.999092	0.000833923	1.0239	202.777
PXO_03941	583502	-	0.192845	0.680063	3.52648	0.487218	0.846802	0.133686	7.22573	1.05553	94.8456
PXO_03941	583568	-	1.58734	0.0979197	0.061688	-1.48942	0.0528897	0.937854	0.0730002	1.07374	73.7839
PXO_03941	583819	-	1.36084	0.126123	0.0926803	-1.23471	0.0780725	0.909127	0.110702	1.08765	63.4908
PXO_03941	583826	-	1.57979	0.0981593	0.0621342	-1.48163	0.0530927	0.937603	0.0732961	1.0739	73.6425
PXO_03941	583841	-	1.57885	0.0983737	0.0623072	-1.48048	0.053233	0.937435	0.0735007	1.07397	73.5896
PXO_03941	583867	-	0.220895	0.670375	3.03482	0.44948	0.821763	0.157236	6.02702	1.06435	83.1854
PXO_03941	583868	-	1.5814	0.0979959	0.0619678	-1.4834	0.0529572	0.937759	0.0730985	1.07382	73.7189
PXO_03941	583871	-	1.51667	0.099479	0.0655904	-1.41719	0.0541732	0.936211	0.0748731	1.07483	72.845
PXO_03941	583877	-	1.51667	0.099479	0.0655904	-1.41719	0.0541732	0.936211	0.0748731	1.07483	72.845
PXO_03941	583889	-	1.28107	0.135477	0.105753	-1.14559	0.086939	0.898948	0.124471	1.09199	60.906
PXO_03941	583892	-	1.57598	0.099757	0.0632982	-1.47623	0.0543836	0.936147	0.0751807	1.07461	73.0305
PXO_03941	583898	-	1.5563	0.093484	0.0600681	-1.46282	0.0491604	0.941931	0.0675868	1.07156	75.7501
PXO_03941	584048	-	1.5906	0.0971077	0.0610509	-1.4935	0.0521919	0.938633	0.0719841	1.07331	74.168
PXO_03941	584669	-	2.96711	0.0212798	0.0071719	-2.94583	8.38e-05	0.999863	0.000109591	1.03098	160.423
PXO_03943	585477	-	1.82285	0.0619244	0.0339712	-1.76093	0.0252422	0.969576	0.033852	1.05331	98.3568
PXO_03944	586581	+	0.128329	0.811905	6.32675	0.683576	0.942128	0.0454675	25.4834	1.01387	328.693
PXO_03945	588046	+	0.117917	0.795878	6.74947	0.677961	0.93971	0.0483871	24.3982	1.01598	290.406
PXO_03950	593122	-	1.82593	0.0582129	0.0318813	-1.76772	0.0228674	0.972398	0.0305926	1.04941	105.291
PXO_03950	593554	-	1.46418	0.112167	0.0766075	-1.35201	0.0654704	0.92345	0.091581	1.08145	67.6568
PXO_03953	596037	-	1.65555	0.0918777	0.0554969	-1.56367	0.0482199	0.943266	0.0662282	1.07093	76.3416
PXO_03953	596049	-	1.81138	0.0633324	0.0349637	-1.74804	0.0265174	0.968222	0.0356087	1.053	98.8793
PXO_03954	597540	-	0.272664	0.625619	2.29446	0.352954	0.762844	0.212998	4.20489	1.08748	63.6025
PXO_03954	597594	-	0.21988	0.672145	3.05687	0.452265	0.823242	0.155864	6.08838	1.06396	83.6374
PXO_03954	598057	-	0.224036	0.667114	2.9777	0.443077	0.817904	0.160859	5.87159	1.06593	81.4197
PXO_03954	598338	-	0.259539	0.619284	2.38609	0.359745	0.76735	0.208354	4.31165	1.0867	64.0949
PXO_03954	598415	-	1.45195	0.112011	0.0771453	-1.33994	0.0648737	0.924129	0.0906884	1.08073	68.1803
PXO_03955	599120	-	0.184499	0.681521	3.6939	0.497022	0.853783	0.127108	7.63312	1.05287	99.0994
PXO_03955	599789	-	0.232766	0.650164	2.7932	0.417398	0.802949	0.17482	5.32677	1.0722	75.1631
PXO_03955	599865	-	2.02963	0.0429969	0.0211846	-1.98663	0.00868819	0.988817	0.011457	1.01993	238.621
PXO_03956	601205	-	1.80807	0.0628821	0.0347786	-1.74519	0.0176318	0.977793	0.0234626	1.02729	179.888
PXO_03958	603207	-	0.222256	0.658991	2.96501	0.436735	0.814959	0.163506	5.75733	1.06745	79.7979
PXO_03959	603713	+	0.17085	0.699765	4.09578	0.528915	0.861828	0.119576	9.76363	1.05852	90.5024
PXO_03960	604327	+	0.201308	0.67978	3.37682	0.478473	0.830851	0.148365	7.68889	1.06683	80.4513
PXO_03961	604889	-	0.243215	0.65938	2.7111	0.416165	0.801107	0.176767	5.26533	1.07167	75.6487
PXO_03962	605942	-	1.73241	0.0765648	0.0441956	-1.65584	0.0250387	0.968866	0.0335721	1.0319	156.264
PXO_03962	606131	-	2.31808	0.0273261	0.0117882	-2.29076	0.00321675	0.995747	0.00421862	1.02001	237.741
PXO_03965	608092	-	1.81816	0.0549038	0.0301974	-1.76326	0.0135428	0.982732	0.0179467	1.02547	191.491
PXO_03965	608326	-	2.35416	0.0291377	0.0123771	-2.32502	0.0036866	0.995163	0.00483709	1.02147	223.283
PXO_03965	608353	-	1.81385	0.0640309	0.035301	-1.74982	0.0183509	0.976937	0.0244373	1.0274	179.24
PXO_03965	608386	-	1.5996	0.0971309	0.0607221	-1.50246	0.0523033	0.938537	0.0721462	1.07337	74.1164
PXO_03965	608475	-	0.155863	0.755743	4.84878	0.599881	0.909895	0.0746136	13.2006	1.02807	175.401
PXO_03965	608822	-	0.188192	0.741414	3.93967	0.553222	0.883449	0.098312	9.90872	1.02691	182.207
PXO_03965	608881	-	1.81385	0.0640309	0.035301	-1.74982	0.0183509	0.976937	0.0244373	1.0274	179.24
PXO_03965	608998	-	1.86537	0.0586922	0.0314641	-1.80668	0.0157169	0.980153	0.0208737	1.0252	193.313
PXO_03966	609351	-	1.93256	0.0548515	0.0283828	-1.87771	0.0138937	0.982409	0.0184182	1.02324	207.897
PXO_03966	609486	-	1.3853	0.106608	0.0769562	-1.27869	0.0607072	0.928374	0.0844876	1.07941	69.1625
PXO_03966	609843	-	1.85617	0.0653567	0.0352106	-1.79081	0.0191733	0.975992	0.025554	1.02664	183.897
PXO_03966	610219	-	0.272664	0.625619	2.29446	0.352954	0.762844	0.212998	4.20489	1.08748	63.6025
PXO_03966	610243	-	0.213442	0.674364	3.15947	0.460922	0.828896	0.150539	6.33277	1.06198	86.0013
PXO_03966	610320	-	1.38486	0.1212	0.0875184	-1.26365	0.0736097	0.914115	0.103871	1.08587	64.6268
PXO_03966	610407	-	1.61386	0.0950208	0.0588781	-1.51884	0.0506204	0.940481	0.0697009	1.07245	74.9409
PXO_03966	610499	-	1.35865	0.135709	0.099885	-1.22294	0.0881373	0.89855	0.126352	1.08908	62.6149
PXO_03966	610598	-	0.294549	0.638509	2.16775	0.34396	0.760526	0.215583	4.15154	1.08477	65.3544
PXO_03966	610662	-	1.38321	0.122053	0.0882388	-1.26115	0.0743809	0.913261	0.105047	1.08622	64.3984
PXO_03967	610784	-	0.1361	0.851341	6.25525	0.715241	0.949523	0.0390602	24.5903	1.02328	207.585
PXO_03967	610840	-	2.19661	0.0427193	0.0194479	-2.15389	0.00846768	0.989174	0.0111638	1.02178	220.423
PXO_03967	610861	-	1.95264	0.0547199	0.0280235	-1.89792	0.0139248	0.982387	0.01846	1.02322	208.08
PXO_03967	610865	-	0.294262	0.688596	2.34007	0.394334	0.811019	0.165504	5.61005	1.03012	164.581
PXO_03967	610933	-	1.29746	0.133357	0.102783	-1.16411	0.0849665	0.901197	0.121385	1.09115	61.3921
PXO_03967	610939	-	1.33622	0.127887	0.0957081	-1.20834	0.0796591	0.907228	0.113146	1.08879	62.792
PXO_03967	611116	-	1.53813	0.102542	0.0666666	-1.43558	0.0567671	0.933375	0.0786741	1.07625	71.6598
PXO_03967	611128	-	1.73241	0.0765648	0.0441956	-1.65584	0.0250387	0.968866	0.0335721	1.0319	156.264
PXO_03967	611142	-	0.22226	0.668567	3.00805	0.446308	0.819918	0.158965	5.95187	1.0651	82.3404
PXO_03967	611404	-	1.65173	0.0934406	0.0565714	-1.55829	0.049463	0.941862	0.0680243	1.07166	75.6607
PXO_03967	611498	-	0.229388	0.662888	2.88981	0.4335	0.812098	0.166317	5.64976	1.06799	79.2388
PXO_03967	611541	-	0.229081	0.66358	2.89671	0.4345	0.812611	0.165855	5.6688	1.068	79.2362
PXO_03967	611712	-	0.158877	0.752383	4.73562	0.593505	0.906627	0.0775288	12.6929	1.028	175.787
PXO_03971	615729	-	1.83727	0.0643873	0.0350451	-1.77288	0.0185961	0.976665	0.0247701	1.02687	182.449
PXO_03971	615732	-	1.97637	0.0639487	0.0323566	-1.91242	0.0263374	0.96856	0.0353604	1.05667	93.1321
PXO_03972	616280	-	0.239139	0.647812	2.70893	0.408673	0.79733	0.180196	5.14282	1.07455	73.0857
PXO_03978	620265	-	0.235044	0.666596	2.83605	0.431553	0.810555	0.167796	5.59312	1.06726	80.0018
PXO_03979	620447	+	0.185739	0.676989	3.64485	0.49125	0.840632	0.139027	8.25689	1.06663	80.6711
PXO_03979	621502	+	1.35633	0.0757901	0.055879	-1.28054	0.0459426	0.945453	0.0753795	1.08061	68.268
PXO_03980	623635	-	0.176888	0.701192	3.96404	0.524304	0.867933	0.114187	8.59105	1.04819	107.674
PXO_03981	625666	-	1.57881	0.0967883	0.0613046	-1.48202	0.0517211	0.939129	0.0712992	1.073	74.4384
PXO_03981	625767	-	1.45598	0.120675	0.0828819	-1.33531	0.0725461	0.915803	0.102253	1.08299	66.5641
PXO_03981	626153	-	0.219412	0.672554	3.06526	0.453143	0.823898	0.155231	6.11594	1.06344	84.2475
PXO_03982	629209	-	0.828515	0.310105	0.37429	-0.51841	0.365	0.615894	0.751404	1.07491	72.7781
PXO_03982	629210	-	0.16144	0.740738	4.58831	0.579298	0.90079	0.0828056	11.8692	1.02837	173.735
PXO_03982	629212	-	0.538705	0.443119	0.822563	-0.0955863	0.546566	0.432404	1.57573	1.05255	99.6307
PXO_03982	629213	-	0.232859	0.725981	3.11768	0.493122	0.835048	0.145023	6.61771	1.05548	94.9182
PXO_03982	629215	-	0.764592	0.347384	0.45434	-0.417207	0.412499	0.568124	0.917843	1.06857	78.6536
PXO_03982	629216	-	0.155524	0.757336	4.86956	0.601811	0.910612	0.0739675	13.3171	1.02803	175.606
PXO_03982	629246	-	0.197859	0.746908	3.77495	0.549049	0.88165	0.0998617	9.73825	1.02606	187.544
PXO_03984	631366	+	0.156679	0.73665	4.70164	0.57997	0.893972	0.0889681	13.1982	1.02867	172.094
PXO_03984	632217	+	1.69126	0.0390813	0.0231078	-1.65218	0.0156357	0.98077	0.0248641	1.05036	103.513
PXO_03993	638973	-	1.99098	0.0512355	0.0257338	-1.93975	0.0182734	0.977867	0.0243322	1.04796	108.149
PXO_03993	639580	-	0.221637	0.669508	3.02074	0.447872	0.820825	0.158115	5.9886	1.06471	82.7792
PXO_03993	639582	-	0.772543	0.342669	0.443559	-0.429874	0.406499	0.574162	0.895346	1.06927	77.9559
PXO_03993	639583	-	0.619469	0.677392	1.0935	0.0579228	0.566079	0.376116	1.70537	1.05462	96.2452
PXO_03993	640266	-	1.54553	0.0971293	0.0628455	-1.4484	0.052596	0.938159	0.0725722	1.07301	74.4282
PXO_03994	641558	+	1.66623	0.0477328	0.0286472	-1.6185	0.0219968	0.973409	0.0352072	1.05231	100.042
PXO_04004	648891	+	1.62226	0.0596643	0.0367785	-1.56259	0.0307229	0.963325	0.0496164	1.05442	96.5596
PXO_04004	649156	+	0.22683	0.652217	2.87535	0.425386	0.79942	0.177662	6.23877	1.07593	71.9168
PXO_04006	651022	-	0.234579	0.649463	2.76863	0.414884	0.80132	0.17637	5.27236	1.07281	74.614
PXO_04006	651184	-	1.57333	0.0993578	0.0631511	-1.47398	0.0540858	0.936477	0.0747455	1.07451	73.1222
PXO_04007	651680	+	1.70154	0.0557613	0.032771	-1.64578	0.0276168	0.966999	0.0444577	1.04981	104.524
PXO_04008	652327	+	0.184977	0.678382	3.6674	0.493406	0.841738	0.138024	8.32554	1.06619	81.1418
PXO_04008	652343	+	1.30909	0.093866	0.0717033	-1.21522	0.061787	0.927627	0.103088	1.08384	65.9821
PXO_04008	652358	+	1.73799	0.0380969	0.0219201	-1.69989	0.0151661	0.981343	0.0241059	1.04932	105.457
PXO_04009	653100	-	0.170801	0.747262	4.37505	0.576462	0.896877	0.0862097	11.3693	1.0274	179.261
PXO_04010	654057	+	2.31784	0.0183356	0.00791062	-2.29951	0.00122281	0.99828	0.00191647	1.00275	1136.3
PXO_04011	654312	+	1.48606	0.0558401	0.0375759	-1.43022	0.0288628	0.965143	0.0465233	1.06883	78.3875
PXO_04011	654315	+	1.87621	0.0370432	0.0197436	-1.83917	0.00960158	0.987732	0.0151755	1.01551	298.103
PXO_04013	656477	+	0.113915	0.809257	7.10402	0.695341	0.949959	0.0390381	29.7161	1.01263	356.535
PXO_04017	660541	-	1.36024	0.137101	0.100792	-1.22314	0.0879335	0.89827	0.126032	1.09143	61.2274
PXO_04017	661053	-	0.329646	0.598903	1.81681	0.269257	0.714627	0.259556	3.27355	1.10344	55.1162
PXO_04018	662606	+	0.130733	0.810872	6.20249	0.680139	0.940265	0.0470023	24.6398	1.01398	326.425
PXO_04019	663141	+	0.175455	0.692243	3.9454	0.516787	0.855195	0.125649	9.24474	1.0612	86.979
PXO_04019	663303	+	0.146623	0.791898	5.40092	0.645275	0.926033	0.0593897	19.5975	1.01424	321.322
PXO_04022	666078	+	1.63896	0.0461721	0.0281715	-1.59279	0.0208226	0.974665	0.0332878	1.05478	95.9949
PXO_04022	666178	+	0.227054	0.659159	2.90309	0.432104	0.803366	0.174102	6.39539	1.07372	73.8021
PXO_04023	666560	+	1.39367	0.0803362	0.0576438	-1.31333	0.0493648	0.941772	0.0812859	1.0758	72.0263
PXO_04023	666791	+	1.21004	0.110532	0.0913458	-1.09951	0.0785866	0.908598	0.133507	1.09498	59.2647
PXO_04023	666848	+	1.2361	0.0929015	0.075157	-1.1432	0.0624916	0.926504	0.104342	1.09368	59.9636
PXO_04023	667022	+	1.4617	0.0578037	0.0395456	-1.40389	0.0306306	0.963053	0.0494627	1.07153	75.7789
PXO_04027	669530	+	1.63588	0.0451966	0.0276283	-1.59068	0.0203531	0.975181	0.0325217	1.05651	93.3674
PXO_04027	669533	+	1.74806	0.0377194	0.0215779	-1.71034	0.0148456	0.981715	0.0235888	1.04892	106.23
PXO_04027	669710	+	1.39582	0.0873922	0.0626098	-1.30843	0.0551403	0.935315	0.0913511	1.07477	72.8917
PXO_04028	670267	+	1.43778	0.0840833	0.0584813	-1.3537	0.0516612	0.939345	0.0852732	1.07003	77.203
PXO_04028	670501	+	1.49883	0.0524369	0.0349852	-1.44639	0.0263281	0.968115	0.042327	1.06762	79.6221
PXO_04028	670706	+	1.32433	0.0932308	0.0703984	-1.2311	0.0618989	0.927965	0.103287	1.08217	67.1381
PXO_04028	670987	+	1.31999	0.0924068	0.0700057	-1.22758	0.0603586	0.929255	0.100552	1.08268	66.7841
PXO_04029	672573	-	1.96006	0.0530509	0.0270659	-1.90701	0.0192395	0.976672	0.0256439	1.04876	106.553
PXO_04029	672812	-	0.153917	0.764107	4.96442	0.61019	0.913663	0.0712315	13.8338	1.02792	176.25
PXO_04030	674067	-	2.02882	0.0477797	0.0235505	-1.98104	0.010817	0.986217	0.014295	1.02143	223.679
PXO_04038	680483	-	2.01777	0.0522421	0.0258911	-1.96552	0.0122312	0.98444	0.0161871	1.02137	224.21
PXO_04038	680552	-	1.82094	0.0641083	0.0352061	-1.75683	0.0183696	0.97692	0.0244628	1.02721	180.407
PXO_04038	680618	-	1.99391	0.0511386	0.0256474	-1.94277	0.0122978	0.984395	0.0162762	1.0222	216.681
PXO_04038	680640	-	0.210314	0.673343	3.2016	0.463029	0.830719	0.14876	6.41505	1.06104	87.172
PXO_04038	681056	-	1.7679	0.0751182	0.0424901	-1.69278	0.0244638	0.969599	0.0327819	1.03048	162.815
PXO_04038	681064	-	0.185619	0.734082	3.95477	0.548462	0.881623	0.100045	9.7357	1.02755	178.366
PXO_04038	681544	-	0.226307	0.66369	2.9327	0.437383	0.814624	0.163932	5.74455	1.06725	80.0103
PXO_04038	681722	-	2.78935	0.0221522	0.00794169	-2.7672	0.000333392	0.999489	0.000435966	1.03062	162.123
PXO_04040	684636	+	0.133567	0.743783	5.56861	0.610216	0.912813	0.0721619	16.3886	1.02615	186.999
PXO_04040	684673	+	0.122232	0.775104	6.34124	0.652872	0.931181	0.0559098	21.1807	1.01829	257.575
PXO_04040	684675	+	0.138648	0.777145	5.60517	0.638497	0.920768	0.0648246	18.1912	1.01891	250.07
PXO_04040	684694	+	0.254032	0.637264	2.5086	0.383232	0.775697	0.200269	5.4134	1.07977	68.8908
PXO_04041	685332	-	1.06696	0.185435	0.173798	-0.881526	0.139911	0.840027	0.212648	1.10687	53.6196
PXO_04041	685374	-	1.5751	0.100444	0.0637697	-1.47466	0.0549692	0.935494	0.0760374	1.07494	72.752
PXO_04041	685380	-	1.2413	0.141527	0.114015	-1.09977	0.0930221	0.892055	0.134073	1.09435	59.6
PXO_04041	685397	-	0.301954	0.626854	2.07599	0.3249	0.748571	0.226982	3.89197	1.08977	62.1996
PXO_04041	685420	-	0.220408	0.671124	3.04492	0.450716	0.822487	0.156557	6.05691	1.06404	83.5497
PXO_04041	685456	-	0.139378	0.719439	5.1618	0.580061	0.904116	0.081008	12.3263	1.03802	133.318
PXO_04041	685489	-	0.141672	0.71428	5.04177	0.572608	0.900496	0.0842516	11.8303	1.03883	130.81
PXO_04041	685497	-	1.1204	0.239628	0.213877	-0.880771	0.265334	0.71946	0.472124	1.07232	75.0537
PXO_04041	685499	-	1.08756	0.4281	0.393633	-0.659461	0.277288	0.681488	0.501557	1.15435	39.6745
PXO_04041	685505	-	1.3585	0.12668	0.0932499	-1.23182	0.0786872	0.908474	0.111648	1.08775	63.4329
PXO_04041	685628	-	1.6963	0.0734397	0.0432941	-1.62286	0.0340806	0.959449	0.0461232	1.05862	90.3688
PXO_04041	685637	-	0.22109	0.660102	2.98566	0.439011	0.816354	0.162196	5.811	1.0669	80.379
PXO_04041	685712	-	0.247855	0.637384	2.5716	0.389529	0.785723	0.191121	4.79343	1.07917	69.3477
PXO_04041	685719	-	0.306095	0.629826	2.05762	0.323731	0.749357	0.226287	3.90829	1.08877	62.8054
PXO_04041	685887	-	1.31366	0.145137	0.110483	-1.16852	0.0957545	0.889467	0.138429	1.09465	59.4401
PXO_04042	686672	+	0.152301	0.711954	4.67464	0.559652	0.880688	0.102199	11.5544	1.05258	99.5867
PXO_04042	687457	+	1.66672	0.0504727	0.0302827	-1.61624	0.0235797	0.971583	0.0378018	1.05051	103.236
PXO_04042	687553	+	1.33179	0.093365	0.0701047	-1.23843	0.06068	0.928944	0.101122	1.08049	68.3591
PXO_04042	687715	+	1.3116	0.0933932	0.0712058	-1.2182	0.0612724	0.928218	0.102173	1.08342	66.27
PXO_04042	687760	+	0.306126	0.663783	2.16833	0.357656	0.773738	0.202751	5.35297	1.06776	79.4801
PXO_04042	687773	+	0.174885	0.70206	4.01441	0.527175	0.860137	0.121162	9.62666	1.05806	91.1421
PXO_04043	688249	+	2.00216	0.0344836	0.0172232	-1.96768	0.0119222	0.985464	0.0188877	1.03203	155.69
PXO_04043	688270	+	1.20642	0.0964521	0.0799493	-1.10996	0.0660815	0.922375	0.11076	1.09687	58.2723
PXO_04043	688295	+	1.32433	0.0932308	0.0703984	-1.2311	0.0618989	0.927965	0.103287	1.08217	67.1381
PXO_04043	688369	+	1.21689	0.0892172	0.0733157	-1.12767	0.0594557	0.929768	0.0989523	1.09625	58.5957
PXO_04043	688490	+	1.32433	0.0932308	0.0703984	-1.2311	0.0618989	0.927965	0.103287	1.08217	67.1381
PXO_04043	688495	+	1.72495	0.0383883	0.0222547	-1.68657	0.0154687	0.981026	0.0245944	1.04902	106.044
PXO_04043	688513	+	2.33329	0.0217782	0.00933365	-2.31152	0.00242212	0.996785	0.00380067	1.00656	613.81
PXO_04043	688560	+	0.324146	0.622215	1.91955	0.298069	0.733796	0.240783	4.31491	1.08009	68.6495
PXO_04043	688617	+	0.169523	0.701568	4.13847	0.532044	0.863685	0.117862	9.91798	1.05779	91.527
PXO_04043	688657	+	1.18019	0.114698	0.0971861	-1.06549	0.0829416	0.903651	0.141575	1.09822	57.5911
PXO_04043	688741	+	1.78094	0.0360034	0.0202159	-1.74494	0.00916812	0.988215	0.0144841	1.01988	239.229
PXO_04043	688804	+	0.127944	0.836721	6.53972	0.708777	0.947451	0.0406648	28.2228	1.01606	289.117
PXO_04043	688978	+	1.98508	0.0461984	0.0232728	-1.93888	0.0190511	0.97723	0.0304008	1.0321	155.345
PXO_04043	689026	+	1.64338	0.0490229	0.0298306	-1.59435	0.0228578	0.972335	0.0366174	1.05409	97.0991
PXO_04043	689345	+	0.210926	0.682427	3.23539	0.471501	0.826272	0.152695	7.445	1.06601	81.342
PXO_04045	690499	+	1.38222	0.0804732	0.0582203	-1.30175	0.0498233	0.941227	0.0820805	1.07762	70.5494
PXO_04045	691036	+	1.8589	0.0369175	0.0198599	-1.82198	0.00943692	0.987918	0.0149128	1.01555	297.441
PXO_04046	691244	-	0.218463	0.67372	3.08391	0.455257	0.825108	0.154103	6.16728	1.063	84.7678
PXO_04046	691308	-	0.244174	0.64174	2.6282	0.397566	0.790643	0.186483	4.93682	1.07714	70.9382
PXO_04046	691733	-	0.248204	0.638132	2.571	0.389928	0.785892	0.190981	4.79827	1.07909	69.4093
PXO_04046	691747	-	0.272526	0.649899	2.38473	0.377374	0.778624	0.198226	4.59782	1.07832	69.9984
PXO_04049	693474	-	0.298057	0.628096	2.1073	0.330039	0.751037	0.224615	3.94349	1.08935	62.4494
PXO_04049	693485	-	0.356658	0.579979	1.62615	0.223321	0.687809	0.285504	2.88005	1.11297	51.1778
PXO_04049	694364	-	1.63539	0.0810207	0.0495423	-1.55436	0.0392709	0.953239	0.0534347	1.06479	82.6901
PXO_04049	695093	-	2.0077	0.0506163	0.0252111	-1.95709	0.0178581	0.978364	0.0237691	1.04783	108.4
PXO_04049	695177	-	1.93675	0.0552835	0.0285445	-1.88146	0.0141014	0.982159	0.0186975	1.0233	207.444
PXO_04051	697476	-	1.94485	0.0552713	0.0284192	-1.88958	0.0141652	0.982091	0.0187833	1.02336	206.976
PXO_04051	697616	-	0.330011	0.594086	1.8002	0.264075	0.710622	0.263365	3.21017	1.10584	54.0566
PXO_04051	697922	-	0.127037	0.758906	5.9739	0.631869	0.93175	0.0554969	17.8464	1.03071	161.699
PXO_04051	697963	-	0.126329	0.778618	6.16341	0.652289	0.937024	0.0508529	19.4505	1.03036	163.37
PXO_04051	697974	-	2.12804	0.0453178	0.0212956	-2.08272	0.0097351	0.987592	0.0128512	1.02164	221.705
PXO_04055	701277	+	0.112355	0.920506	8.19283	0.808151	0.97041	0.0211659	51.3353	1.02608	187.417
PXO_04056	702689	+	1.1879	0.102756	0.0865023	-1.08514	0.0722423	0.91545	0.12189	1.09886	57.2748
PXO_04058	705255	+	1.63892	0.0501149	0.0305781	-1.5888	0.0236288	0.971448	0.0378826	1.05409	97.0868
PXO_04058	705680	+	0.111113	0.799579	7.19611	0.688466	0.949435	0.0396013	29.392	1.01207	370.774
PXO_04060	708560	-	3.44706	0.02918	0.00846518	-3.41788	9.06e-05	0.999859	0.000118412	1.02719	180.511
PXO_04062	708992	+	0.115577	0.925473	8.00739	0.809896	0.969437	0.0218523	49.651	1.02664	183.844
PXO_04062	709112	+	2.05533	0.030731	0.0149518	-2.0246	0.00652364	0.991627	0.0102788	1.0105	417.748
PXO_04062	709125	+	0.127906	0.857129	6.70126	0.729224	0.950399	0.0380545	29.9932	1.01731	270.59
PXO_04062	709126	+	0.809669	0.468962	0.579202	-0.340707	0.334811	0.615188	0.787893	1.11276	51.2579
PXO_04062	709128	+	0.146946	0.690123	4.69645	0.543177	0.875511	0.106481	11.0089	1.05794	91.3164
PXO_04062	709381	+	1.62337	0.0595923	0.036709	-1.56378	0.0306623	0.963396	0.0495155	1.05434	96.6965
PXO_04062	709437	+	0.209111	0.68248	3.26373	0.473369	0.827454	0.151591	7.50674	1.06599	81.3574
PXO_04062	709489	+	1.32085	0.0814633	0.0616748	-1.23939	0.0506353	0.94011	0.0834895	1.08282	66.6851
PXO_04062	709522	+	1.21671	0.0780687	0.0641639	-1.13864	0.0497377	0.940556	0.0819321	1.09751	57.9495
PXO_04062	709527	+	0.29136	0.664013	2.27901	0.372652	0.778554	0.198118	5.50342	1.06861	78.6133
PXO_04062	709552	+	0.220733	0.677605	3.0698	0.456872	0.819051	0.15957	7.08543	1.06725	80.0098
PXO_04063	710289	-	0.153776	0.764499	4.97151	0.610723	0.913904	0.0710155	13.8762	1.02791	176.294
PXO_04063	710539	-	1.31764	0.144584	0.109729	-1.17306	0.0952418	0.89006	0.13761	1.09438	59.584
PXO_04063	710548	-	0.226616	0.663183	2.92646	0.436567	0.81415	0.164375	5.72659	1.06745	79.8031
PXO_04063	710556	-	0.286374	0.64674	2.25837	0.360366	0.770359	0.206165	4.38528	1.0804	68.4242
PXO_04063	710600	-	2.2335	0.0345696	0.0154778	-2.19893	0.00401203	0.994562	0.00526579	1.01475	311.557
PXO_04063	710603	-	1.27721	0.136044	0.106517	-1.14117	0.0875011	0.89831	0.125353	1.09222	60.7761
PXO_04063	710615	-	1.57119	0.0784716	0.0499442	-1.49271	0.0368827	0.955741	0.0500607	1.06296	84.821
PXO_04063	710656	-	0.299133	0.606999	2.0292	0.307866	0.735296	0.239423	3.63125	1.09801	57.6976
PXO_04063	710852	-	1.57577	0.0991156	0.0628997	-1.47666	0.0538908	0.936702	0.0744607	1.07438	73.2267
PXO_04063	710888	-	1.3172	0.144609	0.109785	-1.17259	0.0952334	0.890054	0.137596	1.09444	59.5514
PXO_04063	711053	-	1.08135	0.193777	0.1792	-0.887571	0.146636	0.832843	0.224626	1.10897	52.7469
PXO_04063	711058	-	0.320276	0.608037	1.89848	0.287761	0.725995	0.248624	3.4636	1.09883	57.2882
PXO_04063	711083	-	1.5784	0.0988434	0.0626225	-1.47956	0.0536636	0.936964	0.074129	1.07424	73.3516
PXO_04064	711508	-	1.5655	0.0996393	0.063647	-1.46586	0.0543293	0.936182	0.0751013	1.07467	72.9773
PXO_04067	714877	-	0.179119	0.698237	3.89817	0.519118	0.865059	0.116833	8.38025	1.04914	105.808
PXO_04069	716576	+	1.20937	0.106858	0.0883585	-1.10252	0.0751012	0.912447	0.127106	1.09503	59.2377
PXO_04069	717062	+	1.40106	0.0844487	0.0602748	-1.31661	0.0515817	0.939303	0.0851348	1.07199	75.3596
PXO_04086	728072	+	1.29792	0.0881995	0.0679546	-1.20972	0.0572195	0.932659	0.0950046	1.08605	64.5112
PXO_04087	730221	+	0.139105	0.764458	5.49556	0.625353	0.916471	0.0687922	17.1749	1.02099	227.822
PXO_04088	730710	+	1.75673	0.0537704	0.0306081	-1.70296	0.0259526	0.969093	0.0417073	1.04382	117.28
PXO_04088	731622	+	2.02708	0.0243771	0.0120257	-2.00271	0.00406453	0.994644	0.00638838	1.01324	342.42
PXO_04090	733619	-	1.34394	0.135536	0.100849	-1.20841	0.0879166	0.898708	0.126006	1.0892	62.5424
PXO_04091	734393	-	2.25651	0.0347998	0.015422	-2.22171	0.00550534	0.992853	0.0072366	1.02051	232.612
PXO_04091	734790	-	0.207722	0.674458	3.24693	0.466736	0.83317	0.146473	6.52849	1.06031	88.1163
PXO_04091	734816	-	1.73321	0.0841318	0.048541	-1.64908	0.0421005	0.950341	0.057454	1.06714	80.125
PXO_04091	734939	-	0.281973	0.611196	2.16757	0.329223	0.747863	0.227177	3.87738	1.09399	59.7981
PXO_04093	737794	+	1.73206	0.0481637	0.0278072	-1.68389	0.0221826	0.973287	0.0355112	1.04782	108.424
PXO_05462	738110	-	0.247157	0.657128	2.65875	0.409971	0.797399	0.180299	5.14503	1.07305	74.399
PXO_04097	741285	-	0.298878	0.632235	2.11536	0.333357	0.753979	0.221829	4.00627	1.08745	63.6159
PXO_04098	742843	-	1.59719	0.0949796	0.0594668	-1.50221	0.0504541	0.940593	0.0694599	1.07229	75.0791
PXO_04098	742859	-	0.216481	0.673389	3.11061	0.456908	0.826325	0.152947	6.21965	1.06267	85.1587
PXO_04098	743085	-	0.286986	0.61611	2.14683	0.329124	0.74825	0.227001	3.88535	1.09308	60.2982
PXO_04098	743087	-	0.224095	0.666448	2.97395	0.442353	0.817524	0.161215	5.85664	1.06614	81.1992
PXO_04100	746065	-	1.33267	0.141103	0.10588	-1.19157	0.0921119	0.893611	0.132628	1.09296	60.3626
PXO_04100	746074	-	0.22186	0.669124	3.01597	0.447264	0.820479	0.158436	5.97457	1.06483	82.6421
PXO_04100	746173	-	0.196926	0.661855	3.36093	0.464929	0.835151	0.144278	6.62268	1.05983	88.7382
PXO_04100	746237	-	1.61173	0.0754561	0.0468169	-1.53627	0.0347035	0.958339	0.0469965	1.06093	87.3189
PXO_04100	746421	-	0.34588	0.583515	1.68704	0.237635	0.695097	0.278373	2.98014	1.11117	51.8705
PXO_04101	746823	-	1.51305	0.107369	0.0709621	-1.40568	0.0608498	0.928744	0.0846988	1.07852	69.8487
PXO_04101	746943	-	1.57735	0.0861385	0.0546095	-1.49121	0.0432106	0.948637	0.0590375	1.0678	79.4373
PXO_04102	747419	+	1.41135	0.0860085	0.0609407	-1.32534	0.0538844	0.936762	0.0891519	1.07343	74.0553
PXO_04102	748040	+	0.102203	0.816228	7.98636	0.714025	0.958646	0.0318117	36.2872	1.01223	366.788
PXO_04102	748100	+	2.28925	0.0256593	0.0112086	-2.26359	0.00266903	0.996328	0.00418915	1.002	1368.35
PXO_04103	748520	+	1.72495	0.0383883	0.0222547	-1.68657	0.0154687	0.981026	0.0245944	1.04902	106.044
PXO_04103	748558	+	0.12288	0.77312	6.29167	0.65024	0.930096	0.0568684	20.8276	1.01867	252.951
PXO_04104	750284	+	0.955755	0.543768	0.56894	-0.411988	0.602652	0.369506	2.37415	1.08574	64.7095
PXO_04104	750331	+	1.36092	0.0663248	0.0487354	-1.29459	0.0380583	0.954343	0.0619316	1.0811	67.9068
PXO_04104	750845	+	0.22873	0.657156	2.87306	0.428425	0.801155	0.176175	6.30687	1.07436	73.2432
PXO_04111	755653	-	0.272758	0.649167	2.38001	0.37641	0.778185	0.198639	4.58611	1.07867	69.732
PXO_04111	755850	-	0.434863	0.55213	1.26966	0.117266	0.634828	0.337461	2.27254	1.12555	46.8865
PXO_04111	756053	-	0.223974	0.668339	2.984	0.444364	0.818614	0.160196	5.8997	1.06546	81.9389
PXO_04111	756060	-	1.32858	0.139851	0.105264	-1.18873	0.0888927	0.89703	0.127541	1.09128	61.3159
PXO_04111	756125	-	0.299379	0.606794	2.02684	0.307415	0.73502	0.239688	3.62609	1.09812	57.6439
PXO_04112	757089	+	1.74867	0.0414295	0.0236921	-1.70724	0.0118563	0.984922	0.018782	1.02007	237.102
PXO_04118	760526	-	0.240894	0.664673	2.75919	0.423778	0.805611	0.172536	5.41761	1.06953	77.6998
PXO_04119	761766	-	1.4723	0.109939	0.0746717	-1.36236	0.0628968	0.926336	0.0877393	1.07993	68.7699
PXO_04246	766964	-	2.89893	0.0210577	0.00726396	-2.87787	0.000427391	0.999391	0.00055894	1.02422	200.345
PXO_04246	767724	-	0.211717	0.709266	3.35007	0.497549	0.854606	0.124805	7.68376	1.02874	171.698
PXO_04246	767987	-	2.09982	0.0457635	0.0217941	-2.05405	0.00999635	0.98726	0.0131995	1.02148	223.174
PXO_04246	768146	-	1.85289	0.0606571	0.0327364	-1.79224	0.0166769	0.978986	0.0221704	1.02586	188.879
PXO_04245	768440	+	1.95195	0.0294835	0.0151046	-1.92247	0.00610883	0.992064	0.00962123	1.0142	322.026
PXO_04245	768564	+	0.157165	0.753269	4.79285	0.596104	0.901015	0.08255	14.2487	1.02405	201.653
PXO_04245	768591	+	0.196901	0.688382	3.49608	0.491481	0.838317	0.141407	8.11626	1.06377	83.8616
PXO_04245	768630	+	0.134914	0.781988	5.79618	0.647073	0.924359	0.061696	19.129	1.01835	256.891
PXO_04245	768734	+	2.06598	0.0303073	0.0146697	-2.03567	0.00616941	0.992027	0.00971723	1.01053	416.709
PXO_04245	769121	+	1.89711	0.0390706	0.0205948	-1.85804	0.0101641	0.987023	0.0160738	1.01291	349.822
PXO_04244	769763	+	0.220132	0.678344	3.08154	0.458212	0.819813	0.158857	7.12201	1.06701	80.2656
PXO_04244	769793	+	0.146467	0.690916	4.7172	0.544449	0.876221	0.105843	11.0809	1.05765	91.7259
PXO_04244	769938	+	0.159757	0.701276	4.38965	0.541519	0.870329	0.111602	10.5064	1.05661	93.2235
PXO_04244	769968	+	0.112812	0.791578	7.01681	0.678767	0.942008	0.0464732	25.4273	1.0158	293.328
PXO_04241	771448	+	2.03154	0.0311315	0.0153241	-2.00041	0.00660478	0.991477	0.0104075	1.01137	390.389
PXO_04239	772697	+	0.134997	0.767031	5.68182	0.632034	0.920393	0.0653051	18.0982	1.02014	236.388
PXO_04239	772750	+	1.61955	0.0597658	0.0369028	-1.55978	0.0308305	0.963223	0.0497958	1.05445	96.5249
PXO_04239	772768	+	1.34357	0.0826839	0.0615402	-1.26089	0.0514426	0.939331	0.0848928	1.08002	68.7054
PXO_04239	772772	+	0.284831	0.671669	2.35813	0.386838	0.786591	0.190463	5.76964	1.0664	80.9152
PXO_04239	772900	+	1.80078	0.0300087	0.0166643	-1.77077	0.00620881	0.99187	0.00977968	1.01974	240.671
PXO_04236	774514	+	1.64112	0.0501481	0.0305572	-1.59097	0.023682	0.971388	0.0379699	1.05411	97.0649
PXO_04234	775822	-	1.44584	0.114641	0.0792908	-1.33119	0.0670192	0.92166	0.0939031	1.08215	67.1564
PXO_04234	776119	-	1.21766	0.15994	0.131351	-1.05772	0.110564	0.872803	0.162499	1.0999	56.7671
PXO_04233	777117	+	0.182161	0.700301	3.8444	0.518139	0.854115	0.126717	9.1647	1.0591	89.7212
PXO_04232	777503	+	1.45342	0.0703363	0.0483937	-1.38308	0.040611	0.951765	0.0662613	1.07053	76.7236
PXO_04232	777603	+	0.126482	0.761509	6.02069	0.635027	0.923987	0.0622659	19.0279	1.02108	226.955
PXO_04231	778933	+	2.25498	0.0227704	0.0100979	-2.23221	0.00219473	0.996966	0.00344308	1.00245	1219.87
PXO_04231	778996	+	2.00326	0.0319327	0.0159404	-1.97132	0.00702304	0.990951	0.0110713	1.01216	368.44
PXO_04231	779284	+	1.4539	0.0581384	0.0399879	-1.39576	0.0308532	0.962784	0.0498336	1.07204	75.3138
PXO_04231	779369	+	1.76839	0.0435148	0.024607	-1.72487	0.0129323	0.98362	0.0205089	1.01882	251.171
PXO_04229	780091	-	0.301726	0.628265	2.08224	0.326539	0.749763	0.22585	3.91675	1.08915	62.5708
PXO_04229	780095	-	0.184674	0.743897	4.02816	0.559223	0.886541	0.0955022	10.2145	1.02691	182.231
PXO_04228	780709	-	1.61635	0.0929105	0.0574817	-1.52344	0.048676	0.942645	0.0668867	1.07106	76.2195
PXO_04228	781136	-	0.22046	0.671279	3.0449	0.450819	0.822462	0.156587	6.0559	1.06416	83.4124
PXO_04228	781630	-	2.11338	0.0441302	0.0208813	-2.06925	0.0091943	0.988239	0.0121306	1.02091	228.623
PXO_04227	782095	+	0.133637	0.752957	5.63435	0.619321	0.916242	0.0690819	17.1237	1.02337	206.918
PXO_04227	782196	+	0.179154	0.692568	3.86576	0.513414	0.852879	0.127823	9.07452	1.06133	86.8054
PXO_04227	782687	+	1.62918	0.0566469	0.0347702	-1.57253	0.0284652	0.965907	0.0458636	1.05418	96.9542
PXO_04223	785553	-	2.61526	0.0234292	0.00895868	-2.59183	0.00110188	0.998457	0.00144201	1.0222	216.696
PXO_04222	786144	-	0.161063	0.74199	4.60683	0.580927	0.901438	0.0822246	11.9559	1.02835	173.823
PXO_04222	786273	-	0.190925	0.729993	3.82346	0.539068	0.876909	0.104323	9.31282	1.02755	178.404
PXO_04221	786884	-	0.16657	0.755252	4.53413	0.588682	0.902333	0.0812861	12.0774	1.02731	179.808
PXO_04221	787158	-	0.171599	0.808102	4.70925	0.636503	0.924028	0.0608315	15.8997	1.02138	224.129
PXO_04221	787236	-	0.135251	0.817847	6.04687	0.682596	0.944965	0.043065	22.4457	1.02492	195.241
PXO_04220	788176	+	1.747	0.0445565	0.0255046	-1.70244	0.0135079	0.982929	0.0214341	1.01956	242.654
PXO_04220	788217	+	3.27983	0.0240251	0.0073251	-3.2558	6.78e-05	0.999892	0.000106137	1.00373	932.214
PXO_04220	788355	+	2.28558	0.0225835	0.00988086	-2.26299	0.00206455	0.997142	0.00323844	1.00228	1270.38
PXO_04219	789169	+	2.91034	0.0220076	0.00756187	-2.88833	0.000153002	0.999756	0.000239539	1.00377	926.078
PXO_04219	789203	+	0.109529	0.937109	8.55577	0.827579	0.973637	0.0186043	57.8104	1.02845	173.27
PXO_04219	789682	+	2.21747	0.0265912	0.0119917	-2.19088	0.00314017	0.995693	0.00493095	1.00228	1271.38
PXO_04219	790208	+	0.17533	0.694425	3.96068	0.519096	0.856318	0.124632	9.32917	1.0605	87.8742
PXO_04218	790896	+	1.9212	0.0393364	0.0204749	-1.88187	0.0103937	0.986771	0.0164407	1.01283	351.849
PXO_04217	791532	-	1.34459	0.125182	0.0931003	-1.21941	0.0774776	0.909809	0.109787	1.08712	63.829
PXO_04217	791549	-	1.67154	0.0813766	0.0486836	-1.59017	0.0433309	0.949886	0.0592092	1.05631	93.66
PXO_04215	793850	+	1.75817	0.0374658	0.0213096	-1.7207	0.0146986	0.981905	0.0233518	1.04822	107.626
PXO_04215	794069	+	1.40106	0.0844487	0.0602748	-1.31661	0.0515817	0.939303	0.0851348	1.07199	75.3596
PXO_04215	794121	+	0.206076	0.667096	3.23714	0.46102	0.82168	0.156826	7.21298	1.07078	76.4877
PXO_04215	794337	+	0.112737	0.773178	6.85825	0.660441	0.937336	0.0506208	23.4149	1.01791	262.444
PXO_04212	796785	-	0.186657	0.693739	3.71665	0.507082	0.85742	0.1239	7.86118	1.05155	101.364
PXO_04212	797056	-	1.34732	0.139757	0.10373	-1.20756	0.0906047	0.895269	0.130242	1.09257	60.5787
PXO_04212	797078	-	0.225824	0.665784	2.94824	0.43996	0.816076	0.162573	5.80023	1.06646	80.8473
PXO_04211	797672	-	0.22226	0.668567	3.00805	0.446308	0.819918	0.158965	5.95187	1.0651	82.3404
PXO_04211	797753	-	0.178883	0.687414	3.84281	0.508531	0.860611	0.120809	8.07107	1.0506	103.064
PXO_04211	797755	-	0.187787	0.739213	3.93644	0.551426	0.883236	0.0985238	9.88832	1.02701	181.586
PXO_04210	799036	-	0.196173	0.673544	3.43341	0.47737	0.841274	0.138747	6.92857	1.05731	92.2022
PXO_04210	799054	-	0.278018	0.633013	2.27688	0.354995	0.764398	0.211713	4.24124	1.08568	64.7525
PXO_04209	799246	-	1.44584	0.114641	0.0792908	-1.33119	0.0670192	0.92166	0.0939031	1.08215	67.1564
PXO_04209	799282	-	0.814117	0.522361	0.641629	-0.291755	0.578243	0.393931	1.79226	1.13376	44.5185
PXO_04209	799837	-	1.55575	0.0963202	0.0619125	-1.45943	0.0521682	0.938781	0.0719495	1.07183	75.5075
PXO_04209	800170	-	1.31712	0.130176	0.0988336	-1.18694	0.0817112	0.904881	0.11632	1.08977	62.1997
PXO_04209	800197	-	0.315757	0.600467	1.90167	0.28471	0.72212	0.2522	3.39707	1.10208	55.7348
PXO_04209	800581	-	1.26139	0.140304	0.111229	-1.12109	0.0917324	0.893576	0.132027	1.09381	59.8937
PXO_04209	801766	-	1.26341	0.141483	0.111985	-1.12193	0.0927952	0.892445	0.133713	1.09406	59.7583
PXO_04209	801889	-	1.33755	0.141692	0.105934	-1.19586	0.0924658	0.89319	0.13319	1.09337	60.1339
PXO_04209	801928	-	1.34688	0.110727	0.0822099	-1.23615	0.0642172	0.924301	0.0897077	1.08147	67.6384
PXO_04209	801979	-	1.98458	0.0535986	0.0270075	-1.93098	0.0198057	0.976101	0.0264138	1.04972	104.701
PXO_04208	802185	+	0.207718	0.684446	3.29507	0.476728	0.829355	0.14982	7.6078	1.06533	82.085
PXO_04207	802740	-	0.143724	0.721393	5.01929	0.577669	0.901285	0.0836047	11.9353	1.03864	131.39
PXO_04207	802854	-	0.219671	0.672359	3.06075	0.452687	0.823507	0.15561	6.09948	1.06377	83.8587
PXO_04206	803218	-	0.220712	0.671152	3.04084	0.45044	0.822164	0.156882	6.04353	1.06449	83.032
PXO_04206	803377	-	0.33877	0.58737	1.73383	0.2486	0.701159	0.272497	3.06712	1.10929	52.6176
PXO_04204	804477	-	0.234781	0.719871	3.06614	0.485091	0.857354	0.12217	7.85698	1.02679	182.911
PXO_04200	807898	-	1.60237	0.0962882	0.0600913	-1.50608	0.0515376	0.939418	0.0710325	1.07279	74.6263
PXO_04200	808405	-	2.10472	0.0364109	0.0172997	-2.0683	0.00623551	0.991898	0.00820242	1.01887	250.526
PXO_04200	808468	-	2.2019	0.0409955	0.0186183	-2.1609	0.00799898	0.989764	0.0105409	1.02203	218.153
PXO_04199	809015	+	0.197075	0.699389	3.54885	0.502314	0.843869	0.136294	8.46056	1.06006	88.4354
PXO_04198	809874	+	0.229619	0.656048	2.85711	0.426429	0.799971	0.177283	6.26028	1.07471	72.9442
PXO_04196	811585	+	1.46261	0.0651631	0.0445527	-1.39745	0.0363958	0.956536	0.059124	1.07028	76.9613
PXO_04195	812936	+	0.154746	0.705394	4.55841	0.550649	0.876154	0.106298	11.0741	1.05485	95.8928
PXO_04195	813031	+	1.28682	0.0871102	0.067694	-1.19971	0.056747	0.933123	0.0941729	1.08824	63.1246
PXO_04195	813286	+	1.92607	0.0323312	0.0167861	-1.89374	0.00738979	0.990471	0.0116537	1.0149	308.754
PXO_04194	814245	+	0.193441	0.692906	3.58201	0.499465	0.842828	0.137226	8.39414	1.06219	85.7401
PXO_04194	814336	+	0.206667	0.734629	3.55465	0.527962	0.866346	0.113942	10.1466	1.0294	168.187
PXO_04194	814387	+	0.146736	0.756539	5.15578	0.609803	0.90821	0.0761045	15.4883	1.02296	210.24
PXO_04194	814650	+	0.161414	0.694439	4.30223	0.533026	0.866418	0.115149	10.1529	1.05895	89.9172
PXO_04190	818270	-	0.2214	0.670011	3.02625	0.448611	0.82118	0.157788	6.00311	1.06466	82.8322
PXO_04190	818569	-	0.246672	0.62719	2.5426	0.380517	0.780716	0.19561	4.65415	1.08143	67.6704
PXO_04190	818709	-	3.25219	0.0348019	0.0107011	-3.21739	0.000339137	0.999487	0.000443482	1.02884	171.145
PXO_04189	819266	-	0.225413	0.665344	2.95166	0.439931	0.816066	0.162585	5.79986	1.06669	80.606
PXO_04189	819316	-	0.212153	0.71285	3.36007	0.500697	0.856756	0.122811	7.81867	1.0283	174.127
PXO_04189	819361	-	0.248614	0.636816	2.56146	0.388202	0.784883	0.191919	4.76961	1.07951	69.0882
PXO_04187	819828	+	1.08236	0.188517	0.174172	-0.893843	0.218311	0.768251	0.437173	1.07569	72.1212
PXO_04187	819829	+	4.21255	0.787297	0.186893	-3.42525	0.109153	0.843763	0.191798	1.00713	574.801
PXO_04187	819836	+	0.124307	0.819343	6.59129	0.695036	0.946103	0.0420324	27.4782	1.01414	323.322
PXO_04187	820055	+	0.141158	0.855837	6.06298	0.714679	0.944512	0.0426641	26.6452	1.01902	248.765
PXO_04187	820115	+	0.127735	0.807006	6.31783	0.679271	0.940898	0.0465651	24.9201	1.01347	337.246
PXO_04187	820593	+	0.162222	0.713373	4.39752	0.551151	0.874183	0.108244	10.8761	1.05336	98.2824
PXO_04187	820628	+	0.0946824	0.816804	8.62678	0.722121	0.963256	0.0280841	41.0359	1.01167	381.773
PXO_04187	820859	+	0.0978435	0.823721	8.41876	0.725877	0.962615	0.0285325	40.3057	1.01256	358.362
PXO_04187	820875	+	0.174018	0.694543	3.99121	0.520525	0.857381	0.123637	9.41042	1.06032	88.0968
PXO_04186	822527	-	2.17642	0.0344142	0.0158123	-2.142	0.00547874	0.992858	0.00720146	1.01894	249.738
PXO_04186	823097	-	1.69552	0.0757152	0.0446559	-1.61981	0.0352965	0.957926	0.0478289	1.06129	86.8611
PXO_04186	823435	-	0.216524	0.676262	3.12326	0.459738	0.82772	0.151659	6.2806	1.06195	86.0368
PXO_04186	823438	-	0.15358	0.765018	4.98124	0.611438	0.91418	0.0707684	13.925	1.02791	176.321
PXO_04184	825285	+	0.120998	0.799466	6.60724	0.678467	0.94328	0.0447322	26.0326	1.01276	353.532
PXO_04183	826001	+	1.72703	0.0458304	0.0265371	-1.6812	0.0141656	0.982099	0.0224928	1.0202	235.818
PXO_04182	826220	-	1.43888	0.120195	0.083534	-1.31868	0.0724793	0.915598	0.102151	1.08469	65.4045
PXO_04182	826292	-	0.190088	0.806482	4.24268	0.616394	0.916603	0.0672789	14.3676	1.02025	235.218
PXO_04182	826507	-	0.176865	0.700344	3.95977	0.523479	0.867628	0.114463	8.56823	1.0483	107.467
PXO_04179	829322	-	2.68678	0.023711	0.00882505	-2.66307	0.000658417	0.999015	0.000861273	1.02795	176.048
PXO_04179	829503	-	0.144464	1.02358	7.08534	0.879115	0.967115	0.0235822	38.4448	1.01234	363.922
PXO_04179	830048	-	1.61528	0.0826875	0.0511907	-1.53259	0.0405071	0.951789	0.0551878	1.06575	81.6226
PXO_04179	830131	-	0.161529	0.786277	4.86772	0.624748	0.922151	0.0627307	15.4848	1.02362	204.949
PXO_04178	830540	+	0.15097	1.19217	7.89676	1.0412	0.980519	0.0115632	78.788	1.04016	126.88
PXO_04178	831233	+	0.209106	0.682487	3.26383	0.473381	0.827461	0.151585	7.50708	1.06599	81.3598
PXO_05814	833666	-	0.196176	1.69894	8.66031	1.50277	0.978304	0.0138946	58.9442	1.0038	920.372
PXO_04176	833845	-	0.229397	0.665689	2.90191	0.436292	0.813492	0.165026	5.70177	1.06722	80.0419
PXO_04176	833864	-	0.226505	0.665164	2.93664	0.438659	0.815273	0.163326	5.76936	1.06676	80.5324
PXO_04176	833944	-	0.271978	0.620942	2.28306	0.348964	0.760262	0.215382	4.14552	1.089	62.6611
PXO_04176	834426	-	1.66311	0.0888318	0.0534131	-1.57428	0.0456733	0.946225	0.0625631	1.06833	78.8964
PXO_04175	835539	-	0.217312	0.7051	3.24464	0.487788	0.849442	0.129578	7.37535	1.02905	170.038
PXO_04171	840099	+	5.11371	0.0495664	0.00969284	-5.06415	8.51e-05	0.999865	0.000133298	1.00382	917.526
PXO_04165	845707	-	1.60277	0.0765623	0.0477689	-1.5262	0.0359044	0.957079	0.0486834	1.06082	87.4626
PXO_04165	846298	-	3.94587	0.044636	0.0113121	-3.90123	0.000580802	0.999175	0.000759686	1.0259	188.576
PXO_04165	846706	-	1.57556	0.0998217	0.0633562	-1.47574	0.0542388	0.936312	0.0749691	1.0744	73.2166
PXO_04163	847378	-	0.208077	0.649373	3.12083	0.441296	0.820625	0.157767	5.98049	1.0653	82.1204
PXO_04163	847389	-	0.223073	0.667724	2.9933	0.444651	0.818857	0.159967	5.90933	1.06564	81.7474
PXO_04163	847407	-	0.347545	0.581944	1.67444	0.234398	0.693094	0.280304	2.95216	1.11194	51.5741
PXO_04163	847412	-	1.23938	0.143468	0.115758	-1.09591	0.094823	0.890068	0.136941	1.09497	59.2672
PXO_04163	847428	-	0.173761	0.706151	4.06393	0.532391	0.872321	0.110151	8.93125	1.04669	110.792
PXO_04163	847430	-	0.325455	0.606171	1.86253	0.280716	0.722475	0.252039	3.4031	1.09984	56.7964
PXO_04163	847472	-	1.28793	0.134474	0.104411	-1.15346	0.0859506	0.90007	0.122923	1.09158	61.1405
PXO_04163	847484	-	1.57194	0.100756	0.0640965	-1.47118	0.0552238	0.9352	0.0764101	1.0751	72.6176
PXO_04163	847504	-	0.671053	0.607977	0.906004	-0.0630765	0.687783	0.286652	2.87971	1.09607	58.6882
PXO_04163	847548	-	0.556137	0.415696	0.747471	-0.140441	0.515604	0.462416	1.39146	1.05603	94.0816
PXO_04163	847549	-	0.130114	0.761383	5.85164	0.631269	0.930123	0.0568969	17.4004	1.03032	163.596
PXO_04163	847557	-	0.176861	0.700181	3.95893	0.52332	0.867567	0.114518	8.56367	1.04831	107.428
PXO_04162	847903	+	1.21806	0.0794217	0.0652037	-1.13863	0.0508738	0.939299	0.0839039	1.09717	58.1237
PXO_04162	847931	+	0.177873	0.668966	3.76093	0.491094	0.842245	0.137192	8.35732	1.068	79.2336
PXO_04162	847942	+	1.30054	0.101024	0.0776784	-1.19952	0.0674712	0.921316	0.113258	1.08284	66.6708
PXO_04160	848599	+	1.66459	0.054319	0.032632	-1.61027	0.0187112	0.976571	0.0298482	1.02136	224.274
PXO_04158	850403	+	1.32509	0.0972852	0.0734176	-1.22781	0.0639118	0.925335	0.106875	1.08044	68.3935
PXO_04158	850411	+	0.202177	0.660715	3.268	0.458538	0.820779	0.157465	7.16885	1.07247	74.9168
PXO_04158	850492	+	0.208418	0.696643	3.34252	0.488224	0.835549	0.144079	7.95329	1.0611	87.1057
PXO_04158	850517	+	1.31528	0.0692906	0.0526814	-1.24599	0.0410397	0.950798	0.0669908	1.08648	64.2313
PXO_04158	850589	+	1.90997	0.0350759	0.0183647	-1.87489	0.00865762	0.988906	0.0136706	1.01524	302.727
PXO_04158	850657	+	0.268906	0.631126	2.34701	0.36222	0.762363	0.212969	5.02181	1.08137	67.7131
PXO_04158	850728	+	0.184867	0.688091	3.72208	0.503223	0.846624	0.133605	8.64062	1.06314	84.5978
PXO_04157	850873	-	0.292878	0.639751	2.18436	0.346873	0.762442	0.213727	4.19557	1.0836	66.1409
PXO_04157	851397	-	0.155543	0.757181	4.86798	0.601638	0.910533	0.0740399	13.3041	1.02804	175.541
PXO_04157	851579	-	0.2151	0.733173	3.40852	0.518073	0.8675	0.112866	8.55865	1.02645	185.046
PXO_04156	852462	-	1.32052	0.131947	0.0999203	-1.18857	0.0835976	0.902811	0.119251	1.09043	61.8116
PXO_04156	852502	-	0.283714	0.647804	2.2833	0.36409	0.7722	0.204399	4.43129	1.07984	68.8429
PXO_04156	853702	-	0.18249	0.685123	3.75431	0.502633	0.856779	0.124372	7.82015	1.05201	100.553
PXO_04156	853779	-	1.26822	0.137418	0.108355	-1.1308	0.0888824	0.896745	0.127525	1.09277	60.4667
PXO_04156	853899	-	1.59719	0.0949796	0.0594668	-1.50221	0.0504541	0.940593	0.0694599	1.07229	75.0791
PXO_04156	854176	-	0.22286	0.668128	2.99797	0.445269	0.819206	0.15964	5.92327	1.06548	81.9141
PXO_04156	854440	-	0.291707	0.631396	2.16449	0.339689	0.756374	0.219469	4.0585	1.0873	63.7145
PXO_04156	854499	-	1.97144	0.0697536	0.035382	-1.90169	0.0301964	0.964142	0.0407029	1.06001	88.5104
PXO_04156	854814	-	1.26822	0.137418	0.108355	-1.1308	0.0888824	0.896745	0.127525	1.09277	60.4667
PXO_04156	854973	-	1.59692	0.0773727	0.0484513	-1.51954	0.0361685	0.956641	0.0490549	1.06214	85.811
PXO_04155	855575	+	0.175455	0.692243	3.9454	0.516787	0.855195	0.125649	9.24474	1.0612	86.979
PXO_04155	855604	+	0.218393	0.670413	3.06976	0.45202	0.814993	0.163238	6.89569	1.07011	77.1294
PXO_04155	855607	+	0.263188	0.652271	2.47835	0.389084	0.779592	0.1968	5.53671	1.07435	73.2553
PXO_04155	855634	+	0.220583	0.6772	3.07004	0.456617	0.81909	0.159513	7.08729	1.06728	79.9782
PXO_04155	855665	+	0.225985	0.652466	2.8872	0.42648	0.800866	0.176379	6.29545	1.07564	72.1625
PXO_04155	855669	+	1.65303	0.0572861	0.0346553	-1.59574	0.0285281	0.965912	0.0459679	1.05071	102.863
PXO_04155	855678	+	1.43778	0.0840833	0.0584813	-1.3537	0.0516612	0.939345	0.0852732	1.07003	77.203
PXO_04155	855709	+	0.214422	0.674833	3.14722	0.460411	0.820168	0.15837	7.13915	1.06848	78.7422
PXO_04155	855748	+	0.193847	0.696378	3.59241	0.502531	0.844326	0.135832	8.48997	1.06099	87.2417
PXO_04155	855765	+	2.12737	0.0211553	0.00994433	-2.10622	0.00280516	0.996259	0.0044034	1.01072	410.467
PXO_04155	855788	+	0.163987	0.710815	4.33458	0.546828	0.871702	0.110521	10.6356	1.05441	96.5866
PXO_04155	855852	+	1.60409	0.0678311	0.0422864	-1.53626	0.0368462	0.956346	0.0598837	1.0548	95.9726
PXO_04155	855864	+	1.61205	0.0471053	0.0292208	-1.56494	0.0214099	0.973963	0.0342473	1.05619	93.8433
PXO_04155	855930	+	1.90911	0.0467229	0.0244736	-1.86239	0.0197383	0.976325	0.0315195	1.03425	146.512
PXO_04155	855939	+	0.157127	0.744827	4.74028	0.5877	0.897122	0.0860467	13.6502	1.02612	187.195
PXO_04155	855994	+	0.216183	0.664515	3.07385	0.448332	0.81392	0.164187	6.84689	1.07177	75.5603
PXO_04155	856038	+	1.41859	0.0850649	0.0599643	-1.33353	0.0529115	0.93787	0.0874524	1.07253	74.8639
PXO_04155	856126	+	1.3862	0.0797775	0.0575514	-1.30642	0.0487956	0.942521	0.0803006	1.07549	72.2907
PXO_04155	856134	+	1.72495	0.0383883	0.0222547	-1.68657	0.0154687	0.981026	0.0245944	1.04902	106.044
PXO_04155	856228	+	0.171939	0.697403	4.05612	0.525465	0.860067	0.121152	9.62107	1.05922	89.5549
PXO_04155	856416	+	1.54136	0.0664466	0.0431091	-1.47491	0.0366099	0.956552	0.059485	1.06087	87.3903
PXO_04155	856446	+	1.37766	0.0912884	0.0662635	-1.28637	0.0583045	0.931762	0.0969177	1.0756	72.1982
PXO_04155	856494	+	1.57074	0.0513282	0.0326778	-1.51941	0.024941	0.969849	0.04004	1.0601	88.3861
PXO_04155	856518	+	1.57089	0.0512745	0.0326405	-1.51961	0.0248851	0.96991	0.0399481	1.06011	88.3794
PXO_04155	856545	+	1.9119	0.0452741	0.0236801	-1.86663	0.0188194	0.977387	0.0300239	1.03421	146.678
PXO_04155	856577	+	0.201841	0.693276	3.43476	0.491435	0.837496	0.142246	8.06732	1.0624	85.4883
PXO_04155	856583	+	0.232197	0.64437	2.7751	0.412173	0.792363	0.184325	5.97353	1.07813	70.1497
PXO_04155	857136	+	1.9119	0.0452741	0.0236801	-1.86663	0.0188194	0.977387	0.0300239	1.03421	146.678
PXO_04155	857509	+	0.214282	0.675448	3.15215	0.461166	0.82045	0.158125	7.15285	1.06836	78.8612
PXO_04155	857757	+	1.16187	0.117984	0.101546	-1.04388	0.086582	0.89954	0.148378	1.10062	56.4231
PXO_04154	858225	-	0.113482	0.845326	7.44896	0.731844	0.962072	0.0289064	33.1588	1.02726	180.068
PXO_04153	858738	-	0.157782	0.750109	4.75408	0.592327	0.906699	0.0774843	12.7037	1.02817	174.842
PXO_05474	858892	-	0.232373	0.650645	2.8	0.418272	0.803478	0.174323	5.34461	1.07199	75.359
PXO_05474	858892	+	0.155448	0.704112	4.52956	0.548664	0.875111	0.107243	10.9686	1.05531	95.1709
PXO_05474	858915	-	1.98557	0.0456535	0.0229927	-1.93991	0.00980639	0.98742	0.0129462	1.02083	229.427
PXO_05474	858915	+	1.83453	0.0308094	0.0167941	-1.80372	0.00686809	0.991077	0.0108253	1.01966	241.586
PXO_04151	860501	-	1.56087	0.101541	0.0650538	-1.45933	0.0557464	0.934587	0.0771758	1.07535	72.4071
PXO_04151	860701	-	0.127828	0.769375	6.01885	0.641548	0.933869	0.0536127	18.4602	1.03039	163.247
PXO_04150	861148	+	0.0965254	0.781101	8.09218	0.684576	0.95087	0.0390334	30.2959	1.0155	298.235
PXO_04150	861610	+	1.6505	0.055412	0.0335728	-1.59509	0.027459	0.967095	0.0441966	1.05258	99.5793
PXO_04150	861751	+	1.74971	0.0435343	0.0248809	-1.70617	0.0187618	0.977191	0.0299304	1.04798	108.099
PXO_04150	862280	+	0.6331	0.362928	0.573256	-0.270172	0.452745	0.528251	1.29502	1.04227	121.148
PXO_04148	862835	+	0.227799	0.6572	2.885	0.429401	0.801751	0.175601	6.33055	1.07435	73.2522
PXO_04147	863206	+	0.136732	0.71969	5.26351	0.582958	0.895642	0.0885352	13.4345	1.04789	108.283
PXO_04147	863449	+	0.152636	0.711665	4.66249	0.559029	0.88032	0.102535	11.5141	1.05271	99.3701
PXO_04145	863909	+	1.32076	0.0814732	0.0616867	-1.23928	0.0506448	0.940099	0.0835061	1.08283	66.6779
PXO_04145	863912	+	1.64247	0.0500744	0.0304873	-1.59239	0.0236233	0.971458	0.0378735	1.054	97.2319
PXO_04145	863951	+	2.67605	0.0241397	0.00902063	-2.65191	0.000917269	0.998696	0.00143717	1.00185	1426.29
PXO_04145	864141	+	0.209382	0.68229	3.25859	0.472909	0.827185	0.151843	7.49261	1.06606	81.2861
PXO_04145	864188	+	1.35161	0.0622495	0.0460559	-1.28936	0.0347488	0.958045	0.0563523	1.08259	66.8452
PXO_04145	864190	+	0.173051	0.696012	4.022	0.522961	0.858634	0.122494	9.50768	1.05983	88.7395
PXO_04145	864282	+	0.249681	0.642397	2.57287	0.392716	0.781412	0.194891	5.59585	1.07829	70.0283
PXO_04145	864722	+	1.71194	0.0551791	0.0322319	-1.65676	0.0270595	0.967626	0.0435357	1.04936	105.377
PXO_04145	864815	+	1.41382	0.0855182	0.0604875	-1.3283	0.0533365	0.937381	0.0881943	1.07297	74.4658
PXO_04145	865091	+	1.7247	0.0392588	0.0227627	-1.68544	0.0108228	0.986157	0.0171269	1.02228	215.947
PXO_04145	865211	+	2.29948	0.0196496	0.00854525	-2.27983	0.00147758	0.997934	0.00231636	1.00266	1160.46
PXO_04141	870524	+	1.44642	0.0737257	0.050971	-1.3727	0.0434585	0.94853	0.0711184	1.0711	76.1812
PXO_04141	870535	+	0.207639	0.684472	3.29646	0.476833	0.829443	0.149737	7.6125	1.06531	82.1103
PXO_04140	870928	+	0.18374	0.695414	3.78478	0.511674	0.851149	0.129489	8.95085	1.06069	87.618
PXO_04137	874076	+	0.197779	0.69056	3.49158	0.492781	0.838863	0.140902	8.14905	1.06303	84.7311
PXO_04136	875402	-	0.223977	0.666659	2.97646	0.442682	0.817691	0.16106	5.86319	1.0661	81.2417
PXO_04134	877425	-	1.99325	0.0512956	0.0257347	-1.94195	0.0123475	0.984327	0.0163429	1.02217	216.958
PXO_04127	882926	+	2.96452	0.0233312	0.00787016	-2.94118	0.000283925	0.999583	0.000444568	1.00255	1192.29
PXO_04127	883010	+	2.68909	0.0171069	0.0063616	-2.67198	0.000236461	0.999635	0.000370232	1.00286	1110.6
PXO_04127	883433	+	2.29195	0.022749	0.0099256	-2.2692	0.00279321	0.996303	0.0043846	1.00749	552.623
PXO_04127	884141	+	1.63179	0.0565367	0.0346469	-1.57526	0.0283677	0.966022	0.0457018	1.05402	97.2098
PXO_04126	885324	+	0.136831	0.769347	5.62262	0.632517	0.91997	0.0656667	17.9942	1.01995	238.457
PXO_04126	885343	+	0.112478	0.773259	6.87473	0.660781	0.937648	0.0503462	23.5399	1.01782	263.657
PXO_04122	887905	+	1.55782	0.0616449	0.0395713	-1.49617	0.0327213	0.960932	0.0529531	1.0603	88.133
PXO_04122	887928	+	0.178548	0.766704	4.29412	0.588156	0.893794	0.0887227	13.1735	1.02226	216.167
PXO_04122	888142	+	1.92605	0.0321608	0.0166978	-1.89389	0.00727599	0.990609	0.011473	1.01455	315.394
PXO_04122	888233	+	0.146647	0.765527	5.22019	0.618879	0.911509	0.0730827	16.1241	1.02117	226.122
PXO_04122	888319	+	1.63208	0.0506701	0.0310463	-1.58141	0.024102	0.970892	0.0386599	1.05484	95.9107
PXO_04122	888358	+	2.0755	0.0311353	0.0150014	-2.04436	0.006455	0.991679	0.01017	1.00923	465.374
PXO_04279	889839	+	1.18384	0.103192	0.0871672	-1.08065	0.0727139	0.914898	0.122748	1.09933	57.0451
PXO_04279	890286	+	2.54873	0.0179149	0.00702896	-2.53082	0.000515007	0.999218	0.000806583	1.00236	1246.76
PXO_04277	892885	-	0.228233	0.664184	2.91012	0.435951	0.813608	0.164903	5.70613	1.06738	79.8792
PXO_04276	893126	-	1.79004	0.0652312	0.0364411	-1.72481	0.0187928	0.976379	0.0250371	1.02823	174.492
PXO_04276	893314	-	0.224453	0.666	2.96722	0.441547	0.81705	0.161659	5.83809	1.06633	80.9938
PXO_04276	893375	-	1.57758	0.0976613	0.061906	-1.47991	0.0514171	0.939452	0.0708575	1.07198	75.3619
PXO_04276	893921	-	1.57945	0.0981709	0.0621552	-1.48128	0.052898	0.937824	0.0730123	1.07367	73.8483
PXO_04276	894002	-	1.38698	0.120576	0.086934	-1.26641	0.0728703	0.915019	0.102746	1.0851	65.1311
PXO_04276	894467	-	1.2738	0.138085	0.108404	-1.13571	0.0893594	0.89625	0.128276	1.09292	60.3883
PXO_04276	894894	-	0.221166	0.670124	3.02997	0.448959	0.821426	0.157556	6.01316	1.06455	82.9644
PXO_04274	896359	-	1.96602	0.0521944	0.0265482	-1.91383	0.0189808	0.977067	0.0252925	1.04757	108.944
PXO_04274	896439	-	0.333666	0.598367	1.79331	0.264701	0.712639	0.261509	3.24186	1.10387	54.9207
PXO_04274	896656	-	1.63148	0.0750128	0.0459785	-1.55646	0.0348677	0.958348	0.0472269	1.05969	88.929
PXO_04274	896932	-	1.57749	0.0972966	0.0616779	-1.4802	0.0521233	0.938671	0.0718843	1.07323	74.2383
PXO_04272	897118	+	0.144498	0.77321	5.35099	0.628711	0.915425	0.0695577	16.943	1.01993	238.652
PXO_04272	898396	+	0.238568	0.989517	4.14774	0.750949	0.94052	0.0432332	24.7521	1.03686	137.097
PXO_04272	898478	+	0.188799	0.840251	4.45051	0.651452	0.924242	0.0600941	19.0971	1.01917	247.049
PXO_04271	898862	+	1.31682	0.0931396	0.0707306	-1.22368	0.0611787	0.928381	0.102007	1.083	66.5553
PXO_04271	898875	+	0.144612	0.772691	5.3432	0.628079	0.915198	0.0697624	16.8935	1.02	237.926
PXO_04271	899033	+	0.177919	0.805582	4.5278	0.627663	0.917941	0.0661872	17.5106	1.01592	291.382
PXO_04271	899187	+	0.253692	0.637597	2.51327	0.383905	0.776098	0.199891	5.42588	1.07968	68.9606
PXO_04271	899790	+	0.128209	0.786682	6.13596	0.658473	0.930441	0.056367	20.9385	1.01731	270.604
PXO_04268	901436	+	0.229548	0.658631	2.86925	0.429083	0.801538	0.175845	6.32204	1.07387	73.6712
PXO_04268	901523	+	0.15688	0.756458	4.82188	0.599578	0.901528	0.0820017	14.3311	1.02338	206.841
PXO_04267	901905	+	0.182171	0.682418	3.74603	0.500247	0.845694	0.134384	8.5791	1.06476	82.7206
PXO_04264	902574	+	1.71659	0.055025	0.0320548	-1.66157	0.0269596	0.96776	0.0433705	1.04898	106.122
PXO_04263	903287	-	1.96981	0.0525493	0.0266774	-1.91726	0.0128695	0.983678	0.0170427	1.02244	214.575
PXO_04263	903380	-	1.78904	0.0633566	0.0354137	-1.72568	0.0177826	0.977591	0.0236668	1.02794	176.146
PXO_04263	903586	-	0.223922	0.666708	2.97741	0.442786	0.81779	0.160965	5.86709	1.06602	81.3289
PXO_04263	903627	-	0.144437	0.833685	5.77197	0.689248	0.942355	0.0450687	21.3702	1.0228	211.579
PXO_04263	903635	-	2.99292	0.0313907	0.0104883	-2.96153	0.000909182	0.998719	0.0011896	1.02768	177.64
PXO_04263	903648	-	0.1445	0.842823	5.83267	0.698323	0.94398	0.0436253	22.0278	1.02225	216.254
PXO_04262	904734	+	2.20155	0.021524	0.00977678	-2.18002	0.00272524	0.996371	0.00427762	1.01056	415.808
PXO_04262	904758	+	1.48058	0.071625	0.0483765	-1.40895	0.0414662	0.950863	0.0677172	1.06787	79.3723
PXO_04262	904917	+	2.12257	0.0299425	0.0141068	-2.09262	0.00573716	0.992571	0.00903249	1.00869	489.287
PXO_04261	906208	+	1.69945	0.04703	0.0276737	-1.65242	0.0148068	0.981305	0.0235262	1.02128	225.027
PXO_04261	906403	+	0.132785	0.836676	6.30097	0.703891	0.945022	0.0426793	26.9069	1.01639	283.874
PXO_04261	906407	+	0.152883	0.763418	4.99346	0.610534	0.907765	0.0764454	15.406	1.0217	221.096
PXO_04261	906530	+	0.730209	0.295181	0.404242	-0.435028	0.368001	0.612932	0.911474	1.05444	96.5371
PXO_04261	906532	+	0.118637	0.755352	6.3669	0.636714	0.927764	0.0589917	20.1045	1.02226	216.144
PXO_04261	906895	+	1.31859	0.0984603	0.074671	-1.22013	0.0649067	0.924207	0.108654	1.08084	68.0978
PXO_04261	906906	+	0.194408	0.691562	3.55726	0.497153	0.84156	0.13838	8.31441	1.06259	85.2547
PXO_04261	906926	+	0.176176	0.693936	3.93887	0.517759	0.855581	0.125314	9.2736	1.06069	87.6187
PXO_04261	906939	+	0.220069	0.663492	3.01493	0.443423	0.810216	0.167652	6.6827	1.07232	75.0509
PXO_04261	906953	+	0.143438	0.695886	4.85148	0.552449	0.880721	0.101797	11.558	1.05582	94.4017
PXO_04261	906988	+	1.20022	0.100507	0.0837403	-1.09971	0.0697897	0.918231	0.117442	1.09717	58.1233
PXO_04260	907078	+	1.32456	0.0853179	0.0644123	-1.23924	0.0549808	0.935609	0.0910714	1.08266	66.7968
PXO_04260	907113	+	1.26051	0.0808251	0.064121	-1.17968	0.0514635	0.938898	0.0849292	1.09168	61.0842
PXO_04260	907189	+	0.75877	0.306441	0.403866	-0.452329	0.375946	0.606388	0.943009	1.05158	101.302
PXO_04260	907190	+	0.149466	0.740834	4.95652	0.591367	0.900634	0.0829908	14.188	1.02728	179.999
PXO_04260	907222	+	1.32433	0.0932308	0.0703984	-1.2311	0.0618989	0.927965	0.103287	1.08217	67.1381
PXO_04260	907431	+	0.248081	0.697388	2.81113	0.449307	0.824759	0.152488	7.36721	1.04029	126.53
PXO_04260	907437	+	1.55357	0.0516074	0.0332186	-1.50196	0.0177498	0.977698	0.0282867	1.02962	167.086
PXO_04260	907456	+	0.192409	0.739243	3.84203	0.546834	0.87458	0.106362	10.9155	1.02811	175.188
PXO_04259	907511	+	0.137985	0.765239	5.5458	0.627254	0.917483	0.0678984	17.4047	1.02079	229.821
PXO_04259	907560	+	1.70304	0.0433107	0.0254315	-1.65973	0.0129042	0.983613	0.0204637	1.02222	216.524
PXO_04259	907590	+	1.94798	0.0260463	0.013371	-1.92193	0.00476794	0.993738	0.00749925	1.01566	295.634
PXO_04259	907651	+	0.126065	0.762083	6.04517	0.636018	0.924561	0.0617567	19.1845	1.02088	228.9
PXO_04259	907698	+	1.74541	0.0358067	0.0205147	-1.70961	0.00909696	0.988285	0.0143707	1.02185	219.809
PXO_04259	907800	+	1.70646	0.0416862	0.0244284	-1.66478	0.0120929	0.984605	0.0191613	1.02249	214.136
PXO_04259	908007	+	2.55285	0.0221682	0.0086837	-2.53068	0.00104471	0.998497	0.00163705	1.00187	1419.57
PXO_04259	908065	+	0.155014	0.763062	4.92253	0.608047	0.905258	0.0786152	14.957	1.02201	218.35
PXO_04259	908175	+	1.97417	0.0282357	0.0143026	-1.94593	0.00559125	0.992719	0.00880147	1.01415	323.096
PXO_04259	908268	+	2.21707	0.0225791	0.0101842	-2.19449	0.00221943	0.99693	0.00348192	1.00285	1113.23
PXO_04259	908335	+	1.74847	0.0444055	0.0253968	-1.70406	0.0133941	0.983049	0.0212511	1.01952	243.105
PXO_04259	908625	+	1.72225	0.0460788	0.026755	-1.67617	0.0142896	0.981945	0.0226925	1.02039	233.854
PXO_04258	909773	+	2.1581	0.0241311	0.0111816	-2.13397	0.00369555	0.995141	0.00580628	1.00904	473.559
PXO_04256	911489	+	0.201317	0.765243	3.80118	0.563926	0.885001	0.0966647	12.0465	1.02293	210.428
PXO_04256	911586	+	0.167561	0.783971	4.67872	0.61641	0.91216	0.0715671	16.2552	1.01533	301.268
PXO_04282	921063	+	1.97094	0.0249474	0.0126576	-1.94599	0.00436607	0.994248	0.0068644	1.01574	294.231
PXO_04282	921297	+	1.40832	0.0732292	0.0519976	-1.33509	0.0429396	0.949026	0.0702312	1.07391	73.6366
PXO_04283	921803	+	1.76259	0.0331662	0.0188167	-1.72943	0.00795801	0.989695	0.012557	1.02272	212.211
PXO_04283	921815	+	1.9629	0.0287086	0.0146256	-1.9342	0.00581796	0.992432	0.00916044	1.01451	316.125
PXO_04283	921828	+	2.13341	0.0269906	0.0126514	-2.10642	0.0048539	0.993714	0.00763511	1.00905	473.079
PXO_04284	923099	-	1.78471	0.0646448	0.0362215	-1.72006	0.0184994	0.97673	0.0246389	1.02834	173.873
PXO_04285	924058	+	1.74168	0.0435578	0.0250091	-1.69812	0.018929	0.977026	0.0302022	1.04774	108.599
PXO_04285	924318	+	0.182464	0.682222	3.73895	0.499758	0.845326	0.134735	8.55495	1.06487	82.6
PXO_04285	924391	+	1.75038	0.041794	0.0238772	-1.70858	0.0176075	0.978554	0.0280559	1.04689	110.363
PXO_04285	924427	+	1.54601	0.066643	0.0431066	-1.47936	0.0371456	0.955897	0.0603891	1.0624	85.4912
PXO_04285	924440	+	0.179477	0.690656	3.84815	0.511178	0.851596	0.129002	8.98255	1.06203	85.9467
PXO_04286	924814	+	1.28755	0.0954104	0.0741023	-1.19214	0.0629987	0.926204	0.105245	1.08528	65.0152
PXO_04286	924875	+	0.231469	0.663861	2.86803	0.432392	0.804925	0.172799	6.45902	1.07171	75.6139
PXO_04286	924973	+	1.48592	0.0676692	0.0455403	-1.41825	0.0382651	0.954492	0.0622815	1.06765	79.5978
PXO_04286	924986	+	0.613189	0.379041	0.618147	-0.234148	0.471952	0.509223	1.39906	1.0391	130
PXO_04286	924987	+	0.131162	0.793983	6.05345	0.662821	0.930427	0.0563005	20.934	1.01716	272.699
PXO_04286	925106	+	0.18216	0.697459	3.82883	0.5153	0.853406	0.127378	9.11277	1.05976	88.8377
PXO_04286	925113	+	0.191044	0.698669	3.6571	0.507625	0.847974	0.132522	8.73126	1.06001	88.5083
PXO_04286	925122	+	0.248432	0.674415	2.71469	0.425984	0.801277	0.176399	6.31168	1.06757	79.6774
PXO_04286	925135	+	1.63209	0.0664319	0.0407035	-1.56566	0.0358919	0.957495	0.058275	1.05353	97.9909
PXO_04286	925288	+	0.172367	0.682988	3.96241	0.510621	0.853042	0.127405	9.08633	1.06349	84.1823
PXO_04286	925311	+	0.154245	0.709887	4.60232	0.555642	0.878331	0.104305	11.3003	1.05324	98.484
PXO_04286	925370	+	0.128307	0.76875	5.99149	0.640443	0.925246	0.0610911	19.3747	1.0196	242.252
PXO_04287	925645	+	1.20268	0.0973122	0.080913	-1.10536	0.067067	0.921255	0.11253	1.09756	57.9212
PXO_04287	925666	+	1.47062	0.0570465	0.0387909	-1.41357	0.0299271	0.96388	0.0482916	1.07051	76.742
PXO_04287	925786	+	1.44895	0.0735743	0.0507775	-1.37538	0.0432477	0.948776	0.0707579	1.0707	76.5626
PXO_04288	925866	+	0.245548	0.651126	2.65173	0.405578	0.787881	0.188801	5.81423	1.07589	71.9562
PXO_04288	925874	+	0.21313	0.677137	3.17711	0.464007	0.822032	0.156653	7.23035	1.06782	79.4151
PXO_04288	925878	+	1.44243	0.0746366	0.0517436	-1.3678	0.0442471	0.947643	0.0724688	1.07142	75.8857
PXO_04288	925911	+	0.147597	0.770059	5.21732	0.622462	0.913295	0.0714902	16.4885	1.02041	233.63
PXO_04288	925914	+	2.37267	0.0266421	0.0112288	-2.34602	0.00337303	0.995568	0.00529784	1.00427	847.646
PXO_04288	926085	+	1.19317	0.101938	0.0854346	-1.09123	0.0714095	0.916391	0.120377	1.0983	57.5527
PXO_04288	926204	+	0.164626	0.710966	4.31869	0.546341	0.871452	0.110749	10.6119	1.05434	96.6999
PXO_04288	926247	+	1.17288	0.116329	0.0991824	-1.05655	0.0848221	0.901535	0.145083	1.0994	57.0114
PXO_04288	926265	+	1.32883	0.0840703	0.0632665	-1.24476	0.0527159	0.937817	0.087111	1.08152	67.6077
PXO_04288	926304	+	1.48843	0.0739201	0.0496632	-1.41451	0.0427063	0.949496	0.0698327	1.06531	82.1067
PXO_04288	926313	+	1.74459	0.0437425	0.0250733	-1.70084	0.0189427	0.976977	0.0302245	1.04833	107.406
PXO_04288	926361	+	1.38786	0.0579736	0.041772	-1.32989	0.0311155	0.962302	0.0502708	1.07904	69.4457
PXO_04289	926705	+	1.8929	0.0310493	0.016403	-1.86185	0.00681854	0.99116	0.0107467	1.01606	289.118
PXO_04289	926758	+	0.118665	0.788777	6.64707	0.670112	0.937612	0.050235	23.5254	1.0164	283.78
PXO_04289	926949	+	1.0245	0.190802	0.186239	-0.833698	0.224233	0.761341	0.452459	1.07557	72.2204
PXO_04289	926950	+	0.109221	0.897039	8.21304	0.787817	0.969492	0.0220445	49.7449	1.02417	200.687
PXO_04289	927005	+	1.32195	0.0880587	0.0666125	-1.2339	0.056788	0.933255	0.0942451	1.0831	66.4862
PXO_04289	927167	+	2.48319	0.0157054	0.00632468	-2.46748	0.000569891	0.999179	0.000892587	1.00242	1227.92
PXO_04290	928053	+	0.211126	0.679746	3.21962	0.46862	0.824722	0.15414	7.36534	1.06693	80.3538
PXO_04290	928154	+	1.34544	0.0858998	0.063845	-1.25954	0.054945	0.935558	0.0910086	1.08013	68.619
PXO_04290	928543	+	0.324146	0.622215	1.91955	0.298069	0.733796	0.240783	4.31491	1.08009	68.6495
PXO_04290	928718	+	1.98508	0.0461984	0.0232728	-1.93888	0.0190511	0.97723	0.0304008	1.0321	155.345
PXO_04290	928919	+	1.3116	0.0933932	0.0712058	-1.2182	0.0612724	0.928218	0.102173	1.08342	66.27
PXO_04290	928992	+	1.32433	0.0932308	0.0703984	-1.2311	0.0618989	0.927965	0.103287	1.08217	67.1381
PXO_04290	929291	+	1.20022	0.100507	0.0837403	-1.09971	0.0697897	0.918231	0.117442	1.09717	58.1233
PXO_04290	929384	+	1.35059	0.0784171	0.0580615	-1.27217	0.0477188	0.943482	0.0784398	1.07962	69.0018
PXO_04290	929411	+	1.62549	0.0567457	0.03491	-1.56874	0.0285112	0.965849	0.0459399	1.05431	96.7404
PXO_04290	929567	+	1.18019	0.114698	0.0971861	-1.06549	0.0829416	0.903651	0.141575	1.09822	57.5911
PXO_04290	929605	+	0.171916	0.697635	4.058	0.525719	0.860232	0.121026	9.63426	1.05921	89.5694
PXO_04290	929621	+	1.34357	0.0826839	0.0615402	-1.26089	0.0514426	0.939331	0.0848928	1.08002	68.7054
PXO_04290	929718	+	1.32433	0.0932308	0.0703984	-1.2311	0.0618989	0.927965	0.103287	1.08217	67.1381
PXO_04291	930457	-	0.176169	0.688203	3.9065	0.512034	0.862975	0.118611	8.23285	1.04987	104.421
PXO_04291	930496	-	0.225581	0.664339	2.94502	0.438758	0.815451	0.163155	5.77616	1.06695	80.333
PXO_04291	930500	-	0.234763	0.652797	2.78066	0.418034	0.803138	0.174712	5.33314	1.07187	75.4649
PXO_04291	930760	-	0.135246	0.827869	6.12123	0.692624	0.946741	0.0415017	23.2376	1.02436	199.284
PXO_04291	930840	-	2.33272	0.030534	0.0130895	-2.30218	0.00301733	0.99588	0.0039563	1.01674	278.749
PXO_04291	930867	-	2.37069	0.0310279	0.0130881	-2.33967	0.00307038	0.995815	0.00402607	1.01831	257.382
PXO_04291	930905	-	0.120838	0.802239	6.63896	0.681401	0.951065	0.0381538	25.4065	1.02822	174.533
PXO_04291	931066	-	0.147559	0.833506	5.64861	0.685947	0.940737	0.0464086	20.7509	1.02235	215.36
PXO_04291	931378	-	0.141518	0.823291	5.81759	0.681773	0.942527	0.0450016	21.4381	1.02357	205.319
PXO_04292	932236	+	1.78334	0.0427197	0.0239549	-1.74062	0.0124897	0.984168	0.0197981	1.01817	259.169
PXO_04292	932304	+	1.42515	0.0845868	0.0593531	-1.34056	0.0525078	0.938339	0.0867482	1.07205	75.3014
PXO_04293	933105	+	0.209778	0.68224	3.2522	0.472462	0.826912	0.1521	7.47833	1.06608	81.2659
PXO_04293	933720	+	0.137365	0.706419	5.14263	0.569054	0.889795	0.093658	12.6386	1.05187	100.808
PXO_04295	934733	+	0.130643	0.740253	5.66623	0.60961	0.907712	0.0777072	15.3961	1.04092	124.76
PXO_04295	935643	+	0.129395	0.837627	6.47338	0.708231	0.946842	0.0411508	27.8819	1.01625	286.047
PXO_04298	936592	+	0.291902	0.664253	2.27561	0.372352	0.778674	0.198007	5.50725	1.06852	78.7074
PXO_04299	937299	+	0.173895	0.694353	3.99294	0.520458	0.857378	0.123636	9.41018	1.06037	88.0333
PXO_04300	937925	+	1.4365	0.0744347	0.0518167	-1.36207	0.0440452	0.947845	0.0721229	1.07186	75.4736
PXO_04300	938444	+	1.67735	0.0572348	0.0341222	-1.62011	0.0288356	0.965564	0.046478	1.05153	101.394
PXO_04300	938835	+	0.220445	0.677829	3.07482	0.457384	0.819376	0.159263	7.10102	1.06716	80.104
PXO_04300	938976	+	0.199694	0.658335	3.29671	0.45864	0.821176	0.156992	7.18825	1.07297	74.4647
PXO_04300	939073	+	0.122133	0.774752	6.3435	0.652619	0.931236	0.0558606	21.1988	1.01829	257.645
PXO_04301	939740	+	0.291346	0.664438	2.28058	0.373092	0.778911	0.197781	5.51482	1.06848	78.7443
PXO_04303	941785	+	1.32425	0.0921532	0.0695888	-1.2321	0.060145	0.929531	0.100173	1.08221	67.1082
PXO_04304	942994	+	0.133783	0.771496	5.76676	0.637713	0.922201	0.0636887	18.5551	1.01949	243.493
PXO_04306	944750	+	2.14524	0.0245639	0.0114504	-2.12068	0.00388584	0.994898	0.00610643	1.00971	446.406
PXO_04306	944846	+	2.17179	0.0241785	0.011133	-2.14761	0.00344502	0.995437	0.0054113	1.00673	601.91
PXO_04306	945047	+	1.87147	0.0294556	0.0157393	-1.84201	0.00621215	0.991904	0.00978498	1.01794	262.047
PXO_04306	945884	+	1.31267	0.0900146	0.0685737	-1.22266	0.0585535	0.93123	0.0973574	1.08408	65.8163
PXO_04306	945996	+	1.72828	0.0436075	0.0252317	-1.68468	0.0130319	0.983499	0.0206689	1.0207	230.659
PXO_04308	947187	-	0.155343	0.757764	4.87802	0.602421	0.910853	0.0737539	13.3565	1.02803	175.589
PXO_04315	952376	+	0.122209	0.865253	7.08009	0.743044	0.959412	0.0301431	37.0013	1.02177	220.493
PXO_04316	956305	+	1.33398	0.077892	0.0583907	-1.25609	0.0479288	0.943147	0.0788022	1.0829	66.6249
PXO_04316	956476	+	1.44461	0.0711899	0.0492798	-1.37342	0.0413793	0.950872	0.0675691	1.07144	75.8618
PXO_04316	956928	+	0.160123	0.742509	4.63711	0.582386	0.894627	0.0883387	13.29	1.02689	182.317
PXO_04316	957619	+	1.45357	0.0632125	0.0434878	-1.39036	0.0349073	0.958193	0.0566185	1.07149	75.8195
PXO_04318	958228	+	0.12334	0.855114	6.93297	0.731774	0.952574	0.0363312	31.4407	1.01687	276.772
PXO_04318	959003	+	0.132698	0.747361	5.63204	0.614663	0.914745	0.070445	16.7956	1.02502	194.583
PXO_04318	959063	+	0.144687	0.772588	5.33973	0.627901	0.915091	0.0698577	16.8704	1.02003	237.608
PXO_04318	959070	+	1.56429	0.040261	0.0257376	-1.52403	0.0115085	0.985215	0.0182246	1.0325	153.634
PXO_04318	959150	+	0.113526	0.779057	6.86235	0.665531	0.938258	0.0497687	23.7876	1.01707	273.935
PXO_04318	959153	+	0.277483	0.706281	2.54532	0.428799	0.825131	0.15234	7.38622	1.0372	135.966
PXO_04318	959234	+	0.143665	0.776248	5.40319	0.632583	0.916958	0.0681781	17.2846	1.01949	243.414
PXO_04318	959330	+	0.144596	0.773083	5.34649	0.628486	0.915283	0.0696858	16.9122	1.01997	238.224
PXO_04318	959405	+	0.161306	0.743866	4.61151	0.58256	0.894569	0.0883833	13.2818	1.02653	184.581
PXO_04318	959431	+	0.113473	0.761722	6.71281	0.648249	0.933497	0.0539924	21.9727	1.02037	234.04
PXO_04318	959486	+	0.115383	0.785631	6.80893	0.670249	0.938885	0.0491801	24.0478	1.01645	283.1
PXO_04318	959494	+	0.201389	0.765426	3.80073	0.564036	0.884947	0.0967129	12.0401	1.02295	210.324
PXO_04318	959519	+	0.106421	0.757114	7.11431	0.650692	0.937205	0.0507924	23.3626	1.02147	223.267
PXO_04318	959573	+	0.123203	0.788358	6.39888	0.665155	0.934343	0.0530414	22.276	1.01685	277.034
PXO_04318	959631	+	1.75571	0.0392373	0.0223484	-1.71647	0.0106961	0.98633	0.0169242	1.01998	238.078
PXO_04318	959633	+	0.144596	0.773083	5.34649	0.628486	0.915283	0.0696858	16.9122	1.01997	238.224
PXO_04318	959899	+	1.76056	0.0406728	0.0231022	-1.71989	0.0114672	0.985399	0.0181584	1.01968	241.296
PXO_04318	959920	+	0.151329	0.75213	4.97016	0.600801	0.904028	0.0798823	14.7451	1.02414	200.913
PXO_04318	960004	+	0.118779	0.790313	6.65362	0.671534	0.937758	0.0501078	23.5842	1.01638	284.139
PXO_04318	960062	+	0.133622	0.74973	5.61085	0.616108	0.91498	0.0702251	16.8462	1.02433	199.57
PXO_04318	960069	+	1.24199	0.0830787	0.0668916	-1.15891	0.0537459	0.936243	0.0889098	1.09392	59.8374
PXO_04318	960254	+	0.118424	0.755506	6.37967	0.637082	0.92796	0.0588211	20.1634	1.02221	216.554
PXO_04319	961003	+	0.163453	0.711269	4.35151	0.547816	0.872416	0.109859	10.7038	1.05412	97.0402
PXO_04319	961098	+	1.88333	0.0404685	0.0214877	-1.84286	0.011075	0.985923	0.0175304	1.01401	325.971
PXO_04319	961252	+	1.71084	0.0465999	0.027238	-1.66424	0.014577	0.98159	0.0231556	1.02086	229.085
PXO_04319	961272	+	0.233352	0.743436	3.1859	0.510084	0.86273	0.117206	9.83808	1.02729	179.924
PXO_04319	961472	+	0.145673	0.761406	5.22681	0.615733	0.910533	0.0740028	15.9311	1.02196	218.809
PXO_05481	962719	-	0.167577	0.71935	4.29266	0.551773	0.887792	0.0945535	10.3429	1.02927	168.888
PXO_05481	962719	+	0.120207	0.750237	6.2412	0.630029	0.924806	0.0615923	19.2522	1.02386	203.044
PXO_04322	964352	+	2.14297	0.0249012	0.01162	-2.11807	0.00292123	0.995999	0.00458615	1.00342	989.269
PXO_04322	964570	+	2.97538	0.0203755	0.00684803	-2.95501	5.95e-05	0.999899	9.32e-05	1.0046	803.841
PXO_04324	966852	+	2.17571	0.0258398	0.0118765	-2.14987	0.00415753	0.994562	0.00653517	1.00845	500.619
PXO_04324	966907	+	1.78787	0.04231	0.0236651	-1.74556	0.0122963	0.98442	0.0194876	1.01802	261.029
PXO_04324	967192	+	0.0953382	0.881837	9.24956	0.786498	0.974675	0.0182094	60.2446	1.02234	215.448
PXO_04325	967708	-	0.143	0.83285	5.82412	0.68985	0.943693	0.0438992	21.909	1.02268	212.57
PXO_04325	967781	-	0.222566	0.66818	3.00217	0.445614	0.819498	0.159359	5.93499	1.06528	82.1439
PXO_04325	968092	-	0.142305	0.757039	5.31985	0.614735	0.919988	0.0657516	15.0307	1.0292	169.245
PXO_04326	968282	-	1.82952	0.0624947	0.0341592	-1.76702	0.0174872	0.977986	0.0232667	1.02665	183.815
PXO_04326	968713	-	0.194066	0.68644	3.53715	0.492374	0.848717	0.131975	7.33378	1.05463	96.2262
PXO_04327	969606	-	2.07977	0.0440409	0.0211758	-2.03573	0.00916608	0.988258	0.0120931	1.02059	231.806
PXO_04328	973026	-	0.300279	0.631888	2.10434	0.331609	0.753284	0.222493	3.9913	1.08746	63.613
PXO_04328	973075	-	1.94111	0.0606966	0.031269	-1.88041	0.0169485	0.978737	0.0225376	1.02473	196.653
PXO_04333	977940	+	0.214282	0.675448	3.15215	0.461166	0.82045	0.158125	7.15285	1.06836	78.8612
PXO_04333	978948	+	0.165349	0.688358	4.16307	0.52301	0.860723	0.120337	9.67377	1.06121	86.965
PXO_04446	984918	-	0.348094	0.58143	1.67032	0.233336	0.692436	0.280939	2.94304	1.11219	51.4763
PXO_04446	985043	-	1.31876	0.129277	0.0980293	-1.18948	0.0808812	0.905799	0.115035	1.08942	62.4089
PXO_04442	989787	-	0.249562	0.653075	2.61689	0.403513	0.793697	0.183772	5.02925	1.07437	73.2384
PXO_04441	991511	-	0.257873	0.64227	2.49064	0.384397	0.782101	0.19477	4.69204	1.07964	68.9916
PXO_04441	992616	-	1.11412	0.17432	0.156464	-0.939801	0.127372	0.853874	0.190808	1.1044	54.6856
PXO_04436	996953	-	0.259928	0.619023	2.38152	0.359095	0.766875	0.208818	4.3002	1.08708	63.8519
PXO_04435	997454	-	0.232367	0.650649	2.80009	0.418282	0.803485	0.174316	5.34486	1.07198	75.3633
PXO_04434	998361	-	0.338026	0.594115	1.7576	0.256089	0.707324	0.266631	3.15925	1.10602	53.9818
PXO_04433	999320	-	2.06602	0.0416229	0.0201464	-2.0244	0.00817441	0.989469	0.0107739	1.01978	240.292
PXO_04432	1000219	-	1.45598	0.120675	0.0828819	-1.33531	0.0725461	0.915803	0.102253	1.08299	66.5641
PXO_04432	1000292	-	1.62726	0.0920887	0.0565914	-1.53517	0.0482484	0.943163	0.0662694	1.07099	76.2928
PXO_04432	1000477	-	0.175373	0.693161	3.9525	0.517789	0.865642	0.116205	8.42224	1.04904	106
PXO_04431	1001351	+	0.2281	0.668401	2.9303	0.440301	0.809405	0.168616	6.64762	1.07031	76.9359
PXO_04428	1003256	+	0.136385	0.762879	5.59356	0.626494	0.917911	0.0675377	17.5036	1.0211	226.77
PXO_04428	1003591	+	1.44042	0.0715307	0.0496596	-1.36889	0.041688	0.950513	0.068095	1.07184	75.4989
PXO_04428	1004443	+	0.151846	0.767122	5.05198	0.615276	0.909004	0.0752466	15.6371	1.02104	227.329
PXO_05490	1004583	+	0.226502	0.710895	3.13858	0.484393	0.84271	0.13577	8.38664	1.03637	138.766
PXO_05490	1004592	+	2.23992	0.0294443	0.0131453	-2.21047	0.00500654	0.993508	0.00787643	1.00645	622.534
PXO_04427	1005298	-	0.333577	0.595216	1.78434	0.261639	0.709936	0.264074	3.19948	1.10536	54.2648
PXO_04424	1007066	-	0.869464	0.519636	0.597651	-0.349827	0.573233	0.398939	1.75587	1.13437	44.3535
PXO_04423	1008946	+	2.02166	0.0318511	0.0157549	-1.98981	0.00686789	0.991141	0.010825	1.01071	410.844
PXO_04423	1009023	+	0.201359	0.693766	3.44541	0.492407	0.838114	0.141663	8.10409	1.06218	85.7638
PXO_04423	1009162	+	1.19652	0.109032	0.0911242	-1.08749	0.077485	0.90975	0.131479	1.09674	58.3396
PXO_04423	1009294	+	1.65299	0.0557235	0.0337108	-1.59726	0.0278431	0.966657	0.0448324	1.05298	98.9042
PXO_04422	1009446	-	0.321948	0.609755	1.89396	0.287808	0.726746	0.247949	3.47672	1.09833	57.5357
PXO_04422	1009450	-	1.6978	0.0826593	0.0486862	-1.61514	0.041133	0.951494	0.0560771	1.06439	83.1392
PXO_04422	1009528	-	1.81939	0.0604976	0.0332515	-1.75889	0.0244804	0.970549	0.0328047	1.05108	102.199
PXO_04422	1009624	-	0.308106	0.622881	2.02165	0.314775	0.736589	0.237933	3.65548	1.09186	60.9826
PXO_04422	1009651	-	1.81154	0.0610724	0.033713	-1.75047	0.0248576	0.970103	0.0333231	1.05139	101.649
PXO_04422	1009710	-	0.221455	0.66963	3.02378	0.448175	0.821002	0.157949	5.99585	1.06466	82.8363
PXO_04422	1010078	-	0.217573	0.648659	2.98133	0.431086	0.813134	0.16496	5.68833	1.06837	78.8554
PXO_04422	1010182	-	1.3821	0.122969	0.0889726	-1.25913	0.0748106	0.912782	0.105703	1.08633	64.3302
PXO_04422	1010344	-	1.6978	0.0826593	0.0486862	-1.61514	0.041133	0.951494	0.0560771	1.06439	83.1392
PXO_04422	1010389	-	1.3225	0.12725	0.0962192	-1.19525	0.0790132	0.907867	0.11215	1.08862	62.8912
PXO_04422	1010404	-	1.40693	0.120077	0.0853466	-1.28685	0.0722766	0.915695	0.101843	1.08495	65.2351
PXO_04422	1010531	-	0.222125	0.669061	3.01209	0.446936	0.820204	0.158702	5.96343	1.06506	82.3861
PXO_04420	1011851	+	1.6224	0.0596556	0.0367701	-1.56274	0.0307155	0.963334	0.0496042	1.05441	96.5762
PXO_04420	1012313	+	1.7082	0.0376967	0.0220681	-1.6705	0.0101306	0.986998	0.0160202	1.02398	202.125
PXO_04420	1012586	+	2.08056	0.0293351	0.0140996	-2.05123	0.00570585	0.992601	0.00898291	1.00976	444.2
PXO_04415	1015593	-	0.299214	0.629715	2.10456	0.330501	0.751957	0.223739	3.96296	1.08836	63.051
PXO_04414	1016030	+	0.197105	0.699708	3.54993	0.502603	0.844002	0.136172	8.46906	1.05996	88.5662
PXO_04414	1016030	+	0.197105	0.699708	3.54993	0.502603	0.844002	0.136172	8.46906	1.05996	88.5662
PXO_04414	1016054	+	0.189588	0.672003	3.54455	0.482415	0.835289	0.143969	7.93826	1.06841	78.8107
PXO_04413	1016329	+	1.6367	0.0451583	0.0275911	-1.59154	0.0203231	0.975217	0.0324728	1.05645	93.4587
PXO_04412	1017283	+	1.9075	0.0351715	0.0184386	-1.87233	0.00852005	0.989061	0.0134515	1.01384	329.417
PXO_04409	1018317	-	0.22457	0.665516	2.96351	0.440946	0.816815	0.161867	5.82891	1.06626	81.0698
PXO_04409	1018700	-	1.8214	0.0616685	0.0338577	-1.75974	0.0253348	0.969569	0.0339794	1.0522	100.229
PXO_04409	1018868	-	1.64014	0.0804407	0.049045	-1.5597	0.0387867	0.953808	0.0527492	1.06433	83.211
PXO_04409	1019102	-	1.60015	0.0777011	0.0485586	-1.52245	0.0368951	0.955974	0.0500781	1.06142	86.7046
PXO_04409	1019126	-	1.5353	0.105355	0.0686219	-1.42994	0.0597732	0.930272	0.0831051	1.0759	71.9421
PXO_04409	1019330	-	1.66396	0.0887454	0.053334	-1.57521	0.0456027	0.946305	0.0624619	1.06828	78.9458
PXO_04409	1019339	-	1.31804	0.129358	0.098144	-1.18868	0.0809161	0.905745	0.115089	1.0894	62.4231
PXO_04409	1019522	-	1.31876	0.129277	0.0980293	-1.18948	0.0808812	0.905799	0.115035	1.08942	62.4089
PXO_04409	1019630	-	1.30081	0.132842	0.102123	-1.16796	0.0844641	0.901782	0.120601	1.0909	61.5364
PXO_04409	1019663	-	1.5353	0.105355	0.0686219	-1.42994	0.0597732	0.930272	0.0831051	1.0759	71.9421
PXO_04409	1019882	-	2.19884	0.038524	0.0175201	-2.16032	0.00699515	0.990992	0.00920871	1.02095	228.206
PXO_04408	1020192	+	1.36296	0.0753938	0.0553164	-1.28756	0.04588	0.945719	0.0752718	1.07928	69.266
PXO_04408	1020224	+	0.205895	0.653092	3.17196	0.447196	0.814109	0.163579	6.85546	1.07478	72.8831
PXO_04408	1020233	+	0.212054	0.678391	3.19914	0.466336	0.823447	0.155327	7.30083	1.06737	79.8893
PXO_04408	1020239	+	0.151726	0.708084	4.66686	0.556358	0.879581	0.103166	11.4339	1.05363	97.8328
PXO_04408	1020530	+	0.180962	0.684134	3.78054	0.503172	0.847398	0.132816	8.69238	1.06414	83.4269
PXO_04408	1020547	+	0.185165	0.678145	3.66238	0.49298	0.841489	0.138255	8.31001	1.06627	81.0516
PXO_04408	1020735	+	1.71013	0.0450811	0.0263612	-1.66505	0.020089	0.975678	0.0320911	1.04918	105.723
PXO_04407	1020787	-	1.58099	0.0974786	0.0616568	-1.48351	0.0523239	0.938467	0.0721762	1.07334	74.1379
PXO_04407	1020822	-	0.244052	0.641774	2.62966	0.397722	0.790751	0.186379	4.94005	1.07709	70.9724
PXO_04407	1020830	-	0.297487	0.631349	2.12227	0.333862	0.754029	0.221749	4.00734	1.08739	63.6549
PXO_04407	1020836	-	0.197108	0.686143	3.48104	0.489034	0.846367	0.134164	7.20155	1.05524	95.2852
PXO_04407	1020874	-	1.40283	0.125988	0.0898095	-1.27684	0.0771249	0.910316	0.109246	1.0868	64.0297
PXO_04407	1020970	-	1.60237	0.0962882	0.0600913	-1.50608	0.0515376	0.939418	0.0710325	1.07279	74.6263
PXO_04407	1020993	-	0.209426	0.710402	3.39213	0.500976	0.856556	0.123025	7.80597	1.02872	171.82
PXO_04406	1021451	+	1.32456	0.0853179	0.0644123	-1.23924	0.0549808	0.935609	0.0910714	1.08266	66.7968
PXO_04406	1021467	+	0.133539	0.713216	5.34089	0.579678	0.895526	0.0885244	13.4178	1.04926	105.576
PXO_04406	1021508	+	0.223909	0.663113	2.96152	0.439204	0.807563	0.170174	6.56899	1.07245	74.9335
PXO_04406	1021630	+	1.40806	0.0854116	0.0606589	-1.32265	0.0530608	0.937677	0.0877128	1.07295	74.4895
PXO_04406	1021646	+	1.30498	0.111085	0.0851235	-1.1939	0.118739	0.871336	0.210911	1.08156	67.5762
PXO_04406	1021648	+	0.320202	0.692708	2.16335	0.372506	0.766981	0.209318	5.15233	1.06144	86.6745
PXO_04406	1021666	+	1.43172	0.0716857	0.0500697	-1.36003	0.0416774	0.950508	0.0680771	1.07211	75.2456
PXO_04406	1021681	+	1.37922	0.0660118	0.0478618	-1.3132	0.037901	0.95471	0.0616655	1.07842	69.9209
PXO_04406	1021684	+	1.44177	0.0751374	0.0521148	-1.36663	0.0445081	0.947364	0.0729162	1.07097	76.3063
PXO_04406	1021687	+	1.59754	0.0658268	0.0412052	-1.53171	0.0361489	0.957368	0.058708	1.05478	95.9921
PXO_04406	1021708	+	1.91766	0.0301373	0.0157156	-1.88753	0.00636844	0.991726	0.0100327	1.01502	306.623
PXO_04404	1025305	+	1.30694	0.0916013	0.0700882	-1.21534	0.0599532	0.929652	0.0998331	1.0845	65.5309
PXO_04402	1026348	+	1.36287	0.0814027	0.0597291	-1.28146	0.0506319	0.940335	0.0834836	1.07872	69.6928
PXO_04402	1026360	+	0.225874	0.659286	2.91882	0.433412	0.805055	0.172559	6.46435	1.07344	74.0507
PXO_04402	1026479	+	1.4879	0.0602641	0.0405027	-1.42764	0.0322841	0.961268	0.0522218	1.0679	79.3341
PXO_04402	1026559	+	0.17827	0.691103	3.87671	0.512832	0.852652	0.128013	9.05814	1.06178	86.2486
PXO_04402	1026573	+	0.224642	0.660891	2.94197	0.436249	0.806746	0.170971	6.53461	1.07291	74.5204
PXO_04400	1028049	-	1.51161	0.0919578	0.0608342	-1.41966	0.0476646	0.943434	0.0654274	1.07115	76.1408
PXO_04398	1029786	+	1.62541	0.0518593	0.0319054	-1.57355	0.0253324	0.969468	0.0406847	1.05645	93.4589
PXO_04398	1030061	+	0.187616	0.674644	3.59588	0.487028	0.838035	0.141434	8.09943	1.06749	79.7565
PXO_04398	1030473	+	1.31972	0.0945994	0.0716812	-1.22512	0.0618285	0.927622	0.103162	1.08159	67.5524
PXO_04398	1030797	+	1.66756	0.0354061	0.0212323	-1.63215	0.00901743	0.988336	0.0142439	1.02722	180.341
PXO_04389	1035374	+	0.303948	0.662135	2.17845	0.358187	0.773504	0.202978	5.34581	1.06851	78.7105
PXO_04389	1035833	+	2.09335	0.0237263	0.0113341	-2.06963	0.00372544	0.995086	0.00585342	1.01195	373.993
PXO_04387	1036573	+	1.65035	0.0496407	0.0300788	-1.60071	0.0232934	0.97185	0.0373319	1.05341	98.2019
PXO_04387	1036666	+	1.92478	0.0356564	0.0185249	-1.88913	0.00889443	0.988622	0.0140479	1.01398	326.612
PXO_04387	1037050	+	1.95069	0.0350058	0.0179453	-1.91568	0.00847296	0.989148	0.0133765	1.01301	347.509
PXO_04387	1037203	+	0.165792	0.768706	4.63657	0.602914	0.906616	0.0766335	15.1972	1.01656	281.299
PXO_04386	1038982	+	2.17592	0.0231583	0.010643	-2.15276	0.00242242	0.996656	0.00380114	1.00321	1030.37
PXO_04386	1039246	+	1.34573	0.0859938	0.0639013	-1.25973	0.055001	0.93542	0.0911069	1.08058	68.2904
PXO_04385	1040465	+	1.31922	0.0927254	0.0702883	-1.22649	0.0606759	0.928903	0.101114	1.08279	66.7027
PXO_04384	1041422	+	1.81475	0.043217	0.0238143	-1.77153	0.0125585	0.984086	0.0199084	1.01631	285.249
PXO_04384	1042607	+	1.40806	0.0854116	0.0606589	-1.32265	0.0530608	0.937677	0.0877128	1.07295	74.4895
PXO_04384	1043066	+	1.40806	0.0854116	0.0606589	-1.32265	0.0530608	0.937677	0.0877128	1.07295	74.4895
PXO_04383	1044038	+	0.158763	0.702621	4.42561	0.543859	0.871746	0.110304	10.6397	1.05605	94.0506
PXO_04382	1044453	-	0.173361	0.689542	3.97749	0.516181	0.865755	0.116034	8.43042	1.04893	106.22
PXO_04382	1044725	-	1.56479	0.099862	0.0638182	-1.46493	0.0543723	0.936135	0.0751641	1.07462	73.0277
PXO_04382	1045162	-	0.226505	0.665164	2.93664	0.438659	0.815273	0.163326	5.76936	1.06676	80.5324
PXO_04382	1045349	-	1.75535	0.0654132	0.0372651	-1.68994	0.0279377	0.966481	0.0375708	1.05393	97.341
PXO_04379	1047328	-	1.57761	0.0983611	0.0623481	-1.47925	0.0532224	0.937443	0.0734852	1.07397	73.5822
PXO_04376	1050401	-	0.173328	0.691187	3.98773	0.517859	0.866475	0.115387	8.48295	1.04867	106.72
PXO_04376	1050484	-	1.34732	0.139757	0.10373	-1.20756	0.0906047	0.895269	0.130242	1.09257	60.5787
PXO_04376	1050949	-	1.33755	0.141692	0.105934	-1.19586	0.0924658	0.89319	0.13319	1.09337	60.1339
PXO_04376	1050960	-	0.16666	0.75196	4.51195	0.5853	0.901633	0.0818969	11.9822	1.0273	179.867
PXO_04376	1050970	-	1.23335	0.187512	0.152035	-1.04583	0.200178	0.786037	0.327172	1.07706	71.0011
PXO_04376	1050972	-	8.59031	0.847697	0.0986807	-7.74261	0.0530566	0.92486	0.0732435	1.01887	250.551
PXO_04375	1051467	+	1.32979	0.0838956	0.0630895	-1.24589	0.0533785	0.937251	0.0882677	1.08225	67.0859
PXO_04375	1051499	+	1.19929	0.101104	0.0843028	-1.09819	0.0705449	0.917381	0.118809	1.09761	57.8965
PXO_04375	1051664	+	1.42978	0.0838175	0.0586228	-1.34596	0.0517372	0.939218	0.0854055	1.07138	75.9267
PXO_04374	1051987	+	0.336655	0.617496	1.83421	0.280841	0.726379	0.247946	4.15553	1.08075	68.1607
PXO_04374	1052036	+	1.34172	0.079366	0.0591523	-1.26236	0.0486371	0.942421	0.0800263	1.08062	68.2607
PXO_04374	1052057	+	1.42978	0.0838175	0.0586228	-1.34596	0.0517372	0.939218	0.0854055	1.07138	75.9267
PXO_04374	1052144	+	0.120452	0.777962	6.4587	0.65751	0.933397	0.0539578	21.9372	1.01767	265.659
PXO_04374	1052213	+	1.53735	0.0578593	0.0376358	-1.47949	0.0213298	0.97336	0.0341164	1.02902	170.194
PXO_04374	1052219	+	1.77478	0.0335074	0.0188797	-1.74127	0.00807637	0.989557	0.0127453	1.02168	221.317
PXO_04374	1052274	+	0.176961	0.690118	3.89983	0.513157	0.85308	0.127596	9.0891	1.062	85.9829
PXO_04374	1052507	+	2.03841	0.0344569	0.0169038	-2.00395	0.0114625	0.985942	0.0181509	1.03299	151.576
PXO_04374	1052676	+	0.767387	0.270397	0.35236	-0.496991	0.335226	0.646012	0.78936	1.05806	91.1526
PXO_04374	1052678	+	1.44733	0.755829	0.522222	-0.691504	0.256264	0.663704	0.539363	1.01412	323.611
PXO_04374	1052733	+	1.74217	0.0449196	0.0257836	-1.69726	0.0137364	0.982648	0.0218018	1.01985	239.546
PXO_04373	1052881	+	1.62926	0.045563	0.0279654	-1.5837	0.0206816	0.974808	0.0330577	1.05686	92.8553
PXO_04373	1053025	+	2.45659	0.0223757	0.00910842	-2.43422	0.0014831	0.997924	0.00232503	1.00164	1518.32
PXO_04372	1053252	+	0.629114	0.326101	0.51835	-0.303013	0.417457	0.561017	1.12175	1.04829	107.479
PXO_04372	1053254	+	0.619782	0.463177	0.747323	-0.156604	0.397947	0.548557	1.03467	1.12093	48.3593
PXO_04372	1053284	+	1.59699	0.0451199	0.028253	-1.55187	0.0140659	0.982138	0.0223322	1.02847	173.16
PXO_04372	1054209	+	0.232789	0.65209	2.80121	0.419301	0.795752	0.181232	6.09862	1.07594	71.9116
PXO_04371	1055606	+	0.16184	0.714064	4.41217	0.552225	0.874757	0.107718	10.9331	1.0531	98.7137
PXO_04371	1055623	+	2.27528	0.0214201	0.00941428	-2.25386	0.00186795	0.997402	0.00292947	1.00235	1249.89
PXO_04370	1056876	+	1.86499	0.0367151	0.0196865	-1.82828	0.00936569	0.988008	0.0147992	1.01564	295.97
PXO_04370	1057189	+	0.0900107	0.851346	9.45828	0.761335	0.973644	0.019236	57.8269	1.0173	270.633
PXO_04370	1057272	+	0.857984	0.545831	0.636179	-0.312153	0.608029	0.364035	2.42819	1.08616	64.4411
PXO_04370	1057304	+	0.144745	0.772107	5.33425	0.627362	0.914934	0.0699994	16.8364	1.02008	237.084
PXO_04370	1057363	+	0.28816	0.668027	2.31825	0.379867	0.782683	0.194187	5.63773	1.06746	79.7892
PXO_04370	1057900	+	0.124416	0.772846	6.2118	0.64843	0.929159	0.0576671	20.5315	1.01869	252.658
PXO_04370	1058064	+	2.66666	0.0166093	0.00622852	-2.65005	0.00024346	0.999625	0.000381194	1.00281	1121.94
PXO_04369	1058598	+	0.107124	0.845978	7.89716	0.738854	0.960675	0.0298979	38.2403	1.01531	301.51
PXO_04368	1059597	+	0.250659	0.642069	2.56152	0.39141	0.78072	0.195554	5.57324	1.07835	69.9766
PXO_04368	1059870	+	3.12444	0.0307339	0.0098366	-3.09371	0.000256686	0.999595	0.000401908	1.00365	946.389
PXO_04368	1059981	+	2.63092	0.0150458	0.00571884	-2.61588	0.000225361	0.999655	0.000352849	1.00238	1239.69
PXO_04368	1060023	+	2.48092	0.0263074	0.0106039	-2.45461	0.00194182	0.997304	0.00304555	1.00168	1497.56
PXO_04368	1060473	+	2.2752	0.0189708	0.00833808	-2.25623	0.00139452	0.998046	0.00218596	1.00321	1030.2
PXO_04368	1060491	+	1.93334	0.0277253	0.0143407	-1.90561	0.00547108	0.992852	0.00861127	1.01576	293.983
PXO_04368	1060521	+	1.63462	0.0465642	0.0284862	-1.58806	0.0211594	0.974267	0.0338379	1.05534	95.1298
PXO_04367	1060649	+	2.32124	0.0216806	0.00934008	-2.29956	0.00181671	0.997471	0.00284897	1.00199	1370.88
PXO_04367	1060662	+	0.120524	0.815646	6.76751	0.695122	0.947506	0.0409715	28.254	1.01362	333.988
PXO_04367	1060742	+	2.54734	0.0194412	0.00763197	-2.52789	0.000824607	0.998829	0.00129186	1.00196	1382.41
PXO_04366	1062160	+	1.64465	0.0454395	0.0276288	-1.59921	0.0210855	0.974546	0.0337171	1.05405	97.1598
PXO_04366	1062775	+	1.61693	0.0457437	0.0282905	-1.57118	0.0143483	0.981812	0.0227871	1.02682	182.739
PXO_04365	1063404	+	2.43091	0.0180185	0.00741226	-2.41289	0.000945844	0.998661	0.00148198	1.00216	1311.01
PXO_04365	1063718	+	0.106977	0.837956	7.83303	0.730979	0.95948	0.0309386	37.0662	1.01449	316.454
PXO_04365	1063800	+	2.08301	0.0300112	0.0144077	-2.05299	0.00588487	0.992374	0.00926642	1.00892	479.152
PXO_04364	1064897	+	1.32433	0.0932308	0.0703984	-1.2311	0.0618989	0.927965	0.103287	1.08217	67.1381
PXO_04363	1066056	+	1.96139	0.02954	0.0150607	-1.93185	0.00613475	0.992036	0.00966231	1.01416	322.908
PXO_04363	1066077	+	1.62806	0.056763	0.0348653	-1.5713	0.0285546	0.965803	0.0460118	1.0543	96.7544
PXO_04362	1067354	+	1.67626	0.0458868	0.0273745	-1.63037	0.0203072	0.975349	0.0324468	1.05043	103.385
PXO_04361	1068709	+	2.15375	0.0235551	0.0109368	-2.1302	0.00354838	0.99533	0.00557424	1.00934	460.902
PXO_04359	1070068	+	1.45935	0.0682435	0.0467628	-1.39111	0.0389635	0.953628	0.0634643	1.07048	76.7715
PXO_04357	1074127	+	0.193434	0.681388	3.52258	0.487954	0.837652	0.141965	8.0766	1.06572	81.6506
PXO_04356	1074929	+	1.34573	0.0859938	0.0639013	-1.25973	0.055001	0.93542	0.0911069	1.08058	68.2904
PXO_04356	1075299	+	0.120496	0.791181	6.56603	0.670685	0.936928	0.0507925	23.2532	1.0164	283.738
PXO_04353	1076735	-	1.34071	0.127216	0.0948872	-1.21349	0.0790123	0.907977	0.112149	1.08845	62.9988
PXO_04353	1076738	-	0.277604	0.609025	2.19386	0.331421	0.749245	0.225699	3.90596	1.09366	59.9793
PXO_06282	1077675	-	0.122157	0.770138	6.30451	0.647981	0.938159	0.0499179	19.8313	1.03108	159.954
PXO_06282	1077858	-	0.19215	0.737441	3.83784	0.545291	0.879627	0.101789	9.55263	1.02696	181.888
PXO_06282	1077877	-	0.224648	0.665775	2.96364	0.441127	0.816782	0.161913	5.82761	1.06646	80.8483
PXO_06282	1078059	-	1.08269	0.261883	0.241881	-0.820808	0.292639	0.691779	0.54081	1.06794	79.2954
PXO_06282	1078060	-	0.986269	0.865069	0.877113	-0.1212	0.747407	0.222977	3.86803	1.01859	253.905
PXO_06282	1078135	-	0.148587	0.758412	5.10415	0.609824	0.915964	0.0692437	14.2485	1.02854	172.788
PXO_06282	1078145	-	2.15214	0.0442423	0.0205574	-2.10789	0.00924616	0.988203	0.0121997	1.02168	221.34
PXO_06282	1078168	-	0.131465	0.792335	6.02697	0.66087	0.941907	0.0458901	21.195	1.02721	180.419
PXO_06282	1078240	-	0.154797	0.761085	4.91666	0.606288	0.912101	0.072634	13.5647	1.02798	175.913
PXO_06282	1078317	-	0.150756	0.76386	5.06687	0.613104	0.915842	0.0693265	14.2258	1.0282	174.686
PXO_06282	1078326	-	0.155711	0.757169	4.86266	0.601458	0.910337	0.0742178	13.2721	1.02805	175.505
PXO_06282	1078345	-	0.202669	0.730656	3.60517	0.527987	0.871043	0.109643	8.82971	1.0271	181.08
PXO_06282	1078346	-	2.39694	0.0243815	0.010172	-2.37255	0.00238953	0.996822	0.00313116	1.02118	226.003
PXO_06282	1078352	-	0.212551	0.733177	3.44941	0.520626	0.868469	0.111968	8.63136	1.02651	184.666
PXO_06282	1078402	-	0.186208	0.722106	3.87795	0.535897	0.876008	0.105202	9.23567	1.02837	173.725
PXO_06282	1078539	-	0.19215	0.737441	3.83784	0.545291	0.879627	0.101789	9.55263	1.02696	181.888
PXO_06282	1078559	-	2.07291	0.0472987	0.0228175	-2.02561	0.0106809	0.986412	0.0141132	1.0216	222.06
PXO_06282	1078579	-	0.156529	0.745018	4.75962	0.588489	0.905695	0.0784171	12.5545	1.02851	172.931
PXO_06282	1078584	-	0.161211	0.751447	4.66128	0.590236	0.904691	0.0792481	12.4086	1.02787	176.503
PXO_06282	1078616	-	1.75935	0.066815	0.0379771	-1.69253	0.0196	0.975384	0.026134	1.02951	167.628
PXO_06282	1078805	-	1.75597	0.0681771	0.0388258	-1.6878	0.020332	0.974502	0.0271303	1.02985	165.924
PXO_06282	1078818	-	0.122189	0.7739	6.33362	0.651711	0.939028	0.0491502	20.1327	1.031	160.359
PXO_06282	1078862	-	1.51679	0.0963316	0.06351	-1.42046	0.0366539	0.954863	0.0497383	1.04402	116.812
PXO_06282	1078886	-	0.175212	0.714386	4.07726	0.539174	0.880162	0.101454	9.60114	1.02931	168.671
PXO_04350	1080290	+	1.5976	0.0484695	0.030339	-1.54913	0.01587	0.979956	0.0252428	1.02743	179.077
PXO_04349	1080806	+	1.75865	0.0438204	0.024917	-1.71483	0.0131279	0.983389	0.0208232	1.01924	246.309
PXO_04349	1080952	+	1.76826	0.0323043	0.018269	-1.73596	0.00743823	0.990337	0.0117307	1.02181	220.104
PXO_04349	1081064	+	0.114317	0.767243	6.71152	0.652926	0.934571	0.0530353	22.3591	1.01911	247.81
PXO_04348	1081416	-	0.304941	0.629956	2.06583	0.325015	0.749976	0.225687	3.92121	1.08865	62.8738
PXO_05817	1081445	+	1.40209	0.0630709	0.0449834	-1.33902	0.0350962	0.95783	0.0569361	1.07686	71.1628
PXO_05817	1081452	+	0.236132	0.651827	2.76043	0.415695	0.794712	0.182303	6.05979	1.07566	72.1453
PXO_04345	1082186	+	0.530455	0.558357	1.0526	0.0279024	0.635016	0.337006	2.72348	1.08701	63.8942
PXO_04345	1082190	+	1.42526	0.0753762	0.0528861	-1.34988	0.0447213	0.94707	0.0732817	1.07234	75.0383
PXO_04344	1084045	-	0.298448	0.630421	2.11233	0.331973	0.752874	0.222856	3.98252	1.08792	63.3276
PXO_04343	1084599	+	1.5976	0.0484695	0.030339	-1.54913	0.01587	0.979956	0.0252428	1.02743	179.077
PXO_04343	1084758	+	1.4801	0.0655959	0.0443184	-1.41451	0.0367201	0.956203	0.0596709	1.06879	78.4306
PXO_04342	1085358	+	1.37922	0.0660118	0.0478618	-1.3132	0.037901	0.95471	0.0616655	1.07842	69.9209
PXO_04342	1085359	+	0.231536	0.653719	2.8234	0.422183	0.797506	0.179576	6.165	1.07541	72.3565
PXO_04342	1085371	+	0.185165	0.678145	3.66238	0.49298	0.841489	0.138255	8.31001	1.06627	81.0516
PXO_04340	1087473	+	0.201183	0.658203	3.27166	0.457019	0.820088	0.158032	7.13531	1.07311	74.3413
PXO_04340	1087483	+	1.19929	0.101104	0.0843028	-1.09819	0.0705449	0.917381	0.118809	1.09761	57.8965
PXO_04340	1087485	+	0.939917	0.247271	0.263077	-0.692646	0.292416	0.692531	0.646896	1.06199	85.993
PXO_04340	1087486	+	0.810029	0.485006	0.598752	-0.325022	0.352391	0.598569	0.851774	1.10865	52.8799
PXO_04340	1087489	+	1.71895	0.0546499	0.0317927	-1.6643	0.0268466	0.967946	0.0431837	1.04807	107.911
PXO_04338	1090044	-	1.61386	0.0950208	0.0588781	-1.51884	0.0506204	0.940481	0.0697009	1.07245	74.9409
PXO_04338	1090052	-	0.181945	0.69676	3.8295	0.514814	0.862293	0.119392	8.18567	1.05001	104.154
PXO_05496	1090786	+	0.200341	0.657527	3.28204	0.457186	0.820286	0.157817	7.14488	1.07324	74.231
PXO_05496	1090847	+	0.178049	0.66968	3.76122	0.491631	0.842453	0.137023	8.37042	1.06784	79.3991
PXO_05496	1090849	+	0.175384	0.69413	3.95777	0.518746	0.856222	0.124714	9.32192	1.06056	87.7876
PXO_05496	1091042	+	0.187388	0.689954	3.68195	0.502565	0.846053	0.134188	8.60279	1.06264	85.2047
PXO_05496	1091098	+	1.02458	0.220373	0.215085	-0.804211	0.257753	0.728153	0.543583	1.06853	78.6924
PXO_05496	1091099	+	0.138363	0.767953	5.55027	0.62959	0.918242	0.0671963	17.5807	1.02027	235.016
PXO_05496	1091176	+	0.159911	0.683813	4.2762	0.523902	0.862646	0.11838	9.83112	1.0617	86.354
PXO_04694	1091791	+	1.87791	0.04062	0.0216305	-1.83729	0.0111253	0.985859	0.017611	1.01412	323.658
PXO_04694	1091851	+	1.48039	0.0791302	0.0534523	-1.40126	0.0473784	0.944296	0.0778523	1.0665	80.812
PXO_04694	1091977	+	1.64681	0.0492699	0.0299184	-1.59754	0.016001	0.979825	0.0254545	1.02338	206.803
PXO_04694	1092055	+	1.97716	0.0313424	0.0158522	-1.94582	0.00673795	0.991285	0.0106188	1.01194	374.344
PXO_04694	1092082	+	1.66372	0.0489427	0.0294176	-1.61478	0.0227426	0.972507	0.0364286	1.05238	99.928
PXO_04694	1092187	+	2.24128	0.020231	0.00902653	-2.22105	0.00239598	0.996817	0.00375956	1.00917	468.175
PXO_04694	1092210	+	0.100526	0.785543	7.8143	0.685016	0.949104	0.0405072	29.1905	1.01524	302.717
PXO_04694	1092342	+	0.324146	0.622215	1.91955	0.298069	0.733796	0.240783	4.31491	1.08009	68.6495
PXO_04694	1092445	+	2.08727	0.0261504	0.0125285	-2.06112	0.00456314	0.994032	0.00717566	1.0104	421.208
PXO_04694	1092493	+	1.44177	0.0751374	0.0521148	-1.36663	0.0445081	0.947364	0.0729162	1.07097	76.3063
PXO_04694	1092541	+	1.92244	0.0357689	0.018606	-1.88667	0.00884948	0.988673	0.0139762	1.01379	330.362
PXO_04694	1092565	+	1.80541	0.0337469	0.0186921	-1.77166	0.00808932	0.989553	0.0127659	1.01932	245.415
[truncated: 8,169 more rows]

## Sheet: PX-A
Locus_tag	Position	Expression	alpha	beta	beta/alpha (dN/dS)	beta-alpha (dN–dS )	Prob[alpha<beta]	Prob[alpha>beta]	BayesFactor	PSRF	Neff
PXO_03481	4408	+	0.819623	0.314309	0.38348	-0.505314	0.295036	0.664225	0.875638	1.05225	100.14
PXO_03480	5435	+	0.88577	0.317865	0.358857	-0.567905	0.288522	0.672494	0.848468	1.04855	106.951
PXO_03480	6515	+	0.815958	0.318099	0.389847	-0.497859	0.298638	0.660517	0.890881	1.05236	99.953
PXO_03480	6827	+	0.830247	0.333958	0.40224	-0.496288	0.308621	0.650939	0.933955	1.05113	102.106
PXO_03480	6905	+	0.785124	0.331474	0.422193	-0.45365	0.313454	0.644882	0.955259	1.05368	97.754
PXO_03480	7004	+	0.752467	0.3496	0.464605	-0.402867	0.333513	0.62391	1.04698	1.05495	95.7286
PXO_03480	7130	+	0.766901	0.324552	0.423199	-0.442349	0.311412	0.646304	0.946221	1.05491	95.7912
PXO_03480	7175	+	0.679838	0.368516	0.542064	-0.311322	0.362445	0.592896	1.18944	1.05831	90.7924
PXO_03480	7187	+	0.804559	0.310236	0.385598	-0.494323	0.29332	0.665557	0.868432	1.05318	98.5824
PXO_03480	7288	+	0.903901	0.300479	0.332424	-0.603423	0.272438	0.689159	0.783456	1.04791	108.247
PXO_03480	7361	+	0.802845	0.332138	0.413702	-0.470707	0.311838	0.646946	0.948106	1.05273	99.3331
PXO_03480	7398	+	0.909503	0.295271	0.32465	-0.614232	0.267546	0.694235	0.764252	1.0477	108.679
PXO_03480	7454	+	0.679838	0.368516	0.542064	-0.311322	0.362445	0.592896	1.18944	1.05831	90.7924
PXO_03480	7505	+	0.815958	0.318099	0.389847	-0.497859	0.298638	0.660517	0.890881	1.05236	99.953
PXO_03480	7625	+	0.904632	0.318828	0.35244	-0.585804	0.287918	0.673387	0.845972	1.0479	108.26
PXO_03480	7667	+	0.780627	0.306776	0.392987	-0.473851	0.294448	0.663638	0.873168	1.05456	96.3388
PXO_03479	7760	+	0.819623	0.314309	0.38348	-0.505314	0.295036	0.664225	0.875638	1.05225	100.14
PXO_03479	7804	+	0.88577	0.317865	0.358857	-0.567905	0.288522	0.672494	0.848468	1.04855	106.951
PXO_03479	7903	+	0.772202	0.318599	0.412586	-0.453602	0.305673	0.652182	0.921109	1.05477	96.0104
PXO_03479	7906	+	0.760107	0.33243	0.437347	-0.427676	0.318879	0.638669	0.979532	1.05507	95.5526
PXO_03479	8016	+	0.804559	0.310236	0.385598	-0.494323	0.29332	0.665557	0.868432	1.05318	98.5824
PXO_03479	8067	+	0.785124	0.331474	0.422193	-0.45365	0.313454	0.644882	0.955259	1.05368	97.754
PXO_03479	8109	+	0.710764	0.327466	0.460723	-0.383298	0.323657	0.632221	1.00123	1.05782	91.4826
PXO_03479	8145	+	0.790589	0.298898	0.37807	-0.491691	0.286273	0.672113	0.8392	1.05417	96.9637
PXO_03479	8163	+	0.690933	0.353221	0.511223	-0.337712	0.348305	0.607204	1.11824	1.0582	90.9525
PXO_03479	8169	+	0.88577	0.317865	0.358857	-0.567905	0.288522	0.672494	0.848468	1.04855	106.951
PXO_03479	8187	+	0.679838	0.368516	0.542064	-0.311322	0.362445	0.592896	1.18944	1.05831	90.7924
PXO_03479	8217	+	0.672393	0.362371	0.538927	-0.310022	0.359283	0.595729	1.17324	1.05891	89.9699
PXO_03479	8235	+	0.919024	0.305009	0.331883	-0.614015	0.275267	0.686498	0.794681	1.04737	109.355
PXO_03478	8868	+	1.05456	0.30651	0.29065	-0.748055	0.263834	0.700283	0.749846	1.04235	120.954
PXO_03478	9539	+	1.05456	0.30651	0.29065	-0.748055	0.263834	0.700283	0.749846	1.04235	120.954
PXO_03478	9549	+	0.802845	0.332138	0.413702	-0.470707	0.311838	0.646946	0.948106	1.05273	99.3331
PXO_03477	10068	+	0.901935	0.289632	0.321123	-0.612302	0.264316	0.697246	0.75171	1.04831	107.436
PXO_03477	10548	+	0.785124	0.331474	0.422193	-0.45365	0.313454	0.644882	0.955259	1.05368	97.754
PXO_03477	10611	+	0.933448	0.29173	0.31253	-0.641718	0.262853	0.699391	0.746064	1.04679	110.567
PXO_03476	11832	+	0.806811	0.327966	0.406497	-0.478845	0.307883	0.651015	0.93073	1.05261	99.5276
PXO_03475	12400	+	0.768455	0.332918	0.433231	-0.435537	0.317691	0.640127	0.974187	1.05458	96.3103
PXO_03475	12507	+	0.806811	0.327966	0.406497	-0.478845	0.307883	0.651015	0.93073	1.05261	99.5276
PXO_03473	13279	+	0.803136	0.332008	0.413389	-0.471128	0.311623	0.647176	0.947154	1.0527	99.3732
PXO_03472	13970	-	0.992613	0.292875	0.295055	-0.699738	0.286703	0.680221	0.723908	1.03778	134.085
PXO_03472	13971	-	0.951252	0.296459	0.311652	-0.654792	0.293637	0.672449	0.748691	1.03863	131.429
PXO_03472	14046	-	0.659916	0.383893	0.58173	-0.276023	0.408732	0.551197	1.24502	1.0386	131.511
PXO_03472	14067	-	0.835727	0.347315	0.415584	-0.488412	0.34992	0.613963	0.969444	1.03884	130.785
PXO_03472	14145	-	0.879263	0.333654	0.37947	-0.545609	0.332978	0.631778	0.899074	1.03861	131.467
PXO_03472	14579	-	0.421688	0.706588	1.67562	0.2849	0.692689	0.26583	4.05958	1.0378	134.025
PXO_03472	14650	-	0.951252	0.296459	0.311652	-0.654792	0.293637	0.672449	0.748691	1.03863	131.429
PXO_03470	15220	-	0.843912	0.340429	0.403394	-0.503483	0.343242	0.620752	0.941273	1.03898	130.337
PXO_03470	15627	-	0.870285	0.319007	0.366555	-0.551278	0.322043	0.642335	0.855525	1.03942	129.036
PXO_03468	18880	-	0.883195	0.330475	0.374181	-0.55272	0.329908	0.634907	0.886707	1.03867	131.281
PXO_03463	24997	-	1.01927	0.310609	0.304736	-0.708663	0.299452	0.667925	0.769856	1.03638	138.756
PXO_03458	28139	+	0.789806	0.347028	0.439384	-0.442778	0.325334	0.633117	1.00892	1.053	98.8678
PXO_03458	28214	+	0.693998	0.349097	0.503023	-0.344901	0.344437	0.611123	1.09929	1.05816	91.0122
PXO_03458	28455	+	0.789806	0.347028	0.439384	-0.442778	0.325334	0.633117	1.00892	1.053	98.8678
PXO_03458	28759	+	0.693998	0.349097	0.503023	-0.344901	0.344437	0.611123	1.09929	1.05816	91.0122
PXO_03457	28837	-	0.896622	0.319915	0.3568	-0.576707	0.31954	0.645489	0.845751	1.03887	130.693
PXO_03455	29792	-	0.659916	0.383893	0.58173	-0.276023	0.408732	0.551197	1.24502	1.0386	131.511
PXO_03455	29794	-	0.883195	0.330475	0.374181	-0.55272	0.329908	0.634907	0.886707	1.03867	131.281
PXO_03454	30920	+	0.748089	0.346792	0.46357	-0.401298	0.332261	0.625006	1.0411	1.0553	95.1986
PXO_03440	41050	-	0.87078	0.340503	0.391032	-0.530278	0.339601	0.625026	0.926155	1.03848	131.867
PXO_03440	41131	-	0.835727	0.347315	0.415584	-0.488412	0.34992	0.613963	0.969444	1.03884	130.785
PXO_03439	41621	-	0.75813	0.366426	0.483328	-0.391704	0.376804	0.585456	1.08896	1.03914	129.864
PXO_03439	41879	-	0.820004	0.352606	0.430006	-0.467398	0.356185	0.607404	0.996402	1.03893	130.488
PXO_03438	42341	-	0.717272	0.360073	0.502004	-0.357199	0.378685	0.58232	1.09771	1.03954	128.69
PXO_03436	43491	+	0.802845	0.332138	0.413702	-0.470707	0.311838	0.646946	0.948106	1.05273	99.3331
PXO_03436	43546	+	1.01629	0.652365	0.641911	-0.363921	0.556585	0.39293	2.62627	1.1053	54.2918
PXO_03436	43559	+	3.21188	0.188407	0.0586593	-3.02348	0.0628404	0.922772	0.140295	1.00896	477.201
PXO_03436	43751	+	0.536696	0.684597	1.27558	0.147901	0.615281	0.334318	3.34617	1.08609	64.4876
PXO_03435	44101	+	0.954667	0.294983	0.308991	-0.659684	0.262473	0.70034	0.744603	1.04544	113.513
PXO_03429	47720	+	0.441773	0.692004	1.56642	0.250231	0.664405	0.287047	4.14224	1.07325	74.2199
PXO_03426	50153	+	0.748089	0.346792	0.46357	-0.401298	0.332261	0.625006	1.0411	1.0553	95.1986
PXO_03426	50369	+	0.919024	0.305009	0.331883	-0.614015	0.275267	0.686498	0.794681	1.04737	109.355
PXO_03425	51792	-	2.44302	0.0977205	0.0399999	-2.3453	0.0213357	0.972619	0.0392639	1.02762	177.951
PXO_03424	52826	+	0.54873	0.671091	1.22299	0.122361	0.60457	0.344694	3.19886	1.08979	62.1905
PXO_03422	54650	+	1.55897	0.19719	0.126487	-1.36178	0.0911705	0.88859	0.209889	1.01125	393.873
PXO_03422	54935	+	0.955281	0.272851	0.285624	-0.68243	0.244737	0.718279	0.677985	1.04579	112.741
PXO_03421	55449	+	0.889816	0.313892	0.35276	-0.575924	0.28489	0.676252	0.833533	1.04842	107.222
PXO_03420	56854	-	1.81099	0.162421	0.0896865	-1.64856	0.0785595	0.905715	0.153551	1.02928	168.854
PXO_03420	57319	-	1.58113	0.18594	0.1176	-1.39519	0.0989798	0.881865	0.197848	1.034	147.505
PXO_03420	57342	-	0.423774	0.690965	1.6305	0.267191	0.685011	0.27312	3.91672	1.03906	130.098
PXO_03420	57347	-	0.741849	0.613837	0.827442	-0.128012	0.595322	0.360362	2.6495	1.04968	104.77
PXO_03420	57361	-	0.412087	0.670891	1.62803	0.258804	0.682994	0.274903	3.88034	1.03971	128.2
PXO_03420	57397	-	1.60541	0.172149	0.10723	-1.43326	0.0892587	0.892863	0.176513	1.03387	148.002
PXO_03420	57410	-	0.489496	0.702848	1.43586	0.213352	0.66746	0.290076	3.61495	1.04003	127.256
PXO_03420	57416	-	0.41989	0.709978	1.69087	0.290088	0.693826	0.264799	4.08135	1.03782	133.973
PXO_03420	57419	-	0.73245	0.345346	0.471494	-0.387104	0.36384	0.597259	1.03007	1.03995	127.487
PXO_03420	57420	-	0.337759	0.908071	2.68852	0.570312	0.826609	0.140309	8.58606	1.01864	253.373
PXO_03420	57434	-	0.444781	0.68675	1.54402	0.241969	0.674332	0.283339	3.72923	1.0401	127.063
PXO_03420	57463	-	1.58629	0.182914	0.115309	-1.40337	0.0968636	0.884254	0.193165	1.03398	147.551
PXO_03420	57486	-	0.408554	0.680245	1.66501	0.271691	0.689066	0.269176	3.99129	1.03886	130.713
PXO_03419	58070	-	0.493229	0.701267	1.42179	0.208038	0.666201	0.29129	3.59453	1.04016	126.878
PXO_03419	58097	-	1.67878	0.156271	0.0930861	-1.52251	0.0773415	0.90662	0.150971	1.03203	155.668
PXO_03419	58101	-	0.400693	0.952082	2.37609	0.55139	0.803652	0.160233	7.37163	1.01785	263.266
PXO_03417	58977	-	1.49293	0.195164	0.130725	-1.29777	0.107482	0.871915	0.216891	1.03734	135.51
PXO_03417	59054	-	0.847707	0.337232	0.397816	-0.510475	0.340147	0.623898	0.928409	1.03905	130.129
PXO_03417	59093	-	0.433129	0.696638	1.60839	0.263509	0.682311	0.275723	3.86812	1.03919	129.733
PXO_03417	60661	-	0.420936	0.708375	1.68286	0.287439	0.692784	0.265784	4.06139	1.03794	133.577
PXO_03417	60735	-	2.22985	0.105403	0.0472693	-2.12444	0.0273689	0.96511	0.0506791	1.02447	198.524
PXO_03414	63528	+	0.554243	0.645507	1.16466	0.091264	0.590135	0.358647	3.01251	1.09479	59.3639
PXO_03413	63909	+	0.806811	0.327966	0.406497	-0.478845	0.307883	0.651015	0.93073	1.05261	99.5276
PXO_03413	63939	+	0.690706	0.353342	0.511566	-0.337364	0.348526	0.606973	1.11932	1.05821	90.9309
PXO_03413	64065	+	0.865123	0.331938	0.383689	-0.533185	0.302052	0.65839	0.905476	1.04933	105.45
PXO_03413	65214	+	0.819623	0.314309	0.38348	-0.505314	0.295036	0.664225	0.875638	1.05225	100.14
PXO_03413	65220	+	0.679838	0.368516	0.542064	-0.311322	0.362445	0.592896	1.18944	1.05831	90.7924
PXO_03413	65276	+	0.437775	0.986503	2.25345	0.548728	0.779123	0.178386	7.38029	1.03017	164.34
PXO_03412	66035	-	0.835727	0.347315	0.415584	-0.488412	0.34992	0.613963	0.969444	1.03884	130.785
PXO_03409	67678	-	2.25485	0.104974	0.0465549	-2.14987	0.0268281	0.965785	0.0496501	1.02486	195.721
PXO_03409	67786	-	1.76834	0.153959	0.0870641	-1.61438	0.074282	0.910443	0.144519	1.02997	165.32
PXO_03408	68577	-	1.71722	0.169945	0.0989653	-1.54727	0.0853616	0.897735	0.168087	1.03063	162.097
PXO_03405	70201	-	0.841275	0.342526	0.407151	-0.498749	0.345347	0.618608	0.95009	1.03894	130.46
PXO_03405	70395	-	1.01927	0.310609	0.304736	-0.708663	0.299452	0.667925	0.769856	1.03638	138.756
PXO_03405	70434	-	0.433246	0.695994	1.60646	0.262748	0.682018	0.275999	3.86291	1.03923	129.606
PXO_03405	70435	-	0.417599	0.644831	1.54414	0.227232	0.667782	0.289275	3.62019	1.04202	121.821
PXO_03405	70487	-	0.396723	0.703187	1.77249	0.306464	0.704048	0.255062	4.28452	1.03697	136.743
PXO_03403	72158	-	2.5976	0.0850364	0.0327366	-2.51256	0.0155094	0.979925	0.028373	1.02928	168.806
PXO_03398	76431	+	1.65489	0.178715	0.107992	-1.47617	0.0775506	0.904567	0.175898	1.00951	454.102
PXO_03398	76433	+	0.482367	0.702985	1.45736	0.220618	0.645099	0.305574	3.8031	1.07735	70.7682
PXO_03396	78087	+	0.911842	0.293113	0.321452	-0.618729	0.265513	0.696346	0.756345	1.04761	108.86
PXO_03396	78291	+	0.716651	0.320264	0.446889	-0.396388	0.316541	0.639468	0.969024	1.05766	91.7139
PXO_03394	79698	+	1.49824	0.184739	0.123305	-1.3135	0.085206	0.895135	0.194879	1.01366	333.077
PXO_03392	83090	-	0.843912	0.340429	0.403394	-0.503483	0.343242	0.620752	0.941273	1.03898	130.337
PXO_03390	85260	-	0.764055	0.35257	0.461445	-0.411486	0.364587	0.597579	1.03339	1.03968	128.273
PXO_03390	85287	-	0.879263	0.333654	0.37947	-0.545609	0.332978	0.631778	0.899074	1.03861	131.467
PXO_03390	85400	-	0.797662	0.341898	0.428624	-0.455765	0.35091	0.611948	0.973671	1.03968	128.272
PXO_03389	85680	+	0.480879	0.713098	1.48291	0.232219	0.649663	0.301252	3.87989	1.07604	71.8312
PXO_03381	94232	-	0.883195	0.330475	0.374181	-0.55272	0.329908	0.634907	0.886707	1.03867	131.281
PXO_03380	95548	+	0.789806	0.347028	0.439384	-0.442778	0.325334	0.633117	1.00892	1.053	98.8678
PXO_03377	96704	+	0.955281	0.272851	0.285624	-0.68243	0.244737	0.718279	0.677985	1.04579	112.741
PXO_03376	99587	+	0.467524	0.674951	1.44367	0.207427	0.642091	0.308257	3.75354	1.07829	70.0217
PXO_03376	100343	+	0.797542	0.317776	0.398445	-0.479765	0.30053	0.658147	0.89895	1.05337	98.2602
PXO_03375	101159	+	1.05824	0.303214	0.286527	-0.755024	0.26092	0.703329	0.738639	1.04215	121.462
PXO_03375	101547	+	0.904632	0.318828	0.35244	-0.585804	0.287918	0.673387	0.845972	1.0479	108.26
PXO_03375	101869	+	0.789806	0.347028	0.439384	-0.442778	0.325334	0.633117	1.00892	1.053	98.8678
PXO_03375	102746	+	0.896161	0.301279	0.336189	-0.594882	0.273945	0.687461	0.789425	1.04831	107.44
PXO_03374	104341	+	0.486028	0.679851	1.39879	0.193823	0.634082	0.316031	3.6256	1.08051	68.3443
PXO_03374	104553	+	1.56653	0.197213	0.125892	-1.36931	0.0911057	0.888675	0.209725	1.01125	393.932
PXO_03374	104568	+	1.4674	0.205032	0.139725	-1.26237	0.09868	0.879666	0.22907	1.01363	333.732
PXO_03374	104598	+	1.35275	0.210257	0.155429	-1.1425	0.105477	0.871328	0.246707	1.01868	252.81
PXO_03374	104661	+	1.76415	0.169332	0.0959851	-1.59482	0.0697076	0.913925	0.156776	1.00851	497.84
PXO_03374	104673	+	1.59175	0.186703	0.117294	-1.40504	0.0841208	0.896758	0.192169	1.01087	405.57
PXO_03374	104703	+	1.72438	0.186957	0.10842	-1.53742	0.0806199	0.901227	0.18347	1.00902	474.529
PXO_03374	104752	+	0.51922	0.684159	1.31767	0.164939	0.620172	0.329526	3.41619	1.08451	65.5278
PXO_03374	104761	+	0.88577	0.317865	0.358857	-0.567905	0.288522	0.672494	0.848468	1.04855	106.951
PXO_03374	104763	+	1.19617	0.622194	0.520156	-0.573973	0.337346	0.60479	1.06514	1.10181	55.8618
PXO_03374	104773	+	0.527134	0.644227	1.22213	0.117093	0.598316	0.350535	3.11648	1.09156	61.1552
PXO_03374	104809	+	0.536996	0.665515	1.23933	0.128519	0.608487	0.340839	3.25179	1.08846	62.9899
PXO_03374	104815	+	0.524319	0.656859	1.25279	0.13254	0.605727	0.343398	3.21438	1.08917	62.563
PXO_03373	105169	+	0.525901	0.656232	1.24782	0.130331	0.604821	0.344282	3.20221	1.08948	62.3719
PXO_03373	105215	+	0.54459	0.664216	1.21966	0.119626	0.605752	0.343517	3.21472	1.08942	62.4076
PXO_03373	105227	+	1.5096	0.20111	0.133221	-1.30849	0.0948072	0.88425	0.219138	1.01225	366.064
PXO_03373	105260	+	0.477627	0.645049	1.35053	0.167422	0.622371	0.327027	3.44827	1.08365	66.1114
PXO_03373	105439	+	0.485279	0.684334	1.41019	0.199055	0.636302	0.313921	3.6605	1.07987	68.8163
PXO_03373	105818	+	0.919024	0.305009	0.331883	-0.614015	0.275267	0.686498	0.794681	1.04737	109.355
PXO_03373	105890	+	1.63968	0.18801	0.114662	-1.45167	0.082966	0.898315	0.189292	1.0094	458.699
PXO_03373	106143	+	0.520582	0.675454	1.2975	0.154872	0.615893	0.333627	3.35483	1.08587	64.628
PXO_03373	106374	+	1.45415	0.216275	0.14873	-1.23787	0.106042	0.871251	0.248186	1.01374	331.391
PXO_03373	106589	+	1.32869	0.221889	0.166998	-1.1068	0.113868	0.861724	0.268856	1.01908	248.095
PXO_03373	106646	+	1.57489	0.183408	0.116457	-1.39149	0.0825205	0.898529	0.188184	1.0113	392.294
PXO_03372	106963	+	1.53569	0.211928	0.138001	-1.32377	0.100792	0.877522	0.234521	1.01175	379.488
PXO_03372	107018	+	0.47309	0.678558	1.43431	0.205468	0.640193	0.310105	3.72271	1.07868	69.723
PXO_03372	108842	+	0.752467	0.3496	0.464605	-0.402867	0.333513	0.62391	1.04698	1.05495	95.7286
PXO_03371	110018	+	0.806811	0.327966	0.406497	-0.478845	0.307883	0.651015	0.93073	1.05261	99.5276
PXO_03371	110426	+	0.790589	0.298898	0.37807	-0.491691	0.286273	0.672113	0.8392	1.05417	96.9637
PXO_03371	110840	+	0.933448	0.29173	0.31253	-0.641718	0.262853	0.699391	0.746064	1.04679	110.567
PXO_03371	111227	+	0.802845	0.332138	0.413702	-0.470707	0.311838	0.646946	0.948106	1.05273	99.3331
PXO_03363	122520	-	0.965329	0.312147	0.323358	-0.653182	0.305915	0.660485	0.793797	1.03758	134.721
PXO_03363	122689	-	0.817116	0.325325	0.398138	-0.491791	0.334173	0.628928	0.903922	1.04007	127.149
PXO_03362	122975	+	0.785124	0.331474	0.422193	-0.45365	0.313454	0.644882	0.955259	1.05368	97.754
PXO_03362	123473	+	0.904632	0.318828	0.35244	-0.585804	0.287918	0.673387	0.845972	1.0479	108.26
PXO_03362	123486	+	0.672393	0.362371	0.538927	-0.310022	0.359283	0.595729	1.17324	1.05891	89.9699
PXO_03362	123488	+	0.752467	0.3496	0.464605	-0.402867	0.333513	0.62391	1.04698	1.05495	95.7286
PXO_03362	123770	+	2.00721	0.176792	0.0880785	-1.83041	0.0708532	0.912813	0.159549	1.00846	500.506
PXO_03362	124085	+	1.32434	0.234943	0.177404	-1.08939	0.122464	0.852036	0.291985	1.01841	256.115
PXO_03362	124149	+	1.48625	0.202996	0.136583	-1.28325	0.0968274	0.881846	0.224308	1.01308	346.016
PXO_03362	124202	+	0.789806	0.347028	0.439384	-0.442778	0.325334	0.633117	1.00892	1.053	98.8678
PXO_03359	126748	-	1.60159	0.190119	0.118706	-1.41147	0.101296	0.879388	0.202999	1.03314	150.952
PXO_03358	127624	-	0.835727	0.347315	0.415584	-0.488412	0.34992	0.613963	0.969444	1.03884	130.785
PXO_03354	130124	-	0.75813	0.366426	0.483328	-0.391704	0.376804	0.585456	1.08896	1.03914	129.864
PXO_03334	149467	-	0.480596	0.649085	1.35058	0.168489	0.644929	0.31154	3.27127	1.04411	116.605
PXO_03334	149659	-	1.59967	0.181371	0.11338	-1.4183	0.09552	0.885823	0.190202	1.03356	149.231
PXO_03333	150304	+	0.903901	0.300479	0.332424	-0.603423	0.272438	0.689159	0.783456	1.04791	108.247
PXO_03333	150315	+	0.868501	0.328506	0.378245	-0.539995	0.29895	0.661594	0.892211	1.04922	105.653
PXO_03333	150480	+	0.933448	0.29173	0.31253	-0.641718	0.262853	0.699391	0.746064	1.04679	110.567
PXO_03333	150996	+	0.889816	0.313892	0.35276	-0.575924	0.28489	0.676252	0.833533	1.04842	107.222
PXO_03333	151086	+	0.785124	0.331474	0.422193	-0.45365	0.313454	0.644882	0.955259	1.05368	97.754
PXO_03333	151203	+	0.802845	0.332138	0.413702	-0.470707	0.311838	0.646946	0.948106	1.05273	99.3331
PXO_03333	151206	+	0.690706	0.353342	0.511566	-0.337364	0.348526	0.606973	1.11932	1.05821	90.9309
PXO_03333	151218	+	0.802845	0.332138	0.413702	-0.470707	0.311838	0.646946	0.948106	1.05273	99.3331
PXO_03333	151335	+	0.806811	0.327966	0.406497	-0.478845	0.307883	0.651015	0.93073	1.05261	99.5276
PXO_03333	151589	+	0.88577	0.317865	0.358857	-0.567905	0.288522	0.672494	0.848468	1.04855	106.951
PXO_03333	151661	+	0.710764	0.327466	0.460723	-0.383298	0.323657	0.632221	1.00123	1.05782	91.4826
PXO_03333	151805	+	0.954667	0.294983	0.308991	-0.659684	0.262473	0.70034	0.744603	1.04544	113.513
PXO_03333	151831	+	1.08589	0.650232	0.598801	-0.435657	0.553206	0.396392	2.59058	1.10607	53.9603
PXO_03333	152119	+	0.889816	0.313892	0.35276	-0.575924	0.28489	0.676252	0.833533	1.04842	107.222
PXO_03333	152304	+	1.05824	0.303214	0.286527	-0.755024	0.26092	0.703329	0.738639	1.04215	121.462
PXO_03330	155142	-	0.432582	0.661175	1.52844	0.228593	0.668212	0.289039	3.62722	1.04151	123.171
PXO_03330	155189	-	0.820004	0.352606	0.430006	-0.467398	0.356185	0.607404	0.996402	1.03893	130.488
PXO_03330	155216	-	1.83394	0.159849	0.0871617	-1.67409	0.0764582	0.908162	0.149104	1.02902	170.221
PXO_03330	156577	-	0.419415	0.712917	1.69979	0.293503	0.69508	0.263617	4.10554	1.03764	134.549
PXO_03327	158980	+	0.70167	0.339017	0.483158	-0.362652	0.334847	0.62085	1.05328	1.05802	91.1987
PXO_03327	160421	+	0.52012	0.636493	1.22374	0.116373	0.598305	0.350485	3.11633	1.09158	61.1398
PXO_03327	160458	+	0.789806	0.347028	0.439384	-0.442778	0.325334	0.633117	1.00892	1.053	98.8678
PXO_03325	162660	-	0.702619	0.375002	0.53372	-0.327617	0.393289	0.567655	1.16748	1.0391	129.986
PXO_03325	163374	-	1.78035	0.166246	0.093378	-1.61411	0.0815825	0.902207	0.159984	1.02961	167.119
PXO_03325	163467	-	0.742537	0.665889	0.896775	-0.0766481	0.627864	0.328834	3.03868	1.04363	117.74
PXO_03323	164195	+	0.646284	0.647283	1.00155	0.000998915	0.575373	0.373479	2.83504	1.10054	56.461
PXO_03323	164203	+	1.59588	0.18155	0.113762	-1.41433	0.0808603	0.900519	0.184065	1.01082	407.375
PXO_03321	165863	-	1.80822	0.16388	0.0906304	-1.64434	0.0778157	0.906578	0.151974	1.02844	173.321
PXO_03321	166060	-	0.437375	0.675161	1.54366	0.237785	0.671992	0.285499	3.68978	1.0407	125.36
PXO_03321	166064	-	1.71175	0.172612	0.100839	-1.53913	0.0872383	0.895587	0.172135	1.03077	161.418
PXO_03319	168018	+	1.52599	0.199462	0.13071	-1.32653	0.0933197	0.886017	0.215346	1.01182	377.542
PXO_03319	169689	+	0.785124	0.331474	0.422193	-0.45365	0.313454	0.644882	0.955259	1.05368	97.754
PXO_03319	169755	+	0.716651	0.320264	0.446889	-0.396388	0.316541	0.639468	0.969024	1.05766	91.7139
PXO_03319	169920	+	0.676653	0.364736	0.539029	-0.311917	0.360136	0.595056	1.17759	1.05861	90.3865
PXO_03319	169947	+	0.901935	0.289632	0.321123	-0.612302	0.264316	0.697246	0.75171	1.04831	107.436
PXO_03319	169995	+	0.797542	0.317776	0.398445	-0.479765	0.30053	0.658147	0.89895	1.05337	98.2602
PXO_03319	170346	+	0.679838	0.368516	0.542064	-0.311322	0.362445	0.592896	1.18944	1.05831	90.7924
PXO_03319	170358	+	0.955281	0.272851	0.285624	-0.68243	0.244737	0.718279	0.677985	1.04579	112.741
PXO_03319	170433	+	0.826851	0.306812	0.371061	-0.520039	0.287883	0.671591	0.845828	1.05203	100.524
PXO_03319	170715	+	1.93063	0.169848	0.0879751	-1.76079	0.0682977	0.915665	0.153372	1.0084	503.15
PXO_03319	170889	+	0.790589	0.298898	0.37807	-0.491691	0.286273	0.672113	0.8392	1.05417	96.9637
PXO_03319	171210	+	0.88577	0.317865	0.358857	-0.567905	0.288522	0.672494	0.848468	1.04855	106.951
PXO_03318	171989	+	1.77404	0.173009	0.0975224	-1.60103	0.0715126	0.91187	0.161148	1.00849	499.063
PXO_03318	172505	+	0.797542	0.317776	0.398445	-0.479765	0.30053	0.658147	0.89895	1.05337	98.2602
PXO_03318	172819	+	0.437886	0.982828	2.24448	0.544942	0.778343	0.179089	7.34694	1.0303	163.666
PXO_03318	172823	+	0.901935	0.289632	0.321123	-0.612302	0.264316	0.697246	0.75171	1.04831	107.436
PXO_03318	173078	+	0.789806	0.347028	0.439384	-0.442778	0.325334	0.633117	1.00892	1.053	98.8678
PXO_03318	173084	+	0.935635	0.289787	0.309722	-0.645849	0.261003	0.701317	0.738958	1.04669	110.776
PXO_03674	181706	-	0.373071	0.943299	2.52847	0.570228	0.811754	0.153133	7.76638	1.01813	259.591
PXO_05429	182635	+	0.526484	0.647163	1.22922	0.120679	0.600073	0.348841	3.13936	1.09098	61.487
PXO_03669	184603	-	0.383491	0.709571	1.85029	0.32608	0.714886	0.244866	4.51585	1.03571	141.081
PXO_03669	184814	-	1.79055	0.163866	0.0915168	-1.62669	0.0798962	0.904146	0.15639	1.02951	167.644
PXO_03669	184931	-	0.87078	0.340503	0.391032	-0.530278	0.339601	0.625026	0.926155	1.03848	131.867
PXO_03668	186233	-	0.870285	0.319007	0.366555	-0.551278	0.322043	0.642335	0.855525	1.03942	129.036
PXO_03668	186387	-	0.422618	0.694582	1.64352	0.271964	0.686909	0.271325	3.95139	1.03881	130.881
PXO_03668	186390	-	0.432874	0.694875	1.60526	0.262001	0.682528	0.275498	3.872	1.03908	130.062
PXO_03668	186697	-	1.71175	0.172612	0.100839	-1.53913	0.0872383	0.895587	0.172135	1.03077	161.418
PXO_03668	186906	-	0.422367	0.710574	1.68236	0.288207	0.692599	0.265953	4.05785	1.03789	133.738
PXO_03668	186907	-	0.430481	0.694296	1.61284	0.263815	0.682819	0.275217	3.87721	1.03916	129.816
PXO_03668	187429	-	1.71175	0.172612	0.100839	-1.53913	0.0872383	0.895587	0.172135	1.03077	161.418
PXO_03668	188149	-	0.75813	0.366426	0.483328	-0.391704	0.376804	0.585456	1.08896	1.03914	129.864
PXO_03668	188734	-	1.96744	0.152774	0.0776516	-1.81466	0.0699531	0.915805	0.135464	1.02823	174.482
PXO_03668	188931	-	0.883195	0.330475	0.374181	-0.55272	0.329908	0.634907	0.886707	1.03867	131.281
PXO_03667	189543	-	0.430481	0.694296	1.61284	0.263815	0.682819	0.275217	3.87721	1.03916	129.816
PXO_03667	191691	-	0.75813	0.366426	0.483328	-0.391704	0.376804	0.585456	1.08896	1.03914	129.864
PXO_03667	192104	-	0.879263	0.333654	0.37947	-0.545609	0.332978	0.631778	0.899074	1.03861	131.467
PXO_03667	192194	-	0.879263	0.333654	0.37947	-0.545609	0.332978	0.631778	0.899074	1.03861	131.467
PXO_03667	192500	-	0.847707	0.337232	0.397816	-0.510475	0.340147	0.623898	0.928409	1.03905	130.129
PXO_03667	192518	-	0.87078	0.340503	0.391032	-0.530278	0.339601	0.625026	0.926155	1.03848	131.867
PXO_03667	192550	-	0.820583	0.322461	0.392965	-0.498122	0.331232	0.631917	0.892024	1.04013	126.969
PXO_03657	202521	-	0.759072	0.357268	0.470663	-0.401805	0.369168	0.592955	1.05398	1.03955	128.645
PXO_03657	202530	-	0.965329	0.312147	0.323358	-0.653182	0.305915	0.660485	0.793797	1.03758	134.721
PXO_03657	203931	-	0.843912	0.340429	0.403394	-0.503483	0.343242	0.620752	0.941273	1.03898	130.337
PXO_03655	204631	+	0.88577	0.317865	0.358857	-0.567905	0.288522	0.672494	0.848468	1.04855	106.951
PXO_03654	206232	+	1.6139	0.170146	0.105425	-1.44375	0.0736255	0.908915	0.166287	1.01076	409.125
PXO_03654	206641	+	0.806811	0.327966	0.406497	-0.478845	0.307883	0.651015	0.93073	1.05261	99.5276
PXO_03654	207180	+	0.789806	0.347028	0.439384	-0.442778	0.325334	0.633117	1.00892	1.053	98.8678
PXO_03648	214237	+	0.501914	0.692408	1.37954	0.190494	0.631123	0.318962	3.57973	1.08116	67.8637
PXO_03648	214257	+	0.529213	0.676089	1.27754	0.146876	0.614603	0.334922	3.3366	1.08636	64.3119
PXO_03648	214262	+	0.806811	0.327966	0.406497	-0.478845	0.307883	0.651015	0.93073	1.05261	99.5276
PXO_03648	214263	+	0.947938	0.629582	0.664159	-0.318356	0.371161	0.568052	1.23493	1.08468	65.4103
PXO_03648	214266	+	0.911842	0.293113	0.321452	-0.618729	0.265513	0.696346	0.756345	1.04761	108.86
PXO_03648	214326	+	0.550436	0.688071	1.25005	0.137635	0.613774	0.335845	3.32494	1.08663	64.1404
PXO_03636	230983	-	0.435165	0.692086	1.5904	0.256921	0.680393	0.277547	3.8341	1.03942	129.046
PXO_03635	231703	-	0.387541	1.03303	2.6656	0.645488	0.818615	0.14677	8.1283	1.01697	275.273
PXO_03635	231884	-	0.386978	1.00921	2.60794	0.622236	0.818096	0.147168	8.09995	1.01688	276.606
PXO_03635	231968	-	0.421219	0.707603	1.67989	0.286384	0.692382	0.266164	4.05373	1.03799	133.411
PXO_03633	233796	+	0.443958	0.9875	2.22431	0.543542	0.776006	0.181089	7.24847	1.02992	165.563
PXO_03632	234153	+	0.537065	0.665569	1.23927	0.128504	0.608396	0.34093	3.25055	1.08852	62.9571
PXO_03631	234657	-	3.48983	0.107748	0.0308748	-3.38208	0.0150544	0.980517	0.0275279	1.02828	174.222
PXO_03631	235166	-	0.44609	0.665532	1.49192	0.219442	0.664567	0.292602	3.56824	1.04168	122.706
PXO_03631	235230	-	5.62052	0.113909	0.0202667	-5.50661	0.00836571	0.989064	0.015194	1.02741	179.182
PXO_03631	235249	-	0.421945	0.697512	1.65309	0.275567	0.688495	0.269825	3.98067	1.03856	131.624
PXO_03630	235778	-	0.84944	0.335786	0.395303	-0.513654	0.338738	0.625331	0.922595	1.03908	130.036
PXO_03624	241791	+	0.785124	0.331474	0.422193	-0.45365	0.313454	0.644882	0.955259	1.05368	97.754
PXO_03622	243730	-	1.36221	0.243798	0.178972	-1.11841	0.223327	0.748454	0.517873	1.033	151.539
PXO_03622	243868	-	0.823056	0.315812	0.383707	-0.507244	0.325053	0.638058	0.867373	1.04034	126.386
PXO_03622	243901	-	0.843912	0.340429	0.403394	-0.503483	0.343242	0.620752	0.941273	1.03898	130.337
PXO_03622	243958	-	0.80094	0.339019	0.423276	-0.461922	0.348053	0.614843	0.961511	1.03975	128.064
PXO_03622	244092	-	0.765709	0.352733	0.460662	-0.412976	0.364669	0.597534	1.03376	1.03959	128.53
PXO_03622	244120	-	0.823056	0.315812	0.383707	-0.507244	0.325053	0.638058	0.867373	1.04034	126.386
PXO_03622	244144	-	0.951252	0.296459	0.311652	-0.654792	0.293637	0.672449	0.748691	1.03863	131.429
PXO_03622	244237	-	0.73245	0.345346	0.471494	-0.387104	0.36384	0.597259	1.03007	1.03995	127.487
PXO_03621	244454	-	0.906565	0.312373	0.344568	-0.594192	0.311982	0.653215	0.816677	1.03899	130.319
PXO_03620	244634	+	1.56897	0.19702	0.125572	-1.37195	0.0909302	0.888886	0.20928	1.01121	395.231
PXO_03620	245523	+	0.903901	0.300479	0.332424	-0.603423	0.272438	0.689159	0.783456	1.04791	108.247
PXO_03620	245525	+	0.909503	0.295271	0.32465	-0.614232	0.267546	0.694235	0.764252	1.0477	108.679
PXO_03620	245555	+	0.762964	0.357645	0.468757	-0.405319	0.337207	0.620586	1.06448	1.05408	97.1121
PXO_03620	245642	+	0.830247	0.333958	0.40224	-0.496288	0.308621	0.650939	0.933955	1.05113	102.106
PXO_03620	245701	+	0.88577	0.317865	0.358857	-0.567905	0.288522	0.672494	0.848468	1.04855	106.951
PXO_03620	245822	+	0.789806	0.347028	0.439384	-0.442778	0.325334	0.633117	1.00892	1.053	98.8678
PXO_03620	245834	+	0.919024	0.305009	0.331883	-0.614015	0.275267	0.686498	0.794681	1.04737	109.355
PXO_03620	245841	+	0.819623	0.314309	0.38348	-0.505314	0.295036	0.664225	0.875638	1.05225	100.14
PXO_03620	245880	+	0.88577	0.317865	0.358857	-0.567905	0.288522	0.672494	0.848468	1.04855	106.951
PXO_03620	245996	+	0.789806	0.347028	0.439384	-0.442778	0.325334	0.633117	1.00892	1.053	98.8678
PXO_03620	246045	+	0.789806	0.347028	0.439384	-0.442778	0.325334	0.633117	1.00892	1.053	98.8678
PXO_03620	246173	+	0.955281	0.272851	0.285624	-0.68243	0.244737	0.718279	0.677985	1.04579	112.741
PXO_03619	246848	+	0.752467	0.3496	0.464605	-0.402867	0.333513	0.62391	1.04698	1.05495	95.7286
PXO_03619	246851	+	0.88577	0.317865	0.358857	-0.567905	0.288522	0.672494	0.848468	1.04855	106.951
PXO_03619	246855	+	0.903901	0.300479	0.332424	-0.603423	0.272438	0.689159	0.783456	1.04791	108.247
PXO_03618	247042	+	1.47224	0.238612	0.162073	-1.23363	0.192224	0.777117	0.497892	1.03361	149.046
PXO_03615	249174	+	0.766901	0.324552	0.423199	-0.442349	0.311412	0.646304	0.946221	1.05491	95.7912
PXO_03615	249780	+	0.865123	0.331938	0.383689	-0.533185	0.302052	0.65839	0.905476	1.04933	105.45
PXO_03613	251801	-	0.853769	0.338148	0.396065	-0.515621	0.339891	0.624326	0.927351	1.03897	130.384
PXO_03613	252327	-	0.871244	0.318252	0.365285	-0.552992	0.321283	0.643111	0.852549	1.03944	128.993
PXO_03612	254049	-	1.00623	0.283726	0.281969	-0.722506	0.277361	0.689844	0.691263	1.03783	133.915
PXO_03611	257998	-	0.95931	0.316588	0.330016	-0.642722	0.31024	0.656051	0.810066	1.03753	134.907
PXO_03611	258088	-	1.01927	0.310609	0.304736	-0.708663	0.299452	0.667925	0.769856	1.03638	138.756
PXO_03611	258562	-	0.843912	0.340429	0.403394	-0.503483	0.343242	0.620752	0.941273	1.03898	130.337
PXO_03611	258891	-	0.782894	0.335546	0.428597	-0.447348	0.347552	0.614804	0.959388	1.04012	127.003
PXO_03609	259488	-	1.00826	0.318576	0.315965	-0.689686	0.307046	0.660119	0.798029	1.03631	138.997
PXO_03607	263108	+	0.789806	0.347028	0.439384	-0.442778	0.325334	0.633117	1.00892	1.053	98.8678
PXO_03606	264809	+	0.88577	0.317865	0.358857	-0.567905	0.288522	0.672494	0.848468	1.04855	106.951
PXO_03606	264929	+	0.806811	0.327966	0.406497	-0.478845	0.307883	0.651015	0.93073	1.05261	99.5276
PXO_03605	265268	+	0.868501	0.328506	0.378245	-0.539995	0.29895	0.661594	0.892211	1.04922	105.653
PXO_03596	273430	-	2.27557	0.156376	0.0687196	-2.11919	0.0672431	0.91919	0.129837	1.02747	178.845
PXO_03596	273475	-	1.75723	0.170019	0.0967542	-1.58721	0.0845447	0.898774	0.16633	1.03001	165.107
PXO_03596	273514	-	1.64256	0.176883	0.107687	-1.46568	0.0916773	0.890341	0.181778	1.03239	154.086
PXO_03596	273546	-	0.422611	0.699006	1.65402	0.276395	0.688767	0.269571	3.98573	1.03849	131.836
PXO_03596	273586	-	1.48931	0.213674	0.143472	-1.27563	0.119605	0.858455	0.244676	1.03595	140.254
PXO_03596	273706	-	1.58308	0.185711	0.117309	-1.39737	0.0987789	0.882099	0.197403	1.03393	147.751
PXO_03596	273769	-	0.884987	0.329044	0.371807	-0.555943	0.328515	0.636328	0.881129	1.0387	131.198
PXO_03596	273781	-	1.49431	0.200487	0.134167	-1.29383	0.111023	0.867991	0.224929	1.03683	137.216
PXO_03596	273814	-	1.48376	0.201804	0.136009	-1.28195	0.112216	0.866604	0.227651	1.03724	135.854
PXO_03596	274021	-	1.07032	0.261695	0.244501	-0.808629	0.251804	0.716841	0.606133	1.03702	136.558
PXO_03595	274866	-	0.75813	0.366426	0.483328	-0.391704	0.376804	0.585456	1.08896	1.03914	129.864
PXO_03595	274871	-	0.95931	0.316588	0.330016	-0.642722	0.31024	0.656051	0.810066	1.03753	134.907
PXO_03594	276250	-	0.820004	0.352606	0.430006	-0.467398	0.356185	0.607404	0.996402	1.03893	130.488
PXO_03594	276261	-	0.717272	0.360073	0.502004	-0.357199	0.378685	0.58232	1.09771	1.03954	128.69
PXO_03594	276303	-	0.853769	0.338148	0.396065	-0.515621	0.339891	0.624326	0.927351	1.03897	130.384
PXO_03594	276900	-	0.832881	0.312559	0.375275	-0.520322	0.320932	0.642397	0.851179	1.04033	126.411
PXO_03593	278099	+	0.806811	0.327966	0.406497	-0.478845	0.307883	0.651015	0.93073	1.05261	99.5276
PXO_03592	278361	+	1.78057	0.187284	0.105182	-1.59329	0.0795307	0.902591	0.180777	1.00881	483.953
PXO_03590	279819	+	0.70167	0.339017	0.483158	-0.362652	0.334847	0.62085	1.05328	1.05802	91.1987
PXO_03590	280144	+	0.802845	0.332138	0.413702	-0.470707	0.311838	0.646946	0.948106	1.05273	99.3331
PXO_03590	280196	+	1.52797	0.205754	0.134658	-1.32222	0.0972282	0.881557	0.225337	1.01185	376.736
PXO_03590	280295	+	0.760107	0.33243	0.437347	-0.427676	0.318879	0.638669	0.979532	1.05507	95.5526
PXO_03590	280686	+	0.826851	0.306812	0.371061	-0.520039	0.287883	0.671591	0.845828	1.05203	100.524
PXO_03586	285376	-	1.76128	0.157454	0.0893978	-1.60382	0.0765869	0.907778	0.149375	1.03012	164.58
PXO_03584	288145	-	0.853196	0.332661	0.3899	-0.520535	0.335679	0.628443	0.910051	1.03915	129.836
PXO_03584	288537	-	0.75813	0.366426	0.483328	-0.391704	0.376804	0.585456	1.08896	1.03914	129.864
PXO_03584	288627	-	1.00826	0.318576	0.315965	-0.689686	0.307046	0.660119	0.798029	1.03631	138.997
PXO_03584	288654	-	0.406053	0.693144	1.70703	0.28709	0.695356	0.263263	4.11089	1.03798	133.437
PXO_03584	288655	-	0.965329	0.312147	0.323358	-0.653182	0.305915	0.660485	0.793797	1.03758	134.721
PXO_03583	290794	+	0.806811	0.327966	0.406497	-0.478845	0.307883	0.651015	0.93073	1.05261	99.5276
PXO_03581	292289	+	0.781563	0.335527	0.429302	-0.446036	0.317214	0.641029	0.972044	1.05376	97.6296
PXO_03580	292930	+	0.802845	0.332138	0.413702	-0.470707	0.311838	0.646946	0.948106	1.05273	99.3331
PXO_03580	292954	+	0.524013	0.658414	1.25649	0.134402	0.606573	0.342585	3.2258	1.0889	62.7243
PXO_03580	292979	+	0.889816	0.313892	0.35276	-0.575924	0.28489	0.676252	0.833533	1.04842	107.222
PXO_03579	293522	+	0.868501	0.328506	0.378245	-0.539995	0.29895	0.661594	0.892211	1.04922	105.653
PXO_03577	294641	+	1.76245	0.182907	0.10378	-1.57954	0.0775012	0.9049	0.175776	1.00881	483.941
PXO_03577	295456	+	0.441269	0.694516	1.57391	0.253247	0.665956	0.285586	4.17118	1.07283	74.5947
PXO_03575	298029	+	0.529343	0.635117	1.19982	0.105774	0.594494	0.354234	3.06738	1.09302	60.3299
PXO_03573	300050	+	0.88577	0.317865	0.358857	-0.567905	0.288522	0.672494	0.848468	1.04855	106.951
PXO_03572	301938	+	0.693998	0.349097	0.503023	-0.344901	0.344437	0.611123	1.09929	1.05816	91.0122
PXO_03572	302124	+	0.748089	0.346792	0.46357	-0.401298	0.332261	0.625006	1.0411	1.0553	95.1986
PXO_03572	302385	+	0.690933	0.353221	0.511223	-0.337712	0.348305	0.607204	1.11824	1.0582	90.9525
PXO_03572	302494	+	0.889816	0.313892	0.35276	-0.575924	0.28489	0.676252	0.833533	1.04842	107.222
PXO_03571	303092	+	0.803136	0.332008	0.413389	-0.471128	0.311623	0.647176	0.947154	1.0527	99.3732
PXO_03571	303093	+	0.803136	0.332008	0.413389	-0.471128	0.311623	0.647176	0.947154	1.0527	99.3732
PXO_03571	303417	+	0.785124	0.331474	0.422193	-0.45365	0.313454	0.644882	0.955259	1.05368	97.754
PXO_03571	303506	+	0.927132	0.297444	0.320821	-0.629688	0.268239	0.693791	0.766955	1.04705	110.011
PXO_03571	303525	+	0.748089	0.346792	0.46357	-0.401298	0.332261	0.625006	1.0411	1.0553	95.1986
PXO_03571	303526	+	1.05824	0.303214	0.286527	-0.755024	0.26092	0.703329	0.738639	1.04215	121.462
PXO_03571	303546	+	0.748089	0.346792	0.46357	-0.401298	0.332261	0.625006	1.0411	1.0553	95.1986
PXO_03571	303548	+	0.917786	0.306122	0.333544	-0.611664	0.276319	0.685404	0.79888	1.04742	109.244
PXO_03570	303703	-	0.95931	0.316588	0.330016	-0.642722	0.31024	0.656051	0.810066	1.03753	134.907
PXO_03570	303779	-	0.95931	0.316588	0.330016	-0.642722	0.31024	0.656051	0.810066	1.03753	134.907
PXO_03570	303797	-	0.884987	0.329044	0.371807	-0.555943	0.328515	0.636328	0.881129	1.0387	131.198
PXO_03569	304769	-	0.965329	0.312147	0.323358	-0.653182	0.305915	0.660485	0.793797	1.03758	134.721
PXO_03569	304773	-	0.870285	0.319007	0.366555	-0.551278	0.322043	0.642335	0.855525	1.03942	129.036
PXO_03569	304827	-	1.00623	0.283726	0.281969	-0.722506	0.277361	0.689844	0.691263	1.03783	133.915
PXO_03569	304932	-	0.835727	0.347315	0.415584	-0.488412	0.34992	0.613963	0.969444	1.03884	130.785
PXO_03569	304935	-	0.764055	0.35257	0.461445	-0.411486	0.364587	0.597579	1.03339	1.03968	128.273
PXO_03569	305160	-	0.885871	0.312637	0.352915	-0.573233	0.314513	0.650198	0.826343	1.03946	128.907
PXO_03569	305172	-	0.79251	0.346462	0.437171	-0.446048	0.355417	0.607385	0.993069	1.03957	128.605
PXO_03569	305241	-	0.709467	0.367997	0.518696	-0.341469	0.386453	0.574518	1.13441	1.03931	129.372
PXO_03569	305319	-	0.797662	0.341898	0.428624	-0.455765	0.35091	0.611948	0.973671	1.03968	128.272
PXO_03565	309933	+	0.826851	0.306812	0.371061	-0.520039	0.287883	0.671591	0.845828	1.05203	100.524
PXO_03565	309957	+	0.815958	0.318099	0.389847	-0.497859	0.298638	0.660517	0.890881	1.05236	99.953
PXO_03565	309975	+	0.70167	0.339017	0.483158	-0.362652	0.334847	0.62085	1.05328	1.05802	91.1987
PXO_03565	310330	+	0.865123	0.331938	0.383689	-0.533185	0.302052	0.65839	0.905476	1.04933	105.45
PXO_03565	310383	+	0.826851	0.306812	0.371061	-0.520039	0.287883	0.671591	0.845828	1.05203	100.524
PXO_03565	310408	+	0.766901	0.324552	0.423199	-0.442349	0.311412	0.646304	0.946221	1.05491	95.7912
PXO_03565	310411	+	0.904632	0.318828	0.35244	-0.585804	0.287918	0.673387	0.845972	1.0479	108.26
PXO_03564	310474	+	0.748089	0.346792	0.46357	-0.401298	0.332261	0.625006	1.0411	1.0553	95.1986
PXO_03564	310489	+	0.690706	0.353342	0.511566	-0.337364	0.348526	0.606973	1.11932	1.05821	90.9309
PXO_03564	310789	+	0.806811	0.327966	0.406497	-0.478845	0.307883	0.651015	0.93073	1.05261	99.5276
PXO_03564	310797	+	0.871064	0.332663	0.381905	-0.538401	0.301872	0.658697	0.9047	1.04903	106.024
PXO_03564	310883	+	0.693998	0.349097	0.503023	-0.344901	0.344437	0.611123	1.09929	1.05816	91.0122
PXO_03564	310885	+	0.693998	0.349097	0.503023	-0.344901	0.344437	0.611123	1.09929	1.05816	91.0122
PXO_03564	310969	+	0.896161	0.301279	0.336189	-0.594882	0.273945	0.687461	0.789425	1.04831	107.44
PXO_03564	310999	+	0.868501	0.328506	0.378245	-0.539995	0.29895	0.661594	0.892211	1.04922	105.653
PXO_03564	311035	+	0.766901	0.324552	0.423199	-0.442349	0.311412	0.646304	0.946221	1.05491	95.7912
PXO_03564	311296	+	0.748089	0.346792	0.46357	-0.401298	0.332261	0.625006	1.0411	1.0553	95.1986
PXO_03564	311312	+	0.865123	0.331938	0.383689	-0.533185	0.302052	0.65839	0.905476	1.04933	105.45
PXO_03564	311632	+	0.789806	0.347028	0.439384	-0.442778	0.325334	0.633117	1.00892	1.053	98.8678
PXO_03559	315165	-	0.906565	0.312373	0.344568	-0.594192	0.311982	0.653215	0.816677	1.03899	130.319
PXO_03557	316571	-	2.36119	0.10153	0.0429993	-2.25966	0.0239572	0.96937	0.0442067	1.02646	184.991
PXO_03556	317211	+	0.455833	0.962173	2.1108	0.50634	0.768322	0.187944	6.93866	1.03026	163.877
PXO_03554	317512	+	0.889816	0.313892	0.35276	-0.575924	0.28489	0.676252	0.833533	1.04842	107.222
PXO_03554	317971	+	0.911842	0.293113	0.321452	-0.618729	0.265513	0.696346	0.756345	1.04761	108.86
PXO_03554	318035	+	0.79587	0.319545	0.401504	-0.476325	0.302236	0.656392	0.906264	1.05342	98.1798
PXO_03554	318043	+	0.489667	0.667286	1.36274	0.177619	0.626464	0.32327	3.50898	1.08244	66.9502
PXO_03554	318164	+	0.785124	0.331474	0.422193	-0.45365	0.313454	0.644882	0.955259	1.05368	97.754
PXO_03554	318408	+	0.819623	0.314309	0.38348	-0.505314	0.295036	0.664225	0.875638	1.05225	100.14
PXO_03554	318474	+	0.955281	0.272851	0.285624	-0.68243	0.244737	0.718279	0.677985	1.04579	112.741
PXO_03554	318545	+	0.478948	0.655819	1.36929	0.176872	0.626814	0.322829	3.51424	1.08241	66.9711
PXO_03554	318552	+	0.486464	0.677256	1.3922	0.190792	0.632792	0.317257	3.60551	1.08087	68.0755
PXO_03554	318808	+	0.453767	0.872592	1.92299	0.418825	0.751513	0.203215	6.32777	1.03352	149.385
PXO_03554	319450	+	0.517347	0.693855	1.34118	0.176509	0.625017	0.324881	3.48736	1.08293	66.6071
PXO_03554	319499	+	0.871064	0.332663	0.381905	-0.538401	0.301872	0.658697	0.9047	1.04903	106.024
PXO_03554	319628	+	2.44787	0.123556	0.0504747	-2.32432	0.0230111	0.969838	0.0492793	1.01163	382.754
PXO_03554	320425	+	0.458875	0.994803	2.16792	0.535929	0.771331	0.18523	7.05749	1.02952	167.571
PXO_03553	324055	-	0.393162	0.928843	2.3625	0.535681	0.80243	0.161399	7.31489	1.01819	258.863
PXO_03553	324079	-	0.422101	0.697589	1.65266	0.275487	0.688227	0.270082	3.97571	1.03862	131.447
PXO_03553	324095	-	0.987974	0.296065	0.299669	-0.691909	0.289927	0.676905	0.735371	1.03775	134.169
PXO_05436	324537	-	0.402339	0.902295	2.24262	0.499956	0.794155	0.168847	6.94843	1.01857	254.185
PXO_05437	324574	+	0.919024	0.305009	0.331883	-0.614015	0.275267	0.686498	0.794681	1.04737	109.355
PXO_05437	324579	+	0.766901	0.324552	0.423199	-0.442349	0.311412	0.646304	0.946221	1.05491	95.7912
PXO_05437	324635	+	0.768455	0.332918	0.433231	-0.435537	0.317691	0.640127	0.974187	1.05458	96.3103
PXO_05437	324662	+	1.47224	0.238612	0.162073	-1.23363	0.192224	0.777117	0.497892	1.03361	149.046
PXO_05437	324739	+	1.51631	0.188434	0.124271	-1.32787	0.0870327	0.893126	0.199455	1.01278	353.018
PXO_05437	324740	+	0.70167	0.339017	0.483158	-0.362652	0.334847	0.62085	1.05328	1.05802	91.1987
PXO_05437	324742	+	0.768455	0.332918	0.433231	-0.435537	0.317691	0.640127	0.974187	1.05458	96.3103
PXO_05437	324766	+	0.889816	0.313892	0.35276	-0.575924	0.28489	0.676252	0.833533	1.04842	107.222
PXO_05437	324799	+	0.690933	0.353221	0.511223	-0.337712	0.348305	0.607204	1.11824	1.0582	90.9525
PXO_05437	324841	+	0.904632	0.318828	0.35244	-0.585804	0.287918	0.673387	0.845972	1.0479	108.26
PXO_05437	324878	+	0.826851	0.306812	0.371061	-0.520039	0.287883	0.671591	0.845828	1.05203	100.524
PXO_05437	324895	+	1.395	0.222867	0.159761	-1.17214	0.112108	0.864083	0.264177	1.01571	294.741
PXO_05437	325114	+	0.802845	0.332138	0.413702	-0.470707	0.311838	0.646946	0.948106	1.05273	99.3331
PXO_05437	325186	+	0.955281	0.272851	0.285624	-0.68243	0.244737	0.718279	0.677985	1.04579	112.741
PXO_05437	325207	+	1.79115	0.16734	0.0934258	-1.62381	0.0688766	0.914874	0.154768	1.00872	487.889
PXO_05437	325312	+	0.478948	0.655819	1.36929	0.176872	0.626814	0.322829	3.51424	1.08241	66.9711
PXO_05437	325639	+	0.911842	0.293113	0.321452	-0.618729	0.265513	0.696346	0.756345	1.04761	108.86
PXO_05437	326322	+	0.760107	0.33243	0.437347	-0.427676	0.318879	0.638669	0.979532	1.05507	95.5526
PXO_05437	326662	+	1.87964	0.18621	0.0990667	-1.69343	0.0774691	0.905086	0.175697	1.00879	484.779
PXO_05437	326783	+	0.785124	0.331474	0.422193	-0.45365	0.313454	0.644882	0.955259	1.05368	97.754
PXO_05437	326863	+	0.693998	0.349097	0.503023	-0.344901	0.344437	0.611123	1.09929	1.05816	91.0122
PXO_05437	326914	+	0.690706	0.353342	0.511566	-0.337364	0.348526	0.606973	1.11932	1.05821	90.9309
PXO_05437	327555	+	0.487359	0.692783	1.4215	0.205424	0.63888	0.311494	3.70156	1.07907	69.4207
PXO_05437	327559	+	0.533625	0.690551	1.29408	0.156926	0.620429	0.329379	3.41993	1.08457	65.4831
PXO_05437	327588	+	0.51897	0.684751	1.31944	0.165781	0.620458	0.329253	3.42034	1.08443	65.5811
PXO_03906	328008	+	1.88804	0.177235	0.0938721	-1.71081	0.0722907	0.911078	0.163038	1.00853	497.147
PXO_03906	328083	+	1.64166	0.178832	0.108934	-1.46283	0.0782823	0.903625	0.177698	1.01015	430.051
PXO_03906	328356	+	1.56083	0.192827	0.123541	-1.368	0.0885844	0.891538	0.203357	1.0114	389.439
PXO_03906	328363	+	0.520264	0.67733	1.3019	0.157065	0.616799	0.33276	3.36771	1.08559	64.8112
PXO_03906	328571	+	0.485261	0.685143	1.41191	0.199882	0.636434	0.313803	3.66258	1.07987	68.8147
PXO_03906	328784	+	0.518093	0.689907	1.33163	0.171814	0.622964	0.326852	3.45698	1.08363	66.1249
PXO_03906	328828	+	0.476981	0.684287	1.43462	0.207306	0.639735	0.310573	3.71531	1.07863	69.7613
PXO_03906	328864	+	0.483628	0.693595	1.43415	0.209967	0.641118	0.309341	3.7377	1.07845	69.9031
PXO_03906	328869	+	1.53157	0.181633	0.118593	-1.34994	0.0824586	0.89844	0.18803	1.01257	358.208
PXO_03906	328953	+	1.52596	0.192997	0.126476	-1.33296	0.089663	0.890173	0.206076	1.01231	364.655
PXO_03906	328958	+	0.518093	0.689907	1.33163	0.171814	0.622964	0.326852	3.45698	1.08363	66.1249
PXO_03906	329091	+	1.61792	0.196196	0.121264	-1.42172	0.089177	0.891049	0.20485	1.01046	419.252
PXO_03906	329202	+	2.34367	0.132034	0.0563362	-2.21164	0.0278463	0.963732	0.0599308	1.0093	462.823
PXO_03906	329373	+	2.4432	0.125672	0.0514374	-2.31753	0.024132	0.968421	0.0517391	1.0107	410.993
PXO_03906	329427	+	2.07766	0.144081	0.0693478	-1.93358	0.0365099	0.952837	0.0792832	1.00558	696.63
PXO_03906	329445	+	1.72438	0.186957	0.10842	-1.53742	0.0806199	0.901227	0.18347	1.00902	474.529
PXO_03906	329446	+	0.802845	0.332138	0.413702	-0.470707	0.311838	0.646946	0.948106	1.05273	99.3331
PXO_03906	329583	+	3.93488	0.144087	0.0366178	-3.79079	0.0182348	0.975993	0.0388608	1.01309	345.856
PXO_03906	329649	+	2.07766	0.144081	0.0693478	-1.93358	0.0365099	0.952837	0.0792832	1.00558	696.63
PXO_03906	330275	+	0.485246	0.684846	1.41134	0.1996	0.636433	0.3138	3.66256	1.07985	68.8318
PXO_03906	330432	+	2.22477	0.161943	0.0727909	-2.06282	0.0577142	0.928536	0.12815	1.00842	502.164
PXO_03905	334482	+	0.88577	0.317865	0.358857	-0.567905	0.288522	0.672494	0.848468	1.04855	106.951
PXO_03904	334709	+	0.785124	0.331474	0.422193	-0.45365	0.313454	0.644882	0.955259	1.05368	97.754
PXO_03904	334768	+	0.830247	0.333958	0.40224	-0.496288	0.308621	0.650939	0.933955	1.05113	102.106
PXO_03903	334963	+	0.766901	0.324552	0.423199	-0.442349	0.311412	0.646304	0.946221	1.05491	95.7912
PXO_03901	337058	+	0.889816	0.313892	0.35276	-0.575924	0.28489	0.676252	0.833533	1.04842	107.222
PXO_03898	339046	+	0.803136	0.332008	0.413389	-0.471128	0.311623	0.647176	0.947154	1.0527	99.3732
PXO_03898	339142	+	0.806811	0.327966	0.406497	-0.478845	0.307883	0.651015	0.93073	1.05261	99.5276
PXO_03897	339471	+	0.768455	0.332918	0.433231	-0.435537	0.317691	0.640127	0.974187	1.05458	96.3103
PXO_03897	339582	+	0.806811	0.327966	0.406497	-0.478845	0.307883	0.651015	0.93073	1.05261	99.5276
PXO_03897	339615	+	0.752467	0.3496	0.464605	-0.402867	0.333513	0.62391	1.04698	1.05495	95.7286
PXO_03897	339634	+	0.806811	0.327966	0.406497	-0.478845	0.307883	0.651015	0.93073	1.05261	99.5276
PXO_03897	339642	+	0.693998	0.349097	0.503023	-0.344901	0.344437	0.611123	1.09929	1.05816	91.0122
PXO_03897	339653	+	0.904632	0.318828	0.35244	-0.585804	0.287918	0.673387	0.845972	1.0479	108.26
PXO_03897	339889	+	0.889816	0.313892	0.35276	-0.575924	0.28489	0.676252	0.833533	1.04842	107.222
PXO_03897	339889	+	0.889816	0.313892	0.35276	-0.575924	0.28489	0.676252	0.833533	1.04842	107.222
PXO_03897	339890	+	0.717848	0.377943	0.526495	-0.339905	0.360499	0.596146	1.17945	1.05586	94.3408
PXO_03897	339890	+	0.717848	0.377943	0.526495	-0.339905	0.360499	0.596146	1.17945	1.05586	94.3408
PXO_03896	339911	+	0.904632	0.318828	0.35244	-0.585804	0.287918	0.673387	0.845972	1.0479	108.26
PXO_03896	339977	+	0.748089	0.346792	0.46357	-0.401298	0.332261	0.625006	1.0411	1.0553	95.1986
PXO_03896	339985	+	0.919024	0.305009	0.331883	-0.614015	0.275267	0.686498	0.794681	1.04737	109.355
PXO_03896	340007	+	0.819623	0.314309	0.38348	-0.505314	0.295036	0.664225	0.875638	1.05225	100.14
PXO_03896	340025	+	1.05824	0.303214	0.286527	-0.755024	0.26092	0.703329	0.738639	1.04215	121.462
PXO_03896	340028	+	0.781563	0.335527	0.429302	-0.446036	0.317214	0.641029	0.972044	1.05376	97.6296
PXO_03896	340106	+	0.748089	0.346792	0.46357	-0.401298	0.332261	0.625006	1.0411	1.0553	95.1986
PXO_03896	340109	+	0.803136	0.332008	0.413389	-0.471128	0.311623	0.647176	0.947154	1.0527	99.3732
PXO_03896	340140	+	0.826851	0.306812	0.371061	-0.520039	0.287883	0.671591	0.845828	1.05203	100.524
PXO_03896	340187	+	0.785124	0.331474	0.422193	-0.45365	0.313454	0.644882	0.955259	1.05368	97.754
PXO_03895	342733	-	0.399687	0.71701	1.79393	0.317323	0.707094	0.252249	4.34781	1.03645	138.495
PXO_03895	342733	+	0.467932	0.704409	1.50537	0.236478	0.653119	0.297886	3.9394	1.07528	72.4615
PXO_03889	346346	+	0.903901	0.300479	0.332424	-0.603423	0.272438	0.689159	0.783456	1.04791	108.247
PXO_03888	346681	-	0.95931	0.316588	0.330016	-0.642722	0.31024	0.656051	0.810066	1.03753	134.907
PXO_03888	346684	-	0.951252	0.296459	0.311652	-0.654792	0.293637	0.672449	0.748691	1.03863	131.429
PXO_03887	347607	-	0.75813	0.366426	0.483328	-0.391704	0.376804	0.585456	1.08896	1.03914	129.864
PXO_03885	348824	+	0.520409	0.676438	1.29982	0.156029	0.616381	0.333159	3.36176	1.08572	64.7283
PXO_03880	352975	-	0.879263	0.333654	0.37947	-0.545609	0.332978	0.631778	0.899074	1.03861	131.467
PXO_03879	353300	+	0.919024	0.305009	0.331883	-0.614015	0.275267	0.686498	0.794681	1.04737	109.355
PXO_03871	358820	-	0.871244	0.318252	0.365285	-0.552992	0.321283	0.643111	0.852549	1.03944	128.993
PXO_03868	361909	-	1.6648	0.170577	0.102461	-1.49423	0.0870146	0.89565	0.171652	1.032	155.824
PXO_03868	362276	-	0.443761	0.663074	1.49422	0.219314	0.663736	0.29337	3.55497	1.04188	122.169
PXO_03868	362329	-	1.79929	0.151648	0.0842823	-1.64764	0.072194	0.912936	0.140141	1.02939	168.238
PXO_03867	363183	-	1.6943	0.154837	0.0913867	-1.53947	0.0761592	0.908035	0.148472	1.0316	157.606
PXO_03867	363410	-	0.422618	0.694582	1.64352	0.271964	0.686909	0.271325	3.95139	1.03881	130.881
PXO_03867	363519	-	1.59804	0.182331	0.114097	-1.41571	0.096187	0.885071	0.191672	1.03357	149.207
PXO_03867	363528	-	1.59804	0.182331	0.114097	-1.41571	0.096187	0.885071	0.191672	1.03357	149.207
PXO_03867	363606	-	1.59967	0.181371	0.11338	-1.4183	0.09552	0.885823	0.190202	1.03356	149.231
PXO_03867	363630	-	1.49614	0.200199	0.133811	-1.29594	0.11078	0.868269	0.224374	1.03675	137.462
PXO_03867	363648	-	1.78027	0.170017	0.0955007	-1.61025	0.0838855	0.899606	0.164914	1.02958	167.297
PXO_03867	363910	-	0.419302	0.713853	1.70248	0.294552	0.695386	0.26333	4.11147	1.0376	134.668
PXO_03867	364112	-	0.425568	0.687685	1.61592	0.262117	0.682888	0.275132	3.87844	1.03934	129.27
PXO_03867	364191	-	0.464606	0.684792	1.47392	0.220185	0.666963	0.290443	3.60686	1.04076	125.199
PXO_03867	364299	-	1.9703	0.150786	0.0765292	-1.81951	0.068645	0.917276	0.132744	1.02822	174.541
PXO_03867	364317	-	1.99103	0.136527	0.0685706	-1.85451	0.0597928	0.927463	0.114537	1.02779	176.959
PXO_03867	364336	-	0.390934	0.670051	1.71397	0.279116	0.695391	0.263074	4.11156	1.03832	132.376
PXO_03867	364345	-	0.458731	0.686669	1.49689	0.227938	0.669551	0.287954	3.64921	1.04049	125.946
PXO_03867	364350	-	1.59967	0.181371	0.11338	-1.4183	0.09552	0.885823	0.190202	1.03356	149.231
PXO_03867	364459	-	0.452538	0.647959	1.43183	0.19542	0.653144	0.303504	3.39141	1.04346	118.155
PXO_03867	364529	-	0.493434	0.698684	1.41596	0.20525	0.665126	0.292316	3.5772	1.04033	126.408
PXO_03867	364735	-	0.42168	0.69825	1.65588	0.27657	0.688536	0.269774	3.98144	1.03855	131.668
PXO_03867	364800	-	0.407811	0.687626	1.68614	0.279815	0.692291	0.266147	4.052	1.03839	132.148
PXO_03867	365097	-	2.94748	0.0986592	0.0334724	-2.84882	0.0162252	0.979034	0.029704	1.02906	170
PXO_03867	365109	-	2.24452	0.102713	0.0457618	-2.14181	0.0261285	0.966642	0.0483206	1.02477	196.327
PXO_03867	365286	-	0.870285	0.319007	0.366555	-0.551278	0.322043	0.642335	0.855525	1.03942	129.036
PXO_03867	365338	-	0.373514	1.03179	2.7624	0.65828	0.822954	0.143079	8.37161	1.01721	271.989
PXO_03867	365427	-	2.59137	0.093716	0.0361646	-2.49766	0.0176968	0.977158	0.0324466	1.02964	166.964
PXO_03867	365516	-	0.402943	0.860574	2.13572	0.457631	0.786255	0.176152	6.62502	1.01943	244.152
PXO_03867	365736	-	2.11965	0.139429	0.0657794	-1.98022	0.0599111	0.927436	0.114778	1.02757	178.245
PXO_03867	365796	-	0.504266	0.698681	1.38554	0.194415	0.662822	0.294555	3.54045	1.04047	126.007
PXO_03867	365871	-	0.906565	0.312373	0.344568	-0.594192	0.311982	0.653215	0.816677	1.03899	130.319
PXO_03867	365888	-	0.35693	1.0696	2.99666	0.712667	0.834399	0.13315	9.07467	1.01706	274.07
PXO_03867	365930	-	2.35509	0.0957298	0.0406481	-2.25936	0.022174	0.971641	0.0408417	1.02708	181.178
PXO_03867	365946	-	1.79055	0.163866	0.0915168	-1.62669	0.0798962	0.904146	0.15639	1.02951	167.644
PXO_03865	366648	+	0.437775	0.986503	2.25345	0.548728	0.779123	0.178386	7.38029	1.03017	164.34
PXO_03865	366767	+	0.468818	0.951803	2.03022	0.482985	0.759118	0.196158	6.5936	1.0305	162.707
PXO_03865	366821	+	5.42209	1.08733	0.200538	-4.33476	0.593665	0.362918	3.05685	1.02043	233.379
PXO_03865	366970	+	2.34489	0.126618	0.0539975	-2.21827	0.0258377	0.966252	0.0554933	1.00958	451.28
PXO_03865	367105	+	2.28753	0.110211	0.048179	-2.17732	0.0213032	0.971946	0.0455422	1.009	475.396
PXO_03865	367289	+	0.475512	0.898716	1.89	0.423204	0.749556	0.20492	6.26197	1.03206	155.531
PXO_03865	367398	+	0.581674	1.46934	2.52605	0.887663	0.793905	0.164003	8.0597	1.01991	238.87
PXO_03865	367769	+	0.676653	0.364736	0.539029	-0.311917	0.360136	0.595056	1.17759	1.05861	90.3865
PXO_03865	367774	+	1.47224	0.238612	0.162073	-1.23363	0.192224	0.777117	0.497892	1.03361	149.046
PXO_03864	367982	+	0.815958	0.318099	0.389847	-0.497859	0.298638	0.660517	0.890881	1.05236	99.953
PXO_03863	368288	+	0.88577	0.317865	0.358857	-0.567905	0.288522	0.672494	0.848468	1.04855	106.951
PXO_03863	368297	+	0.868501	0.328506	0.378245	-0.539995	0.29895	0.661594	0.892211	1.04922	105.653
PXO_03863	368397	+	0.469681	0.905377	1.92764	0.435697	0.75043	0.204069	6.29122	1.03195	156.036
PXO_03863	368429	+	2.27525	0.125588	0.0551973	-2.14966	0.0266106	0.965273	0.0571987	1.00867	490.171
PXO_03863	368431	+	0.444944	0.886698	1.99283	0.441754	0.758782	0.196644	6.58149	1.03306	151.263
PXO_03861	370071	+	0.400238	0.990684	2.47524	0.590446	0.801192	0.159129	8.43178	1.03095	160.591
PXO_03860	370517	+	2.28753	0.110211	0.048179	-2.17732	0.0213032	0.971946	0.0455422	1.009	475.396
PXO_03860	370853	+	3.2939	0.12965	0.0393607	-3.16425	0.0185134	0.975625	0.0394656	1.01298	348.339
PXO_03860	370933	+	0.477342	0.982426	2.05812	0.505084	0.76077	0.194614	6.65359	1.02958	167.305
PXO_03860	370967	+	2.31508	0.124736	0.0538798	-2.19034	0.0253623	0.966844	0.0544457	1.01003	434.172
PXO_03860	371285	+	1.69222	0.198619	0.117372	-1.4936	0.0879992	0.892664	0.201884	1.00944	456.796
PXO_03860	371368	+	0.519946	0.666902	1.28264	0.146956	0.612391	0.33697	3.30562	1.08695	63.9362
PXO_03860	371373	+	1.46848	0.206001	0.140282	-1.26248	0.0992877	0.879028	0.230636	1.01351	336.44
PXO_03860	371528	+	1.7966	0.171647	0.0955399	-1.62495	0.0709988	0.912443	0.159901	1.00864	491.878
PXO_03860	371546	+	1.36398	0.204142	0.149666	-1.15984	0.101085	0.876359	0.23528	1.01855	254.384
PXO_03859	371972	+	0.429875	0.94203	2.19141	0.512155	0.776622	0.180635	7.27423	1.03139	158.528
PXO_03858	373659	+	0.827998	0.653633	0.789413	-0.174366	0.565023	0.384205	2.7178	1.10345	55.111
PXO_03856	375825	-	1.78017	0.156122	0.0877004	-1.62405	0.0753962	0.909186	0.146864	1.02984	165.956
PXO_03856	375834	-	1.56991	0.193574	0.123303	-1.37634	0.10434	0.875823	0.209811	1.03404	147.341
PXO_03856	376178	-	0.341577	1.03426	3.02791	0.692687	0.839345	0.128999	9.4095	1.01733	270.277
PXO_03856	376292	-	0.441566	0.663078	1.50165	0.221512	0.665077	0.292086	3.57641	1.04175	122.516
PXO_03854	380521	-	1.82699	0.161237	0.0882527	-1.66576	0.0774728	0.906991	0.151248	1.0291	169.789
PXO_03854	380527	-	1.48321	0.201877	0.136108	-1.28134	0.112283	0.866527	0.227803	1.03726	135.783
PXO_03854	380818	-	0.835727	0.347315	0.415584	-0.488412	0.34992	0.613963	0.969444	1.03884	130.785
PXO_03853	381629	-	0.407987	0.682939	1.67392	0.274952	0.690465	0.267859	4.01746	1.03866	131.321
PXO_03853	383262	-	0.759072	0.357268	0.470663	-0.401805	0.369168	0.592955	1.05398	1.03955	128.645
PXO_03849	386279	+	1.5579	0.200579	0.128749	-1.35733	0.0933779	0.886045	0.215494	1.0114	389.472
PXO_03847	388682	+	1.33858	0.223304	0.166821	-1.11528	0.11441	0.861166	0.270303	1.01841	256.185
PXO_03847	388754	+	0.917786	0.306122	0.333544	-0.611664	0.276319	0.685404	0.79888	1.04742	109.244
PXO_03846	389663	+	0.54194	0.666737	1.23028	0.124798	0.607275	0.342035	3.2353	1.08886	62.7475
PXO_03846	389840	+	1.59588	0.18155	0.113762	-1.41433	0.0808603	0.900519	0.184065	1.01082	407.375
PXO_03845	390210	+	0.440916	0.712393	1.61571	0.271477	0.672584	0.27941	4.29797	1.07112	76.167
PXO_06278	392804	-	0.422367	0.710574	1.68236	0.288207	0.692599	0.265953	4.05785	1.03789	133.738
PXO_06278	392888	-	0.879263	0.333654	0.37947	-0.545609	0.332978	0.631778	0.899074	1.03861	131.467
PXO_03843	393120	-	0.702619	0.375002	0.53372	-0.327617	0.393289	0.567655	1.16748	1.0391	129.986
PXO_03843	393275	-	0.764969	0.614491	0.803289	-0.150478	0.594279	0.361445	2.63806	1.04962	104.897
PXO_03842	393948	-	1.82943	0.162595	0.0888775	-1.66684	0.0782145	0.906159	0.152819	1.02905	170.063
PXO_03841	395325	+	1.7966	0.171647	0.0955399	-1.62495	0.0709988	0.912443	0.159901	1.00864	491.878
PXO_03841	395343	+	1.50344	0.217893	0.144929	-1.28555	0.105033	0.872615	0.245548	1.0121	370.064
PXO_03841	395424	+	1.32449	0.23477	0.177254	-1.08972	0.122267	0.852259	0.29145	1.01837	256.683
PXO_03839	396843	+	1.39398	0.205452	0.147385	-1.18853	0.101074	0.876547	0.235251	1.01683	277.354
PXO_03838	397083	+	0.43823	0.722854	1.64949	0.284625	0.677618	0.274707	4.39776	1.06999	77.2494
PXO_03837	397959	-	0.951252	0.296459	0.311652	-0.654792	0.293637	0.672449	0.748691	1.03863	131.429
PXO_03837	398074	-	0.853196	0.332661	0.3899	-0.520535	0.335679	0.628443	0.910051	1.03915	129.836
PXO_03837	398356	-	0.884987	0.329044	0.371807	-0.555943	0.328515	0.636328	0.881129	1.0387	131.198
PXO_03837	398395	-	1.00826	0.318576	0.315965	-0.689686	0.307046	0.660119	0.798029	1.03631	138.997
PXO_03836	399075	-	0.884987	0.329044	0.371807	-0.555943	0.328515	0.636328	0.881129	1.0387	131.198
PXO_03833	402184	+	0.919024	0.305009	0.331883	-0.614015	0.275267	0.686498	0.794681	1.04737	109.355
PXO_03833	402256	+	0.889816	0.313892	0.35276	-0.575924	0.28489	0.676252	0.833533	1.04842	107.222
PXO_03833	402296	+	0.935635	0.289787	0.309722	-0.645849	0.261003	0.701317	0.738958	1.04669	110.776
PXO_03833	402943	+	0.88577	0.317865	0.358857	-0.567905	0.288522	0.672494	0.848468	1.04855	106.951
PXO_03833	403128	+	0.752467	0.3496	0.464605	-0.402867	0.333513	0.62391	1.04698	1.05495	95.7286
PXO_03833	403436	+	0.748089	0.346792	0.46357	-0.401298	0.332261	0.625006	1.0411	1.0553	95.1986
PXO_03833	403447	+	0.88577	0.317865	0.358857	-0.567905	0.288522	0.672494	0.848468	1.04855	106.951
PXO_03833	404775	+	0.519422	0.68292	1.31477	0.163498	0.619572	0.330101	3.4075	1.0847	65.4006
PXO_03833	405397	+	0.830247	0.333958	0.40224	-0.496288	0.308621	0.650939	0.933955	1.05113	102.106
PXO_03833	405415	+	0.806811	0.327966	0.406497	-0.478845	0.307883	0.651015	0.93073	1.05261	99.5276
PXO_03833	405417	+	0.826851	0.306812	0.371061	-0.520039	0.287883	0.671591	0.845828	1.05203	100.524
PXO_03833	405987	+	0.806811	0.327966	0.406497	-0.478845	0.307883	0.651015	0.93073	1.05261	99.5276
PXO_03833	406508	+	0.933448	0.29173	0.31253	-0.641718	0.262853	0.699391	0.746064	1.04679	110.567
PXO_03833	406547	+	0.955281	0.272851	0.285624	-0.68243	0.244737	0.718279	0.677985	1.04579	112.741
PXO_03833	406985	+	0.785124	0.331474	0.422193	-0.45365	0.313454	0.644882	0.955259	1.05368	97.754
PXO_03833	407198	+	0.70167	0.339017	0.483158	-0.362652	0.334847	0.62085	1.05328	1.05802	91.1987
PXO_03833	408657	+	0.802845	0.332138	0.413702	-0.470707	0.311838	0.646946	0.948106	1.05273	99.3331
PXO_03833	409053	+	0.524858	0.654475	1.24696	0.129617	0.604372	0.344701	3.1962	1.08959	62.3076
PXO_03833	409661	+	0.896161	0.301279	0.336189	-0.594882	0.273945	0.687461	0.789425	1.04831	107.44
PXO_03832	410932	-	1.82943	0.162595	0.0888775	-1.66684	0.0782145	0.906159	0.152819	1.02905	170.063
PXO_03832	410958	-	1.58508	0.191505	0.120817	-1.39358	0.102638	0.877843	0.205998	1.0336	149.077
PXO_03832	411115	-	1.51392	0.190988	0.126155	-1.32293	0.104112	0.875782	0.209299	1.03664	137.834
PXO_03832	411578	-	0.403728	0.693879	1.71868	0.29015	0.696997	0.261707	4.14291	1.0378	134.026
PXO_03832	411847	-	1.83394	0.159849	0.0871617	-1.67409	0.0764582	0.908162	0.149104	1.02902	170.221
PXO_03831	412202	+	1.45538	0.216417	0.148702	-1.23896	0.106141	0.871122	0.248445	1.01377	330.835
PXO_03831	412208	+	1.72206	0.17594	0.102169	-1.54612	0.0743739	0.908429	0.168113	1.00883	483.193
PXO_03831	412446	+	0.473201	0.706778	1.49361	0.233577	0.650941	0.299979	3.90176	1.07572	72.0931
PXO_03831	412631	+	1.61388	0.192965	0.119566	-1.42092	0.0871845	0.893338	0.199836	1.01032	423.911
PXO_03831	412638	+	0.491544	0.651211	1.32483	0.159667	0.618309	0.331064	3.38931	1.08505	65.1656
PXO_03831	412730	+	1.775	0.190289	0.107205	-1.58472	0.0820832	0.899603	0.187098	1.00911	470.593
PXO_03831	412798	+	0.533122	0.651375	1.22181	0.118252	0.602371	0.346681	3.1696	1.09041	61.8227
PXO_03830	413194	-	1.77236	0.166851	0.0941406	-1.60551	0.0822245	0.901501	0.161356	1.02968	166.794
PXO_03829	413748	+	0.752467	0.3496	0.464605	-0.402867	0.333513	0.62391	1.04698	1.05495	95.7286
PXO_03829	413977	+	0.802845	0.332138	0.413702	-0.470707	0.311838	0.646946	0.948106	1.05273	99.3331
PXO_03829	414426	+	2.46136	0.182206	0.0740265	-2.27915	0.0663484	0.918535	0.148684	1.00896	477.27
PXO_03829	414535	+	1.45769	0.215979	0.148165	-1.24171	0.105719	0.871612	0.247341	1.01366	333.265
PXO_03829	414612	+	1.76234	0.182037	0.103293	-1.5803	0.0768514	0.905671	0.17418	1.00872	487.852
PXO_03829	414749	+	0.49445	0.641429	1.29726	0.146979	0.611771	0.337328	3.297	1.087	63.9029
PXO_03828	415763	+	1.29386	0.232958	0.180049	-1.0609	0.12236	0.852011	0.291704	1.02014	236.393
PXO_03828	415768	+	0.51438	0.714548	1.38914	0.200167	0.633933	0.316366	3.62326	1.08016	68.603
PXO_03828	415871	+	0.785124	0.331474	0.422193	-0.45365	0.313454	0.644882	0.955259	1.05368	97.754
PXO_03828	415985	+	1.05456	0.30651	0.29065	-0.748055	0.263834	0.700283	0.749846	1.04235	120.954
PXO_03828	416360	+	0.871064	0.332663	0.381905	-0.538401	0.301872	0.658697	0.9047	1.04903	106.024
PXO_03828	416375	+	0.679838	0.368516	0.542064	-0.311322	0.362445	0.592896	1.18944	1.05831	90.7924
PXO_03828	416393	+	0.830247	0.333958	0.40224	-0.496288	0.308621	0.650939	0.933955	1.05113	102.106
PXO_03828	416835	+	0.904632	0.318828	0.35244	-0.585804	0.287918	0.673387	0.845972	1.0479	108.26
PXO_03828	417021	+	1.47224	0.238612	0.162073	-1.23363	0.192224	0.777117	0.497892	1.03361	149.046
PXO_03828	417023	+	0.717308	0.809814	1.12896	0.0925059	0.588112	0.361629	2.98744	1.08437	65.6179
PXO_03828	417033	+	0.903901	0.300479	0.332424	-0.603423	0.272438	0.689159	0.783456	1.04791	108.247
PXO_03828	417044	+	2.46288	0.184553	0.0749338	-2.27833	0.067503	0.917188	0.151458	1.00905	473.254
PXO_03828	417046	+	0.519301	0.682216	1.31372	0.162915	0.619442	0.33022	3.40564	1.08471	65.3912
PXO_03828	417051	+	0.479743	0.668019	1.39245	0.188275	0.631494	0.318393	3.58543	1.08089	68.06
PXO_03827	417417	-	0.714103	0.363263	0.508698	-0.35084	0.381831	0.579159	1.11246	1.03945	128.962
PXO_03827	417583	-	0.423678	0.688589	1.62526	0.26491	0.684196	0.273885	3.90197	1.03919	129.723
PXO_03827	417725	-	0.451928	0.65008	1.43846	0.198152	0.654484	0.302225	3.41155	1.04325	118.683
PXO_03827	417734	-	1.00826	0.318576	0.315965	-0.689686	0.307046	0.660119	0.798029	1.03631	138.997
PXO_03827	417888	-	1.9806	0.143475	0.0724403	-1.83712	0.0641523	0.922452	0.12346	1.02803	175.605
PXO_03827	418000	-	0.409354	0.663975	1.62201	0.254621	0.681394	0.276378	3.85181	1.04004	127.22
PXO_03827	418018	-	0.969445	0.309131	0.318874	-0.660314	0.302967	0.663508	0.782823	1.03762	134.596
PXO_03827	418019	-	0.372791	1.00221	2.68838	0.629414	0.819711	0.145996	8.18866	1.0175	267.943
PXO_03827	418021	-	0.473104	0.649453	1.37275	0.176349	0.647462	0.309071	3.30772	1.04388	117.156
PXO_03827	418023	-	0.665599	0.614952	0.923907	-0.0506473	0.599694	0.35592	2.6981	1.04949	105.134
PXO_03827	418153	-	0.420703	0.705596	1.67718	0.284893	0.69179	0.26672	4.04249	1.03811	133.032
PXO_03827	418316	-	0.465257	0.681314	1.46438	0.216057	0.665425	0.291909	3.582	1.04101	124.517
PXO_03827	418434	-	1.62531	0.169975	0.10458	-1.45534	0.0874033	0.895041	0.172492	1.03324	150.55
PXO_03827	418474	-	0.843912	0.340429	0.403394	-0.503483	0.343242	0.620752	0.941273	1.03898	130.337
PXO_03827	419751	-	0.764055	0.35257	0.461445	-0.411486	0.364587	0.597579	1.03339	1.03968	128.273
PXO_03827	419769	-	1.78357	0.164344	0.0921431	-1.61923	0.0803429	0.90362	0.157341	1.02959	167.22
PXO_03827	419817	-	0.835727	0.347315	0.415584	-0.488412	0.34992	0.613963	0.969444	1.03884	130.785
PXO_03827	419967	-	0.896622	0.319915	0.3568	-0.576707	0.31954	0.645489	0.845751	1.03887	130.693
PXO_03820	423788	+	0.768455	0.332918	0.433231	-0.435537	0.317691	0.640127	0.974187	1.05458	96.3103
PXO_03820	423798	+	0.815958	0.318099	0.389847	-0.497859	0.298638	0.660517	0.890881	1.05236	99.953
PXO_03820	423952	+	0.819623	0.314309	0.38348	-0.505314	0.295036	0.664225	0.875638	1.05225	100.14
PXO_03820	423968	+	0.781563	0.335527	0.429302	-0.446036	0.317214	0.641029	0.972044	1.05376	97.6296
PXO_03820	424086	+	1.05456	0.30651	0.29065	-0.748055	0.263834	0.700283	0.749846	1.04235	120.954
PXO_03820	424187	+	0.88577	0.317865	0.358857	-0.567905	0.288522	0.672494	0.848468	1.04855	106.951
PXO_03820	424296	+	0.752467	0.3496	0.464605	-0.402867	0.333513	0.62391	1.04698	1.05495	95.7286
PXO_03819	424800	+	0.485886	0.680709	1.40097	0.194824	0.634503	0.315631	3.63219	1.08039	68.4323
PXO_03819	424835	+	0.464668	0.971268	2.09024	0.5066	0.764615	0.191153	6.79645	1.02978	166.291
PXO_03819	424882	+	2.54758	0.123626	0.0485268	-2.42396	0.021697	0.971516	0.0464027	1.01247	360.483
PXO_03819	424904	+	0.489539	0.666717	1.36193	0.177178	0.626172	0.323529	3.50461	1.08234	67.022
PXO_03819	424942	+	0.557591	1.01832	1.82628	0.460727	0.752175	0.202417	6.35024	1.02812	175.121
PXO_03819	425009	+	0.704706	0.335144	0.47558	-0.369562	0.331106	0.62465	1.03569	1.05796	91.2883
PXO_03819	425098	+	3.10919	0.133507	0.0429395	-2.97568	0.0203228	0.973303	0.0434029	1.01266	355.8
PXO_03818	426617	-	0.841275	0.342526	0.407151	-0.498749	0.345347	0.618608	0.95009	1.03894	130.46
PXO_03818	426869	-	1.00623	0.283726	0.281969	-0.722506	0.277361	0.689844	0.691263	1.03783	133.915
PXO_03816	427864	-	0.843912	0.340429	0.403394	-0.503483	0.343242	0.620752	0.941273	1.03898	130.337
PXO_03816	427933	-	1.00826	0.318576	0.315965	-0.689686	0.307046	0.660119	0.798029	1.03631	138.997
PXO_03816	427955	-	0.408918	0.957759	2.34218	0.548841	0.802374	0.161357	7.31231	1.01776	264.421
PXO_03816	428172	-	0.843966	0.34635	0.410384	-0.497616	0.347809	0.616271	0.960478	1.0388	130.913
PXO_03816	428263	-	0.717272	0.360073	0.502004	-0.357199	0.378685	0.58232	1.09771	1.03954	128.69
PXO_03816	428436	-	0.759072	0.357268	0.470663	-0.401805	0.369168	0.592955	1.05398	1.03955	128.645
PXO_03816	428474	-	0.879263	0.333654	0.37947	-0.545609	0.332978	0.631778	0.899074	1.03861	131.467
PXO_03816	428482	-	0.709467	0.367997	0.518696	-0.341469	0.386453	0.574518	1.13441	1.03931	129.372
PXO_03816	428649	-	1.05513	0.285931	0.270992	-0.769195	0.275277	0.692828	0.6841	1.03653	138.215
PXO_03816	428688	-	0.879263	0.333654	0.37947	-0.545609	0.332978	0.631778	0.899074	1.03861	131.467
PXO_03816	428690	-	0.879263	0.333654	0.37947	-0.545609	0.332978	0.631778	0.899074	1.03861	131.467
PXO_03816	428847	-	0.841275	0.342526	0.407151	-0.498749	0.345347	0.618608	0.95009	1.03894	130.46
PXO_03816	429305	-	0.883195	0.330475	0.374181	-0.55272	0.329908	0.634907	0.886707	1.03867	131.281
PXO_03816	429374	-	0.853769	0.338148	0.396065	-0.515621	0.339891	0.624326	0.927351	1.03897	130.384
PXO_03816	429378	-	0.843966	0.34635	0.410384	-0.497616	0.347809	0.616271	0.960478	1.0388	130.913
PXO_03815	429988	-	0.832881	0.312559	0.375275	-0.520322	0.320932	0.642397	0.851179	1.04033	126.411
PXO_03815	430009	-	0.782894	0.335546	0.428597	-0.447348	0.347552	0.614804	0.959388	1.04012	127.003
PXO_03815	430192	-	0.709467	0.367997	0.518696	-0.341469	0.386453	0.574518	1.13441	1.03931	129.372
PXO_03813	430927	+	1.45782	0.213597	0.146518	-1.24423	0.104356	0.873168	0.243781	1.01378	330.713
PXO_03813	431040	+	0.911842	0.293113	0.321452	-0.618729	0.265513	0.696346	0.756345	1.04761	108.86
PXO_03813	431182	+	0.752467	0.3496	0.464605	-0.402867	0.333513	0.62391	1.04698	1.05495	95.7286
PXO_03813	431198	+	0.865123	0.331938	0.383689	-0.533185	0.302052	0.65839	0.905476	1.04933	105.45
PXO_03813	431484	+	0.478833	0.666752	1.39245	0.187919	0.631285	0.318589	3.58223	1.081	67.9782
PXO_03812	431584	+	0.917786	0.306122	0.333544	-0.611664	0.276319	0.685404	0.79888	1.04742	109.244
PXO_03812	431667	+	0.935635	0.289787	0.309722	-0.645849	0.261003	0.701317	0.738958	1.04669	110.776
PXO_03809	431944	+	1.78169	0.173254	0.0972414	-1.60844	0.0715901	0.911782	0.161336	1.00851	497.783
PXO_03809	432495	+	0.96568	0.652609	0.675802	-0.313071	0.558535	0.390904	2.64711	1.10495	54.4427
PXO_03809	433049	+	0.690706	0.353342	0.511566	-0.337364	0.348526	0.606973	1.11932	1.05821	90.9309
PXO_03809	433154	+	0.491702	0.650575	1.32311	0.158873	0.617883	0.331472	3.3832	1.08518	65.078
PXO_03809	433174	+	0.806811	0.327966	0.406497	-0.478845	0.307883	0.651015	0.93073	1.05261	99.5276
PXO_03809	433175	+	0.789806	0.347028	0.439384	-0.442778	0.325334	0.633117	1.00892	1.053	98.8678
PXO_03808	433554	+	1.51732	0.200401	0.132076	-1.31692	0.0941621	0.885018	0.217492	1.01206	371.019
PXO_03806	434827	-	0.759072	0.357268	0.470663	-0.401805	0.369168	0.592955	1.05398	1.03955	128.645
PXO_03805	435273	+	0.489949	0.663563	1.35435	0.173614	0.624949	0.324736	3.48635	1.08314	66.4572
PXO_03805	435284	+	0.752467	0.3496	0.464605	-0.402867	0.333513	0.62391	1.04698	1.05495	95.7286
PXO_03804	437163	+	0.760871	0.331507	0.435694	-0.429364	0.318024	0.639541	0.975682	1.05505	95.574
PXO_03804	437637	+	1.80305	0.168904	0.0936767	-1.63415	0.0687266	0.915134	0.154406	1.00832	507.289
PXO_03803	438121	+	0.889816	0.313892	0.35276	-0.575924	0.28489	0.676252	0.833533	1.04842	107.222
PXO_03803	438899	+	0.955281	0.272851	0.285624	-0.68243	0.244737	0.718279	0.677985	1.04579	112.741
PXO_03789	450378	-	0.383483	0.699455	1.82396	0.315973	0.71138	0.248122	4.43911	1.0362	139.36
PXO_03787	451276	-	2.1086	0.12287	0.058271	-1.98573	0.0497855	0.939262	0.094363	1.02688	182.366
PXO_03786	452948	-	0.421464	0.700279	1.66154	0.278815	0.689782	0.26861	4.00465	1.03837	132.207
PXO_03784	454122	-	0.884987	0.329044	0.371807	-0.555943	0.328515	0.636328	0.881129	1.0387	131.198
PXO_03779	457936	+	0.752467	0.3496	0.464605	-0.402867	0.333513	0.62391	1.04698	1.05495	95.7286
PXO_03779	458109	+	0.919024	0.305009	0.331883	-0.614015	0.275267	0.686498	0.794681	1.04737	109.355
PXO_03778	460009	+	1.71938	0.187222	0.108889	-1.53216	0.0808821	0.900919	0.184119	1.00904	473.51
PXO_03778	460216	+	0.806811	0.327966	0.406497	-0.478845	0.307883	0.651015	0.93073	1.05261	99.5276
PXO_03777	461265	-	0.820004	0.352606	0.430006	-0.467398	0.356185	0.607404	0.996402	1.03893	130.488
PXO_03777	461325	-	0.832881	0.312559	0.375275	-0.520322	0.320932	0.642397	0.851179	1.04033	126.411
PXO_03777	461388	-	0.87078	0.340503	0.391032	-0.530278	0.339601	0.625026	0.926155	1.03848	131.867
PXO_03776	462107	+	0.542349	0.641491	1.1828	0.0991418	0.594197	0.354621	3.06361	1.09327	60.19
PXO_03776	462135	+	1.62654	0.198575	0.122084	-1.42797	0.0899094	0.890283	0.206699	1.01	435.338
PXO_03776	462345	+	1.58141	0.195987	0.123932	-1.38542	0.089959	0.890039	0.206824	1.01097	402.641
PXO_03776	462357	+	1.46271	0.203993	0.139463	-1.25872	0.0982228	0.880143	0.227893	1.01395	327.031
PXO_03776	462528	+	1.73947	0.175154	0.100694	-1.56432	0.07356	0.909409	0.166128	1.00872	487.856
PXO_03776	462579	+	0.752467	0.3496	0.464605	-0.402867	0.333513	0.62391	1.04698	1.05495	95.7286
PXO_03776	462603	+	1.51013	0.201055	0.133137	-1.30908	0.0947576	0.884309	0.219011	1.01224	366.443
PXO_03776	462627	+	0.806811	0.327966	0.406497	-0.478845	0.307883	0.651015	0.93073	1.05261	99.5276
PXO_03776	462666	+	1.89849	0.157806	0.0831218	-1.74068	0.0617424	0.9233	0.137683	1.00825	510.575
PXO_03775	462850	-	0.841275	0.342526	0.407151	-0.498749	0.345347	0.618608	0.95009	1.03894	130.46
PXO_03775	462872	-	0.870285	0.319007	0.366555	-0.551278	0.322043	0.642335	0.855525	1.03942	129.036
PXO_03775	462904	-	0.432709	0.698991	1.61538	0.266282	0.683362	0.274727	3.88695	1.03903	130.192
PXO_03774	462935	-	1.3073	0.281669	0.215459	-1.02563	0.260426	0.709858	0.634196	1.03338	149.95
PXO_03774	462952	-	0.884987	0.329044	0.371807	-0.555943	0.328515	0.636328	0.881129	1.0387	131.198
PXO_03774	462989	-	0.421098	0.708428	1.68233	0.28733	0.692721	0.265844	4.06019	1.03794	133.563
PXO_03774	463085	-	0.707269	0.370123	0.523313	-0.337146	0.388607	0.572351	1.14475	1.03925	129.554
PXO_03774	463090	-	1.64759	0.174014	0.105617	-1.47357	0.0896967	0.892585	0.177464	1.03237	154.21
PXO_05444	463410	-	0.820004	0.352606	0.430006	-0.467398	0.356185	0.607404	0.996402	1.03893	130.488
PXO_05444	463451	-	0.759072	0.357268	0.470663	-0.401805	0.369168	0.592955	1.05398	1.03955	128.645
PXO_05444	463452	-	0.820004	0.352606	0.430006	-0.467398	0.356185	0.607404	0.996402	1.03893	130.488
PXO_05444	463455	-	0.965329	0.312147	0.323358	-0.653182	0.305915	0.660485	0.793797	1.03758	134.721
PXO_05444	463485	-	1.3073	0.281669	0.215459	-1.02563	0.260426	0.709858	0.634196	1.03338	149.95
PXO_05444	463501	-	0.702619	0.375002	0.53372	-0.327617	0.393289	0.567655	1.16748	1.0391	129.986
PXO_05444	463504	-	0.992613	0.292875	0.295055	-0.699738	0.286703	0.680221	0.723908	1.03778	134.085
PXO_05444	463545	-	0.853196	0.332661	0.3899	-0.520535	0.335679	0.628443	0.910051	1.03915	129.836
PXO_03773	463604	-	1.69398	0.179472	0.105947	-1.51451	0.0919141	0.890269	0.182296	1.03089	160.859
PXO_03773	463631	-	1.50212	0.195732	0.130304	-1.30639	0.107618	0.871817	0.217199	1.03683	137.203
PXO_03773	463718	-	0.731641	0.346119	0.473072	-0.385522	0.364627	0.596467	1.03357	1.03993	127.548
PXO_03773	463804	-	0.841275	0.342526	0.407151	-0.498749	0.345347	0.618608	0.95009	1.03894	130.46
PXO_03773	463852	-	0.400036	0.717628	1.79391	0.317592	0.707048	0.252295	4.34683	1.03645	138.498
PXO_03773	463856	-	0.871244	0.318252	0.365285	-0.552992	0.321283	0.643111	0.852549	1.03944	128.993
PXO_03773	463906	-	0.879263	0.333654	0.37947	-0.545609	0.332978	0.631778	0.899074	1.03861	131.467
PXO_03773	463949	-	1.7666	0.166352	0.0941646	-1.60025	0.0820553	0.901615	0.160994	1.02991	165.59
PXO_03773	463993	-	0.75813	0.366426	0.483328	-0.391704	0.376804	0.585456	1.08896	1.03914	129.864
PXO_03773	464012	-	1.49431	0.200487	0.134167	-1.29383	0.111023	0.867991	0.224929	1.03683	137.216
PXO_03773	464054	-	0.87078	0.340503	0.391032	-0.530278	0.339601	0.625026	0.926155	1.03848	131.867
PXO_03773	464066	-	0.992613	0.292875	0.295055	-0.699738	0.286703	0.680221	0.723908	1.03778	134.085
PXO_03773	464112	-	0.906565	0.312373	0.344568	-0.594192	0.311982	0.653215	0.816677	1.03899	130.319
PXO_03773	464114	-	0.841275	0.342526	0.407151	-0.498749	0.345347	0.618608	0.95009	1.03894	130.46
PXO_03773	464228	-	0.709467	0.367997	0.518696	-0.341469	0.386453	0.574518	1.13441	1.03931	129.372
PXO_03773	464337	-	0.491116	0.690005	1.40497	0.198889	0.661732	0.29555	3.52324	1.04094	124.71
PXO_03773	464339	-	0.841275	0.342526	0.407151	-0.498749	0.345347	0.618608	0.95009	1.03894	130.46
PXO_03773	464366	-	1.60893	0.188731	0.117302	-1.4202	0.100124	0.880711	0.200391	1.03292	151.846
PXO_03773	464388	-	0.883195	0.330475	0.374181	-0.55272	0.329908	0.634907	0.886707	1.03867	131.281
PXO_03773	464426	-	1.73447	0.168987	0.0974284	-1.56548	0.0844386	0.898819	0.166102	1.03042	163.113
PXO_03773	464438	-	0.969445	0.309131	0.318874	-0.660314	0.302967	0.663508	0.782823	1.03762	134.596
PXO_03772	464709	+	0.88577	0.317865	0.358857	-0.567905	0.288522	0.672494	0.848468	1.04855	106.951
PXO_03772	464722	+	0.955281	0.272851	0.285624	-0.68243	0.244737	0.718279	0.677985	1.04579	112.741
PXO_03772	464737	+	1.05456	0.30651	0.29065	-0.748055	0.263834	0.700283	0.749846	1.04235	120.954
PXO_03772	464803	+	0.790589	0.298898	0.37807	-0.491691	0.286273	0.672113	0.8392	1.05417	96.9637
PXO_03772	464817	+	0.88577	0.317865	0.358857	-0.567905	0.288522	0.672494	0.848468	1.04855	106.951
PXO_03772	465061	+	0.933448	0.29173	0.31253	-0.641718	0.262853	0.699391	0.746064	1.04679	110.567
PXO_03772	465224	+	0.933448	0.29173	0.31253	-0.641718	0.262853	0.699391	0.746064	1.04679	110.567
PXO_03772	465233	+	0.806811	0.327966	0.406497	-0.478845	0.307883	0.651015	0.93073	1.05261	99.5276
PXO_03772	465277	+	0.752467	0.3496	0.464605	-0.402867	0.333513	0.62391	1.04698	1.05495	95.7286
PXO_03772	465313	+	0.917786	0.306122	0.333544	-0.611664	0.276319	0.685404	0.79888	1.04742	109.244
PXO_03772	465332	+	0.752467	0.3496	0.464605	-0.402867	0.333513	0.62391	1.04698	1.05495	95.7286
PXO_03772	465337	+	0.679838	0.368516	0.542064	-0.311322	0.362445	0.592896	1.18944	1.05831	90.7924
PXO_03772	465340	+	0.871064	0.332663	0.381905	-0.538401	0.301872	0.658697	0.9047	1.04903	106.024
PXO_03772	465425	+	0.785124	0.331474	0.422193	-0.45365	0.313454	0.644882	0.955259	1.05368	97.754
PXO_03772	465510	+	0.690706	0.353342	0.511566	-0.337364	0.348526	0.606973	1.11932	1.05821	90.9309
PXO_03772	465539	+	0.88577	0.317865	0.358857	-0.567905	0.288522	0.672494	0.848468	1.04855	106.951
PXO_03772	465818	+	0.760107	0.33243	0.437347	-0.427676	0.318879	0.638669	0.979532	1.05507	95.5526
PXO_03771	466207	-	0.879263	0.333654	0.37947	-0.545609	0.332978	0.631778	0.899074	1.03861	131.467
PXO_03768	468342	+	0.889816	0.313892	0.35276	-0.575924	0.28489	0.676252	0.833533	1.04842	107.222
PXO_03768	468355	+	0.785124	0.331474	0.422193	-0.45365	0.313454	0.644882	0.955259	1.05368	97.754
PXO_03768	468576	+	0.954667	0.294983	0.308991	-0.659684	0.262473	0.70034	0.744603	1.04544	113.513
PXO_03767	468982	+	0.789806	0.347028	0.439384	-0.442778	0.325334	0.633117	1.00892	1.053	98.8678
PXO_03767	469463	+	0.819623	0.314309	0.38348	-0.505314	0.295036	0.664225	0.875638	1.05225	100.14
PXO_03762	472845	-	1.50499	0.192936	0.128198	-1.31205	0.105679	0.873987	0.212822	1.03694	136.846
PXO_03762	472859	-	0.431584	0.709301	1.64348	0.277717	0.687662	0.27066	3.96525	1.03838	132.184
PXO_03762	472862	-	0.423646	0.69298	1.63575	0.269334	0.685771	0.272404	3.93056	1.03896	130.427
PXO_03762	472878	-	0.427278	0.695519	1.62779	0.268241	0.684798	0.273331	3.91285	1.03895	130.438
PXO_03755	477766	+	0.491812	0.650077	1.3218	0.158264	0.617578	0.331763	3.37884	1.08527	65.0192
PXO_03751	481082	-	1.05513	0.285931	0.270992	-0.769195	0.275277	0.692828	0.6841	1.03653	138.215
PXO_03751	481133	-	1.05513	0.285931	0.270992	-0.769195	0.275277	0.692828	0.6841	1.03653	138.215
PXO_03751	481416	-	0.843912	0.340429	0.403394	-0.503483	0.343242	0.620752	0.941273	1.03898	130.337
PXO_03751	481424	-	0.759072	0.357268	0.470663	-0.401805	0.369168	0.592955	1.05398	1.03955	128.645
PXO_03751	481435	-	0.906565	0.312373	0.344568	-0.594192	0.311982	0.653215	0.816677	1.03899	130.319
PXO_03750	481763	+	0.46911	0.934695	1.99249	0.465585	0.755967	0.199027	6.48143	1.03103	160.195
PXO_03749	482342	-	2.21276	0.1107	0.0500279	-2.10206	0.0296789	0.962267	0.0550875	1.02397	202.256
PXO_03749	482836	-	0.992613	0.292875	0.295055	-0.699738	0.286703	0.680221	0.723908	1.03778	134.085
PXO_03743	487742	-	0.906565	0.312373	0.344568	-0.594192	0.311982	0.653215	0.816677	1.03899	130.319
PXO_03743	487880	-	0.841275	0.342526	0.407151	-0.498749	0.345347	0.618608	0.95009	1.03894	130.46
PXO_03743	488051	-	0.73245	0.345346	0.471494	-0.387104	0.36384	0.597259	1.03007	1.03995	127.487
PXO_03743	488057	-	0.76761	0.349246	0.454979	-0.418364	0.361329	0.600868	1.01894	1.03977	128.013
PXO_03741	490793	+	0.679838	0.368516	0.542064	-0.311322	0.362445	0.592896	1.18944	1.05831	90.7924
PXO_03741	490955	+	1.54909	0.201182	0.129872	-1.3479	0.0939708	0.885342	0.217004	1.01156	384.816
PXO_03739	492733	-	1.58854	0.185119	0.116535	-1.40342	0.0982618	0.882703	0.196257	1.03377	148.398
PXO_03739	493195	-	1.84605	0.150817	0.0816974	-1.69523	0.0707286	0.914691	0.13708	1.02892	170.715
PXO_03739	493240	-	1.75764	0.170314	0.0968994	-1.58733	0.0847578	0.898527	0.166788	1.03005	164.922
PXO_03739	493483	-	1.50592	0.193577	0.128545	-1.31234	0.106077	0.873551	0.213718	1.03683	137.195
PXO_03739	493549	-	1.81972	0.161189	0.0885793	-1.65853	0.0776342	0.906783	0.15159	1.0292	169.234
PXO_03738	493788	-	1.41338	0.213638	0.151154	-1.19974	0.122361	0.854951	0.251101	1.03992	127.564
PXO_03738	494025	-	1.81516	0.163952	0.0903236	-1.65121	0.0794121	0.904757	0.155361	1.02923	169.077
PXO_03738	494208	-	1.59208	0.183044	0.114972	-1.40903	0.096815	0.884337	0.193057	1.03376	148.429
PXO_03738	494514	-	1.69166	0.155138	0.0917079	-1.53652	0.0763777	0.907758	0.148934	1.03171	157.084
PXO_03738	494520	-	1.65353	0.175823	0.106332	-1.47771	0.0907334	0.891437	0.17972	1.03215	155.157
PXO_03738	494554	-	0.422441	0.701029	1.65947	0.278588	0.689539	0.268844	4.00012	1.03838	132.178
PXO_03738	494824	-	0.405121	0.693226	1.71116	0.288105	0.695927	0.262721	4.12198	1.03792	133.629
PXO_03737	495246	+	0.806811	0.327966	0.406497	-0.478845	0.307883	0.651015	0.93073	1.05261	99.5276
PXO_03737	495255	+	0.528464	0.644883	1.2203	0.116419	0.59816	0.350697	3.11445	1.09164	61.1085
PXO_03737	495282	+	0.485343	0.688036	1.41763	0.202693	0.638155	0.312157	3.68995	1.07926	69.2743
PXO_03737	495295	+	0.55036	0.619658	1.12592	0.0692989	0.578858	0.369503	2.87581	1.09867	57.3681
PXO_03737	495300	+	0.479178	0.665804	1.38947	0.186626	0.630596	0.319245	3.57164	1.0812	67.8382
PXO_03737	495309	+	0.524592	0.655043	1.24867	0.130451	0.604716	0.344371	3.20081	1.08949	62.3647
PXO_03737	495494	+	0.52012	0.678122	1.30378	0.158001	0.6172	0.332375	3.37342	1.08546	64.8959
PXO_03736	495730	+	0.485086	0.685816	1.4138	0.20073	0.636909	0.313348	3.67012	1.07972	68.9329
PXO_03736	496001	+	0.819623	0.314309	0.38348	-0.505314	0.295036	0.664225	0.875638	1.05225	100.14
PXO_03736	496202	+	1.32605	0.234728	0.177013	-1.09132	0.122259	0.852276	0.291429	1.01834	257.028
PXO_03736	496289	+	1.7445	0.183496	0.105185	-1.56101	0.0782053	0.904053	0.177509	1.00887	481.39
PXO_03733	498144	+	0.536993	0.666041	1.24031	0.129047	0.608611	0.340724	3.25348	1.08845	62.9953
PXO_03732	498427	+	1.05824	0.303214	0.286527	-0.755024	0.26092	0.703329	0.738639	1.04215	121.462
PXO_03732	498658	+	0.868501	0.328506	0.378245	-0.539995	0.29895	0.661594	0.892211	1.04922	105.653
PXO_03730	500187	+	1.94909	0.157338	0.0807237	-1.79175	0.0609744	0.924222	0.135859	1.00818	514.448
PXO_03730	500988	+	0.868501	0.328506	0.378245	-0.539995	0.29895	0.661594	0.892211	1.04922	105.653
PXO_03725	505039	-	0.820004	0.352606	0.430006	-0.467398	0.356185	0.607404	0.996402	1.03893	130.488
PXO_03725	505268	-	2.58177	0.0851986	0.0330001	-2.49657	0.0157765	0.979583	0.0288693	1.02901	170.261
PXO_03725	505370	-	4.68095	0.126854	0.0271001	-4.5541	0.0118766	0.984524	0.0216471	1.02724	180.18
PXO_03725	506120	-	2.67773	0.0845251	0.031566	-2.5932	0.0147446	0.980887	0.0269529	1.02933	168.552
PXO_03725	506636	-	0.423463	0.688837	1.62668	0.265374	0.684484	0.273604	3.90717	1.03913	129.905
PXO_03717	512699	-	1.44722	0.204904	0.141585	-1.24232	0.11547	0.86282	0.235112	1.0389	130.598
PXO_03716	513781	+	0.927132	0.297444	0.320821	-0.629688	0.268239	0.693791	0.766955	1.04705	110.011
PXO_03716	514054	+	1.496	0.215721	0.144198	-1.28028	0.104401	0.873267	0.243899	1.01265	356.204
PXO_03716	514078	+	1.73936	0.171898	0.0988282	-1.56746	0.0719008	0.911291	0.16209	1.00884	482.353
PXO_03716	514097	+	1.49259	0.205373	0.137596	-1.28721	0.0981565	0.880372	0.227722	1.01283	351.806
PXO_03716	514264	+	1.69705	0.170931	0.100723	-1.52611	0.072458	0.910512	0.163444	1.00944	456.955
PXO_03715	515056	+	1.496	0.215721	0.144198	-1.28028	0.104401	0.873267	0.243899	1.01265	356.204
PXO_03715	515145	+	0.546742	0.645022	1.17976	0.0982798	0.592014	0.356775	3.03602	1.09403	59.7758
PXO_03715	515280	+	0.639508	0.687773	1.07547	0.0482652	0.596472	0.352958	3.09267	1.09245	60.6469
PXO_03714	515679	+	0.748089	0.346792	0.46357	-0.401298	0.332261	0.625006	1.0411	1.0553	95.1986
PXO_03712	517434	+	0.889816	0.313892	0.35276	-0.575924	0.28489	0.676252	0.833533	1.04842	107.222
PXO_03712	517603	+	1.05456	0.30651	0.29065	-0.748055	0.263834	0.700283	0.749846	1.04235	120.954
PXO_03712	517840	+	1.4175	0.211611	0.149285	-1.20589	0.104386	0.872921	0.24386	1.0154	299.935
PXO_03712	517953	+	0.567124	0.653374	1.15208	0.0862501	0.590851	0.358048	3.02144	1.09465	59.4376
PXO_03712	518035	+	1.76937	0.171438	0.096892	-1.59793	0.0714476	0.911831	0.16099	1.00889	480.281
PXO_03712	518077	+	1.65512	0.20215	0.122136	-1.45297	0.0910961	0.889012	0.2097	1.00978	443.7
PXO_03711	518501	+	1.49259	0.205373	0.137596	-1.28721	0.0981565	0.880372	0.227722	1.01283	351.806
PXO_03711	518515	+	1.51012	0.204875	0.135668	-1.30524	0.0974082	0.881267	0.225799	1.01248	360.266
PXO_03711	518740	+	1.51058	0.204748	0.135543	-1.30583	0.0973052	0.881391	0.225534	1.01247	360.626
PXO_03711	518890	+	0.909503	0.295271	0.32465	-0.614232	0.267546	0.694235	0.764252	1.0477	108.679
PXO_03709	520068	-	1.79715	0.164197	0.0913652	-1.63295	0.0800533	0.903967	0.156725	1.02953	167.544
PXO_03709	520541	-	0.879263	0.333654	0.37947	-0.545609	0.332978	0.631778	0.899074	1.03861	131.467
PXO_03709	520544	-	0.992613	0.292875	0.295055	-0.699738	0.286703	0.680221	0.723908	1.03778	134.085
PXO_03709	520567	-	0.46341	0.680292	1.46801	0.216882	0.665449	0.291877	3.58239	1.04105	124.401
PXO_03709	520712	-	0.428596	0.666357	1.55475	0.237761	0.672474	0.284978	3.69785	1.04093	124.738
PXO_03709	520716	-	1.86006	0.149944	0.0806124	-1.71012	0.0699235	0.915645	0.135402	1.02878	171.456
PXO_03709	520818	-	2.41914	0.0985946	0.040756	-2.32055	0.0220204	0.971766	0.0405523	1.02723	180.248
PXO_03709	521061	-	1.59274	0.184649	0.115931	-1.40809	0.0978497	0.883184	0.195345	1.03364	148.909
PXO_03709	521136	-	1.71904	0.177066	0.103003	-1.54197	0.0897486	0.892795	0.177577	1.03043	163.062
PXO_03709	521167	-	0.449662	0.69013	1.53478	0.240468	0.673824	0.283851	3.72062	1.04005	127.192
PXO_03708	521642	+	1.60531	0.186151	0.11596	-1.41916	0.0835313	0.897468	0.190699	1.01073	410.236
PXO_03708	521693	+	1.76045	0.182922	0.103907	-1.57752	0.0775364	0.904857	0.175863	1.00881	483.791
PXO_03708	521748	+	0.485039	0.689589	1.42172	0.20455	0.638454	0.311885	3.69474	1.07927	69.2695
PXO_03708	521771	+	3.20482	0.185975	0.0580298	-3.01885	0.0617707	0.924021	0.13775	1.00887	481.084
PXO_03708	521772	+	0.522502	0.637231	1.21958	0.114729	0.59777	0.351025	3.10941	1.09183	60.9969
PXO_03708	521817	+	0.483253	0.650725	1.34655	0.167472	0.621469	0.327941	3.43507	1.08371	66.0662
PXO_03708	521835	+	0.539477	0.653816	1.21194	0.114339	0.601816	0.347264	3.16226	1.09068	61.6613
PXO_03708	521850	+	0.639349	0.690721	1.08035	0.0513715	0.597649	0.35182	3.10784	1.09205	60.8773
PXO_03707	521965	+	1.51513	0.200605	0.132401	-1.31453	0.0943474	0.884798	0.217965	1.01212	369.582
PXO_03707	521971	+	1.99591	0.172278	0.0863154	-1.82363	0.0684746	0.915569	0.153799	1.00838	504.347
PXO_03707	521977	+	1.35632	0.209905	0.154761	-1.14642	0.105161	0.871704	0.245883	1.01854	254.588
PXO_03707	521992	+	1.46577	0.212932	0.14527	-1.25284	0.103727	0.873907	0.24214	1.0136	334.444
PXO_03707	522004	+	1.7621	0.182887	0.103789	-1.57922	0.0774976	0.904902	0.175768	1.0088	484.264
PXO_03707	522043	+	1.34177	0.220417	0.164273	-1.12135	0.112517	0.863321	0.265261	1.01852	254.833
PXO_03707	522067	+	0.513826	0.703717	1.36956	0.189891	0.630447	0.319665	3.56935	1.08111	67.9041
PXO_03707	522068	+	1.47888	0.214023	0.144719	-1.26486	0.103936	0.873745	0.242686	1.01311	345.183
PXO_03707	522073	+	3.14996	0.167283	0.0531063	-2.98268	0.053481	0.93372	0.118219	1.0083	508.196
PXO_03707	522074	+	0.690706	0.353342	0.511566	-0.337364	0.348526	0.606973	1.11932	1.05821	90.9309
PXO_03707	522076	+	1.02369	0.652157	0.637063	-0.371536	0.371964	0.567283	1.23918	1.08522	65.0526
PXO_03707	522097	+	1.46577	0.212932	0.14527	-1.25284	0.103727	0.873907	0.24214	1.0136	334.444
PXO_03707	522098	+	0.532834	0.689413	1.29386	0.156579	0.620472	0.329333	3.42054	1.08458	65.4816
PXO_03707	522103	+	1.51513	0.200605	0.132401	-1.31453	0.0943474	0.884798	0.217965	1.01212	369.582
PXO_03707	522106	+	1.82032	0.166813	0.0916397	-1.6535	0.067902	0.916033	0.152419	1.00862	492.757
PXO_03707	522112	+	1.77363	0.173826	0.0980059	-1.59981	0.0721245	0.911138	0.162634	1.00857	495.216
PXO_03707	522130	+	1.48081	0.201769	0.136256	-1.27904	0.0963335	0.882351	0.223042	1.0135	336.588
PXO_03707	522142	+	1.73791	0.174891	0.100633	-1.56302	0.0734518	0.909552	0.165864	1.0087	489.153
PXO_03707	522211	+	0.955281	0.272851	0.285624	-0.68243	0.244737	0.718279	0.677985	1.04579	112.741
PXO_03707	522214	+	0.806811	0.327966	0.406497	-0.478845	0.307883	0.651015	0.93073	1.05261	99.5276
PXO_03707	522490	+	0.752467	0.3496	0.464605	-0.402867	0.333513	0.62391	1.04698	1.05495	95.7286
PXO_03707	522499	+	0.785124	0.331474	0.422193	-0.45365	0.313454	0.644882	0.955259	1.05368	97.754
PXO_03707	522502	+	0.88577	0.317865	0.358857	-0.567905	0.288522	0.672494	0.848468	1.04855	106.951
PXO_03707	522505	+	0.679838	0.368516	0.542064	-0.311322	0.362445	0.592896	1.18944	1.05831	90.7924
PXO_03707	522508	+	0.896161	0.301279	0.336189	-0.594882	0.273945	0.687461	0.789425	1.04831	107.44
PXO_03707	522514	+	0.803136	0.332008	0.413389	-0.471128	0.311623	0.647176	0.947154	1.0527	99.3732
PXO_03707	522523	+	0.865123	0.331938	0.383689	-0.533185	0.302052	0.65839	0.905476	1.04933	105.45
PXO_03707	522536	+	0.797542	0.317776	0.398445	-0.479765	0.30053	0.658147	0.89895	1.05337	98.2602
PXO_03707	522544	+	0.523021	0.653452	1.24938	0.130431	0.604751	0.344304	3.20127	1.08928	62.4956
PXO_03707	522563	+	0.933448	0.29173	0.31253	-0.641718	0.262853	0.699391	0.746064	1.04679	110.567
PXO_03707	522652	+	0.806811	0.327966	0.406497	-0.478845	0.307883	0.651015	0.93073	1.05261	99.5276
PXO_03704	524046	+	0.768455	0.332918	0.433231	-0.435537	0.317691	0.640127	0.974187	1.05458	96.3103
PXO_03703	524340	+	0.868501	0.328506	0.378245	-0.539995	0.29895	0.661594	0.892211	1.04922	105.653
PXO_03703	524466	+	0.748089	0.346792	0.46357	-0.401298	0.332261	0.625006	1.0411	1.0553	95.1986
PXO_03703	524583	+	0.865123	0.331938	0.383689	-0.533185	0.302052	0.65839	0.905476	1.04933	105.45
PXO_03703	524661	+	0.789806	0.347028	0.439384	-0.442778	0.325334	0.633117	1.00892	1.053	98.8678
PXO_03703	524685	+	1.05824	0.303214	0.286527	-0.755024	0.26092	0.703329	0.738639	1.04215	121.462
PXO_03703	524706	+	0.693998	0.349097	0.503023	-0.344901	0.344437	0.611123	1.09929	1.05816	91.0122
PXO_03703	524760	+	0.909503	0.295271	0.32465	-0.614232	0.267546	0.694235	0.764252	1.0477	108.679
PXO_03703	524847	+	0.933448	0.29173	0.31253	-0.641718	0.262853	0.699391	0.746064	1.04679	110.567
PXO_03703	525111	+	0.789806	0.347028	0.439384	-0.442778	0.325334	0.633117	1.00892	1.053	98.8678
PXO_03703	525183	+	1.08818	0.277147	0.254688	-0.811034	0.237556	0.727784	0.651892	1.04056	125.747
PXO_03703	525198	+	0.896161	0.301279	0.336189	-0.594882	0.273945	0.687461	0.789425	1.04831	107.44
PXO_03703	525244	+	0.639207	0.691314	1.08152	0.052107	0.59803	0.351448	3.11278	1.09188	60.9726
PXO_03703	525360	+	0.690933	0.353221	0.511223	-0.337712	0.348305	0.607204	1.11824	1.0582	90.9525
PXO_03703	525510	+	0.679838	0.368516	0.542064	-0.311322	0.362445	0.592896	1.18944	1.05831	90.7924
PXO_03703	525528	+	2.45498	0.11691	0.0476215	-2.33807	0.0216288	0.971577	0.0462537	1.0103	424.584
PXO_03703	525645	+	0.917786	0.306122	0.333544	-0.611664	0.276319	0.685404	0.79888	1.04742	109.244
PXO_03702	526176	-	0.714103	0.363263	0.508698	-0.35084	0.381831	0.579159	1.11246	1.03945	128.962
PXO_03702	526587	-	0.434238	0.69043	1.58998	0.256192	0.679533	0.278351	3.81899	1.03959	128.546
PXO_03702	526813	-	0.820004	0.352606	0.430006	-0.467398	0.356185	0.607404	0.996402	1.03893	130.488
PXO_03702	527080	-	0.425856	1.02098	2.39748	0.595128	0.802809	0.160686	7.33239	1.017	274.926
PXO_03702	527383	-	1.70386	0.177848	0.104379	-1.52601	0.0906905	0.891676	0.179627	1.03079	161.321
PXO_03702	527389	-	1.05513	0.285931	0.270992	-0.769195	0.275277	0.692828	0.6841	1.03653	138.215
PXO_03702	527986	-	1.68997	0.175633	0.103927	-1.51433	0.0896733	0.892767	0.177413	1.03116	159.607
PXO_03701	528625	+	0.466967	0.677896	1.4517	0.210929	0.64366	0.306772	3.77929	1.07788	70.3483
PXO_03701	528861	+	0.903901	0.300479	0.332424	-0.603423	0.272438	0.689159	0.783456	1.04791	108.247
PXO_03701	529000	+	0.673515	0.624723	0.927556	-0.0487924	0.557666	0.390909	2.6378	1.10782	53.2226
PXO_03701	529500	+	0.679838	0.368516	0.542064	-0.311322	0.362445	0.592896	1.18944	1.05831	90.7924
PXO_03700	529699	+	0.802845	0.332138	0.413702	-0.470707	0.311838	0.646946	0.948106	1.05273	99.3331
PXO_03700	529732	+	0.532704	0.689927	1.29514	0.157223	0.620811	0.329006	3.42548	1.08445	65.566
PXO_03700	529882	+	0.502779	0.652714	1.29821	0.149935	0.61368	0.3356	3.32363	1.0866	64.1588
PXO_03700	529992	+	1.86862	0.168869	0.0903711	-1.69975	0.067318	0.916936	0.151013	1.00823	511.836
PXO_03700	530101	+	0.479515	0.669712	1.39664	0.190196	0.632217	0.31771	3.5966	1.08072	68.1864
PXO_03700	530145	+	1.05824	0.303214	0.286527	-0.755024	0.26092	0.703329	0.738639	1.04215	121.462
PXO_03700	530634	+	0.909503	0.295271	0.32465	-0.614232	0.267546	0.694235	0.764252	1.0477	108.679
PXO_03700	530818	+	0.518737	0.662064	1.2763	0.143327	0.612435	0.336922	3.30622	1.08707	63.8552
PXO_03700	531013	+	0.802845	0.332138	0.413702	-0.470707	0.311838	0.646946	0.948106	1.05273	99.3331
PXO_03699	532440	+	0.646947	0.644292	0.995896	-0.00265493	0.57355	0.375258	2.81398	1.10127	56.1161
PXO_03699	532445	+	0.901935	0.289632	0.321123	-0.612302	0.264316	0.697246	0.75171	1.04831	107.436
PXO_03699	532715	+	1.60512	0.187281	0.116677	-1.41784	0.0839847	0.896979	0.191829	1.01044	419.683
PXO_03699	532875	+	0.539403	0.645143	1.19603	0.10574	0.59709	0.351811	3.10063	1.09225	60.7602
PXO_03697	534005	+	0.456733	1.05164	2.30254	0.594912	0.778612	0.178647	7.3584	1.02823	174.475
PXO_03697	534037	+	1.38468	0.213431	0.154137	-1.17125	0.106556	0.870289	0.249533	1.01678	278.096
PXO_03697	534041	+	1.49259	0.205373	0.137596	-1.28721	0.0981565	0.880372	0.227722	1.01283	351.806
PXO_03697	534282	+	0.494145	0.642217	1.29965	0.148072	0.612243	0.336878	3.30355	1.08688	63.9764
PXO_03696	534991	+	0.525095	0.653262	1.24408	0.128167	0.603672	0.345376	3.18687	1.08983	62.166
PXO_03696	535019	+	0.442202	0.688536	1.55706	0.246335	0.662962	0.288393	4.11554	1.07357	73.9316
PXO_03693	536861	+	0.468287	0.987935	2.10968	0.519648	0.765468	0.190387	6.82875	1.02943	168.069
PXO_03693	536870	+	0.461574	1.01894	2.20753	0.557364	0.779962	0.177181	7.41642	1.02735	179.534
PXO_03693	536891	+	0.450985	0.969148	2.14896	0.518164	0.770843	0.185714	7.03804	1.03027	163.843
PXO_03693	536956	+	0.903901	0.300479	0.332424	-0.603423	0.272438	0.689159	0.783456	1.04791	108.247
PXO_03693	536994	+	0.529112	0.645361	1.21971	0.116249	0.598106	0.350755	3.11376	1.09168	61.0854
PXO_03693	537022	+	1.69117	0.172987	0.102288	-1.51818	0.0735602	0.909252	0.166128	1.00927	463.827
PXO_03693	537060	+	0.789806	0.347028	0.439384	-0.442778	0.325334	0.633117	1.00892	1.053	98.8678
PXO_03692	537290	+	0.398544	1.05223	2.64018	0.653686	0.812337	0.149282	9.05678	1.02883	171.23
PXO_03692	537347	+	0.400697	0.98233	2.45155	0.581633	0.798829	0.161233	8.30817	1.0314	158.481
PXO_03692	537475	+	0.903901	0.300479	0.332424	-0.603423	0.272438	0.689159	0.783456	1.04791	108.247
PXO_03692	537486	+	2.6076	0.112938	0.0433111	-2.49466	0.0178875	0.976362	0.0381072	1.01345	337.798
PXO_03691	538099	+	0.484542	0.690304	1.42465	0.205762	0.639437	0.310936	3.71051	1.0789	69.5521
PXO_03690	538177	+	0.88577	0.317865	0.358857	-0.567905	0.288522	0.672494	0.848468	1.04855	106.951
PXO_03690	538236	+	1.5739	0.183497	0.116587	-1.3904	0.0825989	0.898435	0.188379	1.01133	391.585
PXO_03690	538280	+	0.803136	0.332008	0.413389	-0.471128	0.311623	0.647176	0.947154	1.0527	99.3732
PXO_03690	538789	+	0.511255	0.708651	1.3861	0.197396	0.633184	0.317044	3.6116	1.08028	68.5147
PXO_03689	539343	-	1.76334	0.165856	0.094058	-1.59748	0.0817306	0.90199	0.160301	1.02986	165.866
PXO_03689	539787	-	0.75813	0.366426	0.483328	-0.391704	0.376804	0.585456	1.08896	1.03914	129.864
PXO_03686	540942	+	0.790589	0.298898	0.37807	-0.491691	0.286273	0.672113	0.8392	1.05417	96.9637
PXO_03686	540963	+	1.55504	0.200054	0.128649	-1.35499	0.0929974	0.88649	0.214526	1.0113	392.411
PXO_03686	542786	+	0.826851	0.306812	0.371061	-0.520039	0.287883	0.671591	0.845828	1.05203	100.524
PXO_03686	542952	+	0.868501	0.328506	0.378245	-0.539995	0.29895	0.661594	0.892211	1.04922	105.653
PXO_03686	543060	+	0.789806	0.347028	0.439384	-0.442778	0.325334	0.633117	1.00892	1.053	98.8678
PXO_06280	545404	-	0.517068	0.631736	1.22177	0.114668	0.624943	0.330951	3.00099	1.04676	110.625
PXO_03680	547893	+	0.523541	0.660738	1.26206	0.137197	0.607844	0.341364	3.24302	1.0885	62.9699
PXO_03680	548023	+	0.539494	0.624754	1.15804	0.0852593	0.584737	0.363736	2.94615	1.09648	58.4762
PXO_03680	548166	+	0.488597	0.685019	1.40201	0.196422	0.635356	0.314836	3.64557	1.08005	68.6798
PXO_03680	548282	+	2.18996	0.181927	0.0830731	-2.00804	0.0702986	0.91367	0.158205	1.00866	490.921
PXO_05451	548532	-	1.77315	0.165151	0.0931402	-1.60799	0.0811783	0.902624	0.159122	1.02984	165.941
PXO_03908	550029	-	1.81135	0.164107	0.0905997	-1.64724	0.0795801	0.904558	0.155718	1.02926	168.93
PXO_03909	551114	+	0.64286	0.643732	1.00136	0.000871107	0.573592	0.375202	2.81446	1.10127	56.1142
PXO_03909	551118	+	1.59255	0.188408	0.118306	-1.40414	0.0850393	0.895725	0.194462	1.0107	410.986
PXO_03910	552042	+	1.60442	0.181137	0.112899	-1.42328	0.0804581	0.901005	0.183069	1.01071	410.803
PXO_03910	552475	+	0.478698	0.673811	1.40759	0.195113	0.634569	0.315471	3.63321	1.08004	68.6895
PXO_03911	552689	-	0.435623	0.683417	1.56883	0.247795	0.676158	0.281549	3.76042	1.04009	127.103
PXO_03914	553848	-	0.380875	0.765724	2.01043	0.384849	0.731041	0.229897	4.89526	1.03373	148.572
PXO_03914	554884	-	1.86603	0.160381	0.0859476	-1.70565	0.0761882	0.908594	0.148534	1.0287	171.903
PXO_03914	555399	-	0.437333	0.681491	1.55829	0.244158	0.675225	0.282445	3.74444	1.04018	126.82
PXO_03915	555761	+	0.503211	0.668531	1.32853	0.16532	0.621577	0.328058	3.43665	1.08412	65.7858
PXO_03917	556498	+	0.59307	0.647836	1.09234	0.054767	0.585559	0.363295	2.95615	1.09663	58.3997
PXO_03918	556703	+	0.88577	0.317865	0.358857	-0.567905	0.288522	0.672494	0.848468	1.04855	106.951
PXO_05456	563391	+	0.515828	0.652388	1.26474	0.136559	0.608548	0.340618	3.25262	1.08825	63.1218
PXO_05456	563825	+	0.512736	0.698809	1.3629	0.186074	0.628804	0.321226	3.5443	1.08164	67.5168
PXO_05456	563890	+	3.28502	0.134795	0.0410333	-3.15022	0.0184676	0.975666	0.0393661	1.01428	320.603
PXO_05456	563902	+	0.933448	0.29173	0.31253	-0.641718	0.262853	0.699391	0.746064	1.04679	110.567
PXO_05456	563924	+	0.438049	0.72018	1.64406	0.282131	0.676899	0.275373	4.38331	1.07018	77.0582
PXO_05456	564096	+	0.538135	0.657303	1.22145	0.119168	0.601298	0.347752	3.15544	1.09068	61.6642
PXO_03930	566913	+	1.86531	0.186558	0.100014	-1.67875	0.0771121	0.905624	0.17482	1.00875	486.468
PXO_03930	567204	+	2.50554	0.107693	0.0429818	-2.39785	0.0180875	0.976093	0.0385411	1.01171	380.592
PXO_03930	567279	+	2.51128	0.11909	0.047422	-2.39219	0.0213287	0.971992	0.0455979	1.01152	385.924
PXO_03930	567362	+	1.05824	0.303214	0.286527	-0.755024	0.26092	0.703329	0.738639	1.04215	121.462
PXO_03930	567363	+	0.71187	0.822209	1.155	0.11034	0.592494	0.357445	3.04205	1.08335	66.3124
PXO_03930	567414	+	2.88761	0.115987	0.040167	-2.77162	0.0166841	0.977935	0.0354998	1.0137	332.25
PXO_03930	567861	+	1.81258	0.159053	0.0877496	-1.65352	0.0634855	0.921202	0.141833	1.00844	501.391
PXO_03930	567879	+	2.41	0.112053	0.0464951	-2.29795	0.0203539	0.973199	0.0434707	1.01076	409.028
PXO_03930	567883	+	1.47888	0.214023	0.144719	-1.26486	0.103936	0.873745	0.242686	1.01311	345.183
PXO_03930	568014	+	2.50954	0.129782	0.0517153	-2.37976	0.0247129	0.967712	0.0530162	1.01128	393.144
PXO_03930	568239	+	1.42698	0.204197	0.143098	-1.22278	0.0993199	0.878711	0.230719	1.01536	300.704
PXO_03930	568245	+	2.16319	0.139519	0.0644967	-2.02367	0.0331619	0.957029	0.0717635	1.00723	568.463
PXO_03930	568254	+	1.44756	0.220289	0.152179	-1.22727	0.108692	0.868199	0.255146	1.01385	329.214
PXO_03930	568308	+	1.42698	0.204197	0.143098	-1.22278	0.0993199	0.878711	0.230719	1.01536	300.704
PXO_03930	568347	+	1.71703	0.176795	0.102966	-1.54023	0.0750716	0.907596	0.169819	1.00894	477.99
PXO_03930	568356	+	1.39853	0.22579	0.161448	-1.17274	0.113821	0.862166	0.268731	1.01545	299.134
PXO_03930	568413	+	2.41	0.112053	0.0464951	-2.29795	0.0203539	0.973199	0.0434707	1.01076	409.028
PXO_03930	568539	+	0.789806	0.347028	0.439384	-0.442778	0.325334	0.633117	1.00892	1.053	98.8678
PXO_03930	568803	+	2.17302	0.12996	0.0598062	-2.04306	0.0296133	0.961461	0.0638499	1.0072	570.276
PXO_03930	568821	+	2.50942	0.107584	0.0428723	-2.40183	0.0179221	0.976307	0.0381822	1.01186	376.41
PXO_03930	568824	+	2.91416	0.129564	0.0444603	-2.78459	0.0199504	0.973763	0.0425914	1.01341	338.544
PXO_03930	568827	+	2.39122	0.118478	0.0495471	-2.27274	0.0224021	0.970597	0.0479453	1.01067	412.232
PXO_03933	572604	-	0.428546	0.675586	1.57646	0.247039	0.676758	0.280926	3.77075	1.0402	126.769
PXO_03933	572636	-	0.476728	0.69425	1.45628	0.217522	0.666865	0.290593	3.60527	1.04042	126.147
PXO_03934	573188	+	1.44756	0.220289	0.152179	-1.22727	0.108692	0.868199	0.255146	1.01385	329.214
PXO_03934	573337	+	0.445828	0.902864	2.02514	0.457036	0.762227	0.193494	6.70717	1.03227	154.644
PXO_03934	573350	+	2.4828	0.125309	0.0504709	-2.35749	0.0230117	0.969843	0.0492808	1.01202	372.147
PXO_03934	573470	+	2.40673	0.125438	0.0521196	-2.2813	0.0241809	0.968346	0.0518466	1.01123	394.426
PXO_03934	573520	+	0.826851	0.306812	0.371061	-0.520039	0.287883	0.671591	0.845828	1.05203	100.524
PXO_03934	573524	+	2.50954	0.129782	0.0517153	-2.37976	0.0247129	0.967712	0.0530162	1.01128	393.144
PXO_03934	573541	+	0.480594	0.715412	1.4886	0.234818	0.650558	0.300407	3.89518	1.07579	72.0332
PXO_03934	573611	+	2.50554	0.107693	0.0429818	-2.39785	0.0180875	0.976093	0.0385411	1.01171	380.592
PXO_03934	573825	+	2.22104	0.131177	0.0590613	-2.08986	0.0292711	0.961949	0.0630897	1.00827	509.667
PXO_03934	574010	+	2.60721	0.123527	0.0473789	-2.48368	0.0218534	0.971333	0.0467448	1.01173	379.949
PXO_03934	575042	+	3.03058	0.123671	0.0408076	-2.90691	0.0148942	0.98018	0.0316337	1.01736	269.878
PXO_03935	577248	-	0.440209	0.668882	1.51946	0.228672	0.668415	0.288911	3.63054	1.04122	123.93
PXO_03935	577250	-	1.71722	0.169945	0.0989653	-1.54727	0.0853616	0.897735	0.168087	1.03063	162.097
PXO_03940	582252	+	1.46498	0.215254	0.146933	-1.24973	0.105092	0.872385	0.245703	1.01344	337.885
PXO_03940	582288	+	0.520183	0.677728	1.30286	0.157545	0.617019	0.332547	3.37085	1.08551	64.8601
PXO_03940	582463	+	0.400738	0.974787	2.43248	0.574049	0.798005	0.161946	8.26573	1.03153	157.909
PXO_03940	582515	+	2.49631	0.116899	0.0468287	-2.37941	0.021215	0.972108	0.0453497	1.01058	414.903
PXO_03941	583360	-	0.473016	0.64898	1.37201	0.175964	0.647212	0.309309	3.3041	1.04392	117.045
PXO_03941	583463	-	1.91749	0.142386	0.0742565	-1.7751	0.0644426	0.921985	0.124057	1.02835	173.826
PXO_03941	583502	-	0.403155	0.691893	1.71619	0.288737	0.696603	0.26207	4.13519	1.03787	133.79
PXO_03941	583568	-	1.76524	0.168209	0.0952897	-1.59703	0.0832423	0.900268	0.163535	1.02992	165.577
PXO_03941	583819	-	1.587	0.183866	0.115858	-1.40313	0.097608	0.88345	0.19481	1.03396	147.646
PXO_03941	583826	-	1.80535	0.162786	0.0901686	-1.64257	0.0789046	0.905309	0.154283	1.02934	168.542
PXO_03941	583841	-	1.73999	0.171825	0.0987504	-1.56817	0.0860886	0.896975	0.169653	1.03028	163.796
PXO_03941	583867	-	0.434032	0.691546	1.59331	0.257515	0.680039	0.277872	3.82787	1.03951	128.762
PXO_03941	583868	-	1.81099	0.162421	0.0896865	-1.64856	0.0785595	0.905715	0.153551	1.02928	168.854
PXO_03941	583871	-	1.76	0.167833	0.0953598	-1.59217	0.0830986	0.90046	0.163227	1.02987	165.832
PXO_03941	583877	-	1.76	0.167833	0.0953598	-1.59217	0.0830986	0.90046	0.163227	1.02987	165.832
PXO_03941	583889	-	1.4933	0.196852	0.131823	-1.29645	0.108615	0.870658	0.219456	1.03718	136.046
PXO_03941	583892	-	1.74467	0.165749	0.0950035	-1.57892	0.082181	0.901401	0.161263	1.0303	163.708
PXO_03941	583898	-	1.6498	0.173809	0.105351	-1.47599	0.0895164	0.892796	0.177072	1.03231	154.436
PXO_03941	584048	-	1.77043	0.169283	0.0956172	-1.60115	0.0838169	0.89963	0.164767	1.02987	165.832
PXO_03941	584669	-	3.82287	0.0853773	0.0223333	-3.7375	0.00100064	0.9984	0.00180398	1.02738	179.364
PXO_03943	585477	-	1.91412	0.142398	0.0743936	-1.77172	0.0645095	0.921918	0.124195	1.02834	173.86
PXO_03944	586581	+	0.945806	0.814534	0.861205	-0.131273	0.677901	0.272836	4.40346	1.03566	141.255
PXO_03945	588046	+	0.789806	0.347028	0.439384	-0.442778	0.325334	0.633117	1.00892	1.053	98.8678
PXO_03950	593122	-	0.821115	0.322029	0.392184	-0.499087	0.330784	0.632373	0.890221	1.04014	126.944
PXO_03950	593554	-	0.709467	0.367997	0.518696	-0.341469	0.386453	0.574518	1.13441	1.03931	129.372
PXO_03953	596037	-	0.879263	0.333654	0.37947	-0.545609	0.332978	0.631778	0.899074	1.03861	131.467
PXO_03953	596049	-	0.832881	0.312559	0.375275	-0.520322	0.320932	0.642397	0.851179	1.04033	126.411
PXO_03954	597540	-	0.906565	0.312373	0.344568	-0.594192	0.311982	0.653215	0.816677	1.03899	130.319
PXO_03954	597594	-	0.883195	0.330475	0.374181	-0.55272	0.329908	0.634907	0.886707	1.03867	131.281
PXO_03954	598057	-	0.883195	0.330475	0.374181	-0.55272	0.329908	0.634907	0.886707	1.03867	131.281
PXO_03954	598338	-	0.821115	0.322029	0.392184	-0.499087	0.330784	0.632373	0.890221	1.04014	126.944
PXO_03954	598415	-	0.762495	0.354027	0.4643	-0.408468	0.366018	0.596134	1.03979	1.03964	128.389
PXO_03955	599120	-	0.707269	0.370123	0.523313	-0.337146	0.388607	0.572351	1.14475	1.03925	129.554
PXO_03955	599789	-	0.79251	0.346462	0.437171	-0.446048	0.355417	0.607385	0.993069	1.03957	128.605
PXO_03955	599865	-	0.870285	0.319007	0.366555	-0.551278	0.322043	0.642335	0.855525	1.03942	129.036
PXO_03956	601205	-	0.712649	0.364737	0.511804	-0.347912	0.383277	0.577706	1.11929	1.0394	129.089
PXO_03958	603207	-	0.853769	0.338148	0.396065	-0.515621	0.339891	0.624326	0.927351	1.03897	130.384
PXO_03959	603713	+	0.806811	0.327966	0.406497	-0.478845	0.307883	0.651015	0.93073	1.05261	99.5276
PXO_03960	604327	+	0.903901	0.300479	0.332424	-0.603423	0.272438	0.689159	0.783456	1.04791	108.247
PXO_03961	604889	-	0.87078	0.340503	0.391032	-0.530278	0.339601	0.625026	0.926155	1.03848	131.867
PXO_03962	605942	-	0.75813	0.366426	0.483328	-0.391704	0.376804	0.585456	1.08896	1.03914	129.864
PXO_03962	606131	-	0.821115	0.322029	0.392184	-0.499087	0.330784	0.632373	0.890221	1.04014	126.944
PXO_03965	608092	-	0.782894	0.335546	0.428597	-0.447348	0.347552	0.614804	0.959388	1.04012	127.003
PXO_03965	608326	-	0.951252	0.296459	0.311652	-0.654792	0.293637	0.672449	0.748691	1.03863	131.429
PXO_03965	608353	-	0.764055	0.35257	0.461445	-0.411486	0.364587	0.597579	1.03339	1.03968	128.273
PXO_03965	608386	-	1.76092	0.170859	0.0970286	-1.59006	0.0849074	0.898389	0.16711	1.02988	165.745
PXO_03965	608475	-	0.896622	0.319915	0.3568	-0.576707	0.31954	0.645489	0.845751	1.03887	130.693
PXO_03965	608822	-	0.965329	0.312147	0.323358	-0.653182	0.305915	0.660485	0.793797	1.03758	134.721
PXO_03965	608881	-	0.764055	0.35257	0.461445	-0.411486	0.364587	0.597579	1.03339	1.03968	128.273
PXO_03965	608998	-	0.702619	0.375002	0.53372	-0.327617	0.393289	0.567655	1.16748	1.0391	129.986
PXO_03966	609351	-	0.759072	0.357268	0.470663	-0.401805	0.369168	0.592955	1.05398	1.03955	128.645
PXO_03966	609486	-	0.782894	0.335546	0.428597	-0.447348	0.347552	0.614804	0.959388	1.04012	127.003
PXO_03966	609843	-	0.75813	0.366426	0.483328	-0.391704	0.376804	0.585456	1.08896	1.03914	129.864
PXO_03966	610219	-	0.906565	0.312373	0.344568	-0.594192	0.311982	0.653215	0.816677	1.03899	130.319
PXO_03966	610243	-	0.896622	0.319915	0.3568	-0.576707	0.31954	0.645489	0.845751	1.03887	130.693
PXO_03966	610320	-	0.712649	0.364737	0.511804	-0.347912	0.383277	0.577706	1.11929	1.0394	129.089
PXO_03966	610407	-	0.879263	0.333654	0.37947	-0.545609	0.332978	0.631778	0.899074	1.03861	131.467
PXO_03966	610499	-	0.765709	0.352733	0.460662	-0.412976	0.364669	0.597534	1.03376	1.03959	128.53
PXO_03966	610598	-	1.01927	0.310609	0.304736	-0.708663	0.299452	0.667925	0.769856	1.03638	138.756
PXO_03966	610662	-	0.709467	0.367997	0.518696	-0.341469	0.386453	0.574518	1.13441	1.03931	129.372
PXO_03967	610784	-	0.380078	0.991793	2.60945	0.611715	0.815098	0.150029	7.93942	1.01755	267.249
PXO_03967	610840	-	1.799	0.169	0.0939414	-1.63	0.0828499	0.900823	0.162694	1.02939	168.239
PXO_03967	610861	-	1.64697	0.174839	0.106158	-1.47213	0.0901925	0.892007	0.178542	1.03234	154.308
PXO_03967	610865	-	0.55014	0.652773	1.18656	0.102633	0.634789	0.321602	3.13044	1.04447	115.757
PXO_03967	610933	-	0.759072	0.357268	0.470663	-0.401805	0.369168	0.592955	1.05398	1.03955	128.645
PXO_03967	610939	-	0.709467	0.367997	0.518696	-0.341469	0.386453	0.574518	1.13441	1.03931	129.372
PXO_03967	611116	-	0.847707	0.337232	0.397816	-0.510475	0.340147	0.623898	0.928409	1.03905	130.129
PXO_03967	611128	-	0.75813	0.366426	0.483328	-0.391704	0.376804	0.585456	1.08896	1.03914	129.864
PXO_03967	611142	-	0.879263	0.333654	0.37947	-0.545609	0.332978	0.631778	0.899074	1.03861	131.467
PXO_03967	611404	-	0.884987	0.329044	0.371807	-0.555943	0.328515	0.636328	0.881129	1.0387	131.198
PXO_03967	611498	-	0.835727	0.347315	0.415584	-0.488412	0.34992	0.613963	0.969444	1.03884	130.785
PXO_03967	611541	-	0.847707	0.337232	0.397816	-0.510475	0.340147	0.623898	0.928409	1.03905	130.129
PXO_03967	611712	-	0.421219	0.708716	1.68254	0.287497	0.692739	0.265829	4.06053	1.03794	133.576
PXO_03971	615729	-	0.717272	0.360073	0.502004	-0.357199	0.378685	0.58232	1.09771	1.03954	128.69
PXO_03971	615732	-	2.30359	0.151503	0.0657681	-2.15209	0.0642033	0.922687	0.123565	1.02741	179.197
PXO_03972	616280	-	0.906565	0.312373	0.344568	-0.594192	0.311982	0.653215	0.816677	1.03899	130.319
PXO_03978	620265	-	0.841275	0.342526	0.407151	-0.498749	0.345347	0.618608	0.95009	1.03894	130.46
PXO_03979	620447	+	0.819623	0.314309	0.38348	-0.505314	0.295036	0.664225	0.875638	1.05225	100.14
PXO_03979	621502	+	1.51913	0.197872	0.130253	-1.32126	0.0928027	0.886547	0.214031	1.01237	363.141
PXO_03980	623635	-	0.39839	0.734773	1.84436	0.336383	0.71314	0.246597	4.47739	1.03563	141.387
PXO_03981	625666	-	0.87078	0.340503	0.391032	-0.530278	0.339601	0.625026	0.926155	1.03848	131.867
PXO_03981	625767	-	0.75813	0.366426	0.483328	-0.391704	0.376804	0.585456	1.08896	1.03914	129.864
PXO_03981	626153	-	0.835727	0.347315	0.415584	-0.488412	0.34992	0.613963	0.969444	1.03884	130.785
PXO_03982	629209	-	0.871244	0.318252	0.365285	-0.552992	0.321283	0.643111	0.852549	1.03944	128.993
PXO_03982	629210	-	0.371138	0.895114	2.41181	0.523976	0.805616	0.158717	7.46429	1.01881	251.24
PXO_03982	629212	-	0.75813	0.366426	0.483328	-0.391704	0.376804	0.585456	1.08896	1.03914	129.864
PXO_03982	629213	-	0.531529	0.913356	1.71836	0.381827	0.684714	0.274058	3.91133	1.03387	147.999
PXO_03982	629215	-	0.84944	0.335786	0.395303	-0.513654	0.338738	0.625331	0.922595	1.03908	130.036
PXO_03982	629216	-	0.370294	0.969893	2.61925	0.599598	0.817043	0.148416	8.04298	1.01781	263.839
PXO_03982	629246	-	1.01927	0.310609	0.304736	-0.708663	0.299452	0.667925	0.769856	1.03638	138.756
PXO_03984	631366	+	0.508174	0.646329	1.27186	0.138155	0.608216	0.340874	3.24809	1.08832	63.0794
PXO_03984	632217	+	0.955281	0.272851	0.285624	-0.68243	0.244737	0.718279	0.677985	1.04579	112.741
PXO_03993	638973	-	0.987974	0.296065	0.299669	-0.691909	0.289927	0.676905	0.735371	1.03775	134.169
PXO_03993	639580	-	0.423496	0.689911	1.62909	0.266415	0.684749	0.273364	3.91198	1.03911	129.95
PXO_03993	639582	-	0.879263	0.333654	0.37947	-0.545609	0.332978	0.631778	0.899074	1.03861	131.467
PXO_03993	639583	-	1.79677	0.168765	0.0939265	-1.62801	0.0827387	0.900943	0.162456	1.02939	168.276
PXO_03993	640266	-	0.853769	0.338148	0.396065	-0.515621	0.339891	0.624326	0.927351	1.03897	130.384
PXO_03994	641558	+	0.909503	0.295271	0.32465	-0.614232	0.267546	0.694235	0.764252	1.0477	108.679
PXO_04004	648891	+	0.88577	0.317865	0.358857	-0.567905	0.288522	0.672494	0.848468	1.04855	106.951
PXO_04004	649156	+	0.896161	0.301279	0.336189	-0.594882	0.273945	0.687461	0.789425	1.04831	107.44
PXO_04006	651022	-	0.409611	0.691089	1.68719	0.281479	0.692604	0.26587	4.05795	1.0383	132.451
PXO_04006	651184	-	1.73294	0.170811	0.0985672	-1.56213	0.0856135	0.89749	0.168629	1.03041	163.16
PXO_04007	651680	+	1.83067	0.189224	0.103363	-1.64145	0.0805914	0.901368	0.183399	1.009	475.279
PXO_04008	652327	+	0.488783	0.664553	1.35961	0.17577	0.626005	0.32372	3.5021	1.08283	66.6786
PXO_04008	652343	+	1.44797	0.216993	0.14986	-1.23098	0.106653	0.870509	0.249789	1.01394	327.38
PXO_04008	652358	+	1.86373	0.158138	0.0848503	-1.70559	0.0623077	0.922621	0.139027	1.00831	507.868
PXO_04009	653100	-	0.463833	0.678359	1.46251	0.214526	0.664486	0.292794	3.56694	1.0412	124.003
PXO_04010	654057	+	1.48575	0.193278	0.130088	-1.29247	0.0908873	0.888596	0.209172	1.01363	333.752
PXO_04011	654312	+	0.826851	0.306812	0.371061	-0.520039	0.287883	0.671591	0.845828	1.05203	100.524
PXO_04011	654315	+	1.56509	0.199884	0.127714	-1.36521	0.0927531	0.886791	0.213905	1.01126	393.707
PXO_04013	656477	+	0.522151	0.63747	1.22085	0.115319	0.598044	0.350758	3.11295	1.09174	61.0535
PXO_04017	660541	-	0.75813	0.366426	0.483328	-0.391704	0.376804	0.585456	1.08896	1.03914	129.864
PXO_04017	661053	-	0.477019	0.636766	1.33489	0.159747	0.63902	0.317163	3.18825	1.04529	113.849
PXO_04018	662606	+	0.533879	0.653925	1.22486	0.120046	0.600781	0.348227	3.14864	1.0909	61.5343
PXO_04019	663141	+	0.806811	0.327966	0.406497	-0.478845	0.307883	0.651015	0.93073	1.05261	99.5276
PXO_04019	663303	+	0.631383	0.629335	0.996757	-0.00204741	0.565299	0.383266	2.72086	1.1048	54.5091
PXO_04022	666078	+	1.6129	0.178985	0.110971	-1.43391	0.0787125	0.903089	0.178758	1.0102	428.231
PXO_04022	666178	+	0.522038	0.667673	1.27897	0.145635	0.611858	0.3375	3.2982	1.08716	63.8026
PXO_04023	666560	+	1.66098	0.195137	0.117483	-1.46584	0.0871931	0.893485	0.199858	1.00974	444.923
PXO_04023	666791	+	1.46762	0.218017	0.148551	-1.24961	0.106572	0.870692	0.249575	1.01324	342.384
PXO_04023	666848	+	1.48634	0.204036	0.137274	-1.2823	0.0974398	0.88114	0.22588	1.01306	346.526
PXO_04023	667022	+	1.58152	0.181638	0.11485	-1.39988	0.0809965	0.900329	0.184402	1.01086	406.047
PXO_04027	669530	+	0.901935	0.289632	0.321123	-0.612302	0.264316	0.697246	0.75171	1.04831	107.436
PXO_04027	669533	+	0.955281	0.272851	0.285624	-0.68243	0.244737	0.718279	0.677985	1.04579	112.741
PXO_04027	669710	+	1.496	0.215721	0.144198	-1.28028	0.104401	0.873267	0.243899	1.01265	356.204
PXO_04028	670267	+	0.789806	0.347028	0.439384	-0.442778	0.325334	0.633117	1.00892	1.053	98.8678
PXO_04028	670501	+	0.901935	0.289632	0.321123	-0.612302	0.264316	0.697246	0.75171	1.04831	107.436
PXO_04028	670706	+	0.752467	0.3496	0.464605	-0.402867	0.333513	0.62391	1.04698	1.05495	95.7286
PXO_04028	670987	+	1.46988	0.214248	0.145759	-1.25563	0.104243	0.873341	0.243485	1.0133	340.917
PXO_04029	672573	-	2.09941	0.138332	0.0658908	-1.96107	0.0590112	0.928546	0.112946	1.0275	178.655
PXO_04029	672812	-	0.84944	0.335786	0.395303	-0.513654	0.338738	0.625331	0.922595	1.03908	130.036
PXO_04030	674067	-	1.59586	0.174176	0.109142	-1.42169	0.0908738	0.891001	0.180026	1.0342	146.73
PXO_04038	680483	-	0.663986	0.387314	0.583316	-0.276673	0.410504	0.549641	1.25417	1.03856	131.638
PXO_04038	680552	-	0.717272	0.360073	0.502004	-0.357199	0.378685	0.58232	1.09771	1.03954	128.69
PXO_04038	680618	-	0.883195	0.330475	0.374181	-0.55272	0.329908	0.634907	0.886707	1.03867	131.281
PXO_04038	680640	-	0.421347	0.710434	1.6861	0.289087	0.693041	0.265532	4.0663	1.03786	133.841
PXO_04038	681056	-	1.55977	0.20056	0.128583	-1.35921	0.108989	0.870601	0.220302	1.0339	147.891
PXO_04038	681064	-	0.452568	0.654542	1.44628	0.201973	0.6565	0.300315	3.44214	1.04288	119.612
PXO_04038	681544	-	0.420567	0.709792	1.6877	0.289225	0.693413	0.265192	4.07341	1.03786	133.835
PXO_04038	681722	-	3.72174	0.09302	0.0249937	-3.62872	0.00371533	0.994719	0.00671638	1.03009	164.73
PXO_04040	684636	+	0.441316	0.859806	1.94828	0.41849	0.754324	0.200726	6.42412	1.03439	145.972
PXO_04040	684673	+	0.437858	0.984612	2.2487	0.546754	0.778633	0.178829	7.3593	1.03026	163.904
PXO_04040	684675	+	0.464338	1.05351	2.26884	0.589169	0.77603	0.180869	7.24946	1.02793	176.212
PXO_04040	684694	+	0.541002	0.644385	1.1911	0.103383	0.596246	0.352636	3.08977	1.09255	60.5908
PXO_04041	685332	-	1.39496	0.213258	0.152878	-1.1817	0.122755	0.854435	0.252023	1.04106	124.373
PXO_04041	685374	-	1.81051	0.161662	0.0892908	-1.64885	0.0781051	0.906228	0.152587	1.02928	168.81
PXO_04041	685380	-	1.58308	0.185711	0.117309	-1.39737	0.0987789	0.882099	0.197403	1.03393	147.751
PXO_04041	685397	-	0.46599	0.67779	1.45452	0.2118	0.663653	0.293598	3.55365	1.04128	123.772
PXO_04041	685420	-	0.422552	0.694753	1.64418	0.272201	0.687056	0.271185	3.95409	1.03878	130.96
PXO_04041	685456	-	0.368767	0.744075	2.01774	0.375308	0.734624	0.226503	4.98569	1.03339	149.91
PXO_04041	685489	-	0.370454	0.725174	1.95753	0.35472	0.728309	0.232335	4.82794	1.03415	146.888
PXO_04041	685497	-	0.969445	0.309131	0.318874	-0.660314	0.302967	0.663508	0.782823	1.03762	134.596
PXO_04041	685499	-	1.50226	0.590754	0.393244	-0.911503	0.337564	0.609355	0.917767	1.05293	98.9838
PXO_04041	685505	-	1.58539	0.18405	0.116091	-1.40134	0.0977687	0.883263	0.195165	1.03401	147.453
PXO_04041	685628	-	1.88958	0.15035	0.0795678	-1.73923	0.0700449	0.915747	0.135655	1.0284	173.573
PXO_04041	685637	-	0.424584	0.697899	1.64372	0.273315	0.686973	0.271263	3.95257	1.0387	131.214
PXO_04041	685712	-	0.440043	0.664036	1.50903	0.223994	0.665789	0.291394	3.58788	1.04166	122.762
PXO_04041	685719	-	0.505743	0.68772	1.35982	0.181977	0.658056	0.299119	3.466	1.04126	123.836
PXO_04041	685887	-	1.58209	0.192163	0.121462	-1.38992	0.103086	0.877279	0.207	1.03367	148.79
PXO_04042	686672	+	0.752467	0.3496	0.464605	-0.402867	0.333513	0.62391	1.04698	1.05495	95.7286
PXO_04042	687457	+	0.919024	0.305009	0.331883	-0.614015	0.275267	0.686498	0.794681	1.04737	109.355
PXO_04042	687553	+	0.679838	0.368516	0.542064	-0.311322	0.362445	0.592896	1.18944	1.05831	90.7924
PXO_04042	687715	+	0.752467	0.3496	0.464605	-0.402867	0.333513	0.62391	1.04698	1.05495	95.7286
PXO_04042	687760	+	1.05456	0.30651	0.29065	-0.748055	0.263834	0.700283	0.749846	1.04235	120.954
PXO_04042	687773	+	0.88577	0.317865	0.358857	-0.567905	0.288522	0.672494	0.848468	1.04855	106.951
PXO_04043	688249	+	1.08818	0.277147	0.254688	-0.811034	0.237556	0.727784	0.651892	1.04056	125.747
PXO_04043	688270	+	0.693998	0.349097	0.503023	-0.344901	0.344437	0.611123	1.09929	1.05816	91.0122
PXO_04043	688295	+	0.752467	0.3496	0.464605	-0.402867	0.333513	0.62391	1.04698	1.05495	95.7286
PXO_04043	688369	+	0.70167	0.339017	0.483158	-0.362652	0.334847	0.62085	1.05328	1.05802	91.1987
PXO_04043	688490	+	0.752467	0.3496	0.464605	-0.402867	0.333513	0.62391	1.04698	1.05495	95.7286
PXO_04043	688495	+	0.955281	0.272851	0.285624	-0.68243	0.244737	0.718279	0.677985	1.04579	112.741
PXO_04043	688513	+	1.7788	0.172672	0.097072	-1.60613	0.071294	0.912156	0.160617	1.00846	500.265
PXO_04043	688560	+	1.08818	0.277147	0.254688	-0.811034	0.237556	0.727784	0.651892	1.04056	125.747
PXO_04043	688617	+	0.803136	0.332008	0.413389	-0.471128	0.311623	0.647176	0.947154	1.0527	99.3732
PXO_04043	688657	+	0.679838	0.368516	0.542064	-0.311322	0.362445	0.592896	1.18944	1.05831	90.7924
PXO_04043	688741	+	1.38256	0.209245	0.151346	-1.17332	0.103928	0.873249	0.242666	1.01717	272.463
PXO_04043	688804	+	0.533625	0.690551	1.29408	0.156926	0.620429	0.329379	3.41993	1.08457	65.4831
PXO_04043	688978	+	1.05456	0.30651	0.29065	-0.748055	0.263834	0.700283	0.749846	1.04235	120.954
PXO_04043	689026	+	1.74945	0.171429	0.0979905	-1.57802	0.0712191	0.912139	0.160436	1.00862	492.665
PXO_04043	689345	+	0.88577	0.317865	0.358857	-0.567905	0.288522	0.672494	0.848468	1.04855	106.951
PXO_04045	690499	+	0.690933	0.353221	0.511223	-0.337712	0.348305	0.607204	1.11824	1.0582	90.9525
PXO_04045	691036	+	1.74325	0.185695	0.106522	-1.55756	0.0793894	0.902697	0.180428	1.00889	480.213
PXO_04046	691244	-	0.434378	0.691231	1.59131	0.256853	0.679661	0.278233	3.82123	1.03957	128.591
PXO_04046	691308	-	0.870285	0.319007	0.366555	-0.551278	0.322043	0.642335	0.855525	1.03942	129.036
PXO_04046	691733	-	0.428546	0.675586	1.57646	0.247039	0.676758	0.280926	3.77075	1.0402	126.769
PXO_04046	691747	-	1.00826	0.318576	0.315965	-0.689686	0.307046	0.660119	0.798029	1.03631	138.997
PXO_04049	693474	-	0.95931	0.316588	0.330016	-0.642722	0.31024	0.656051	0.810066	1.03753	134.907
PXO_04049	693485	-	0.992613	0.292875	0.295055	-0.699738	0.286703	0.680221	0.723908	1.03778	134.085
PXO_04049	694364	-	0.870285	0.319007	0.366555	-0.551278	0.322043	0.642335	0.855525	1.03942	129.036
PXO_04049	695093	-	1.05513	0.285931	0.270992	-0.769195	0.275277	0.692828	0.6841	1.03653	138.215
PXO_04049	695177	-	1.58794	0.182729	0.115073	-1.40521	0.0967026	0.884442	0.192809	1.03393	147.755
PXO_04051	697476	-	0.884987	0.329044	0.371807	-0.555943	0.328515	0.636328	0.881129	1.0387	131.198
PXO_04051	697616	-	0.992613	0.292875	0.295055	-0.699738	0.286703	0.680221	0.723908	1.03778	134.085
PXO_04051	697922	-	0.782894	0.335546	0.428597	-0.447348	0.347552	0.614804	0.959388	1.04012	127.003
PXO_04051	697963	-	0.714103	0.363263	0.508698	-0.35084	0.381831	0.579159	1.11246	1.03945	128.962
PXO_04051	697974	-	0.884987	0.329044	0.371807	-0.555943	0.328515	0.636328	0.881129	1.0387	131.198
PXO_04055	701277	+	0.768455	0.332918	0.433231	-0.435537	0.317691	0.640127	0.974187	1.05458	96.3103
PXO_04056	702689	+	1.34641	0.222695	0.165399	-1.12371	0.113764	0.861944	0.268579	1.01806	260.612
PXO_04058	705255	+	0.903901	0.300479	0.332424	-0.603423	0.272438	0.689159	0.783456	1.04791	108.247
PXO_04058	705680	+	0.83387	0.299782	0.359507	-0.534088	0.281066	0.678626	0.817967	1.05179	100.949
PXO_04060	708560	-	1.68078	0.160801	0.0956703	-1.51998	0.0803251	0.903257	0.157303	1.03189	156.299
PXO_04062	708992	+	0.518826	0.684614	1.31954	0.165787	0.62049	0.329219	3.42082	1.0844	65.5968
PXO_04062	709112	+	1.88507	0.171357	0.0909023	-1.71371	0.0685348	0.915595	0.153944	1.00827	509.689
PXO_04062	709125	+	0.468414	1.08304	2.31214	0.614625	0.777402	0.179648	7.30707	1.0275	178.686
PXO_04062	709126	+	1.1819	0.610467	0.516514	-0.571431	0.333036	0.609174	1.04474	1.10257	55.5107
PXO_04062	709128	+	0.446085	0.666077	1.49316	0.219993	0.650844	0.299781	3.90008	1.07658	71.3878
PXO_04062	709381	+	0.88577	0.317865	0.358857	-0.567905	0.288522	0.672494	0.848468	1.04855	106.951
PXO_04062	709437	+	0.88577	0.317865	0.358857	-0.567905	0.288522	0.672494	0.848468	1.04855	106.951
PXO_04062	709489	+	0.785124	0.331474	0.422193	-0.45365	0.313454	0.644882	0.955259	1.05368	97.754
PXO_04062	709522	+	0.716651	0.320264	0.446889	-0.396388	0.316541	0.639468	0.969024	1.05766	91.7139
PXO_04062	709527	+	1.05824	0.303214	0.286527	-0.755024	0.26092	0.703329	0.738639	1.04215	121.462
PXO_04062	709552	+	0.533415	0.686932	1.2878	0.153517	0.619313	0.330443	3.40377	1.08494	65.2395
PXO_04063	710289	-	0.84944	0.335786	0.395303	-0.513654	0.338738	0.625331	0.922595	1.03908	130.036
PXO_04063	710539	-	0.75813	0.366426	0.483328	-0.391704	0.376804	0.585456	1.08896	1.03914	129.864
PXO_04063	710548	-	0.835727	0.347315	0.415584	-0.488412	0.34992	0.613963	0.969444	1.03884	130.785
PXO_04063	710556	-	1.00826	0.318576	0.315965	-0.689686	0.307046	0.660119	0.798029	1.03631	138.997
PXO_04063	710600	-	0.712649	0.364737	0.511804	-0.347912	0.383277	0.577706	1.11929	1.0394	129.089
PXO_04063	710603	-	0.709467	0.367997	0.518696	-0.341469	0.386453	0.574518	1.13441	1.03931	129.372
PXO_04063	710615	-	0.823056	0.315812	0.383707	-0.507244	0.325053	0.638058	0.867373	1.04034	126.386
PXO_04063	710656	-	0.951252	0.296459	0.311652	-0.654792	0.293637	0.672449	0.748691	1.03863	131.429
PXO_04063	710852	-	0.879263	0.333654	0.37947	-0.545609	0.332978	0.631778	0.899074	1.03861	131.467
PXO_04063	710888	-	0.75813	0.366426	0.483328	-0.391704	0.376804	0.585456	1.08896	1.03914	129.864
PXO_04063	711053	-	0.693066	0.396322	0.571839	-0.296744	0.410833	0.550348	1.25588	1.03854	131.694
PXO_04063	711058	-	0.986279	0.297226	0.30136	-0.689054	0.2911	0.675698	0.739569	1.03774	134.199
PXO_04063	711083	-	0.879263	0.333654	0.37947	-0.545609	0.332978	0.631778	0.899074	1.03861	131.467
PXO_04064	711508	-	1.78357	0.164344	0.0921431	-1.61923	0.0803429	0.90362	0.157341	1.02959	167.22
PXO_04067	714877	-	0.400457	0.716911	1.79023	0.316453	0.70661	0.252706	4.33766	1.0365	138.329
PXO_04069	716576	+	0.676653	0.364736	0.539029	-0.311917	0.360136	0.595056	1.17759	1.05861	90.3865
PXO_04069	717062	+	0.789806	0.347028	0.439384	-0.442778	0.325334	0.633117	1.00892	1.053	98.8678
PXO_04086	728072	+	0.70167	0.339017	0.483158	-0.362652	0.334847	0.62085	1.05328	1.05802	91.1987
PXO_04087	730221	+	0.802845	0.332138	0.413702	-0.470707	0.311838	0.646946	0.948106	1.05273	99.3331
PXO_04088	730710	+	1.05824	0.303214	0.286527	-0.755024	0.26092	0.703329	0.738639	1.04215	121.462
PXO_04088	731622	+	1.5802	0.177855	0.112553	-1.40234	0.0790408	0.902558	0.179568	1.01131	392.095
PXO_04090	733619	-	0.75813	0.366426	0.483328	-0.391704	0.376804	0.585456	1.08896	1.03914	129.864
PXO_04091	734393	-	0.870285	0.319007	0.366555	-0.551278	0.322043	0.642335	0.855525	1.03942	129.036
PXO_04091	734790	-	0.765709	0.352733	0.460662	-0.412976	0.364669	0.597534	1.03376	1.03959	128.53
PXO_04091	734816	-	0.879263	0.333654	0.37947	-0.545609	0.332978	0.631778	0.899074	1.03861	131.467
PXO_04091	734939	-	0.804722	0.333658	0.414625	-0.471064	0.342864	0.620052	0.939695	1.03997	127.447
PXO_04093	737794	+	0.919024	0.305009	0.331883	-0.614015	0.275267	0.686498	0.794681	1.04737	109.355
PXO_05462	738110	-	1.01927	0.310609	0.304736	-0.708663	0.299452	0.667925	0.769856	1.03638	138.756
PXO_04097	741285	-	0.491116	0.690005	1.40497	0.198889	0.661732	0.29555	3.52324	1.04094	124.71
PXO_04098	742843	-	1.84059	0.154074	0.083709	-1.68651	0.0728598	0.912253	0.141535	1.02901	170.242
PXO_04098	742859	-	0.425611	0.705225	1.65697	0.279614	0.68885	0.269513	3.98727	1.03841	132.099
PXO_04098	743085	-	0.440263	0.667978	1.51723	0.227715	0.667961	0.289342	3.62313	1.0413	123.719
PXO_04098	743087	-	0.421146	0.702935	1.6691	0.281789	0.690645	0.267801	4.02085	1.03827	132.52
PXO_04100	746065	-	1.62216	0.184538	0.11376	-1.43763	0.0971231	0.884159	0.193738	1.03268	152.865
PXO_04100	746074	-	0.422939	0.692996	1.63852	0.270057	0.686117	0.272073	3.93688	1.03892	130.523
PXO_04100	746173	-	0.385141	0.689856	1.79118	0.304716	0.706969	0.252233	4.34517	1.03677	137.4
PXO_04100	746237	-	1.78921	0.147945	0.0826872	-1.64127	0.0699945	0.915372	0.13555	1.02958	167.285
PXO_04100	746421	-	0.471688	0.654456	1.38748	0.182768	0.650574	0.306092	3.35322	1.04337	118.397
PXO_04101	746823	-	1.6492	0.185428	0.112436	-1.46377	0.0968863	0.884511	0.193215	1.03183	156.544
PXO_04101	746943	-	1.71865	0.160909	0.0936253	-1.55775	0.0796235	0.904197	0.15581	1.03088	160.902
PXO_04102	747419	+	1.54189	0.209942	0.136159	-1.33195	0.0990249	0.879576	0.229958	1.01131	392.068
PXO_04102	748040	+	0.476312	0.64879	1.36211	0.172478	0.624858	0.324659	3.485	1.08303	66.5368
PXO_04102	748100	+	1.53205	0.214204	0.139816	-1.31784	0.102055	0.876092	0.237794	1.01164	382.741
PXO_04103	748520	+	0.955281	0.272851	0.285624	-0.68243	0.244737	0.718279	0.677985	1.04579	112.741
PXO_04103	748558	+	0.482868	0.699142	1.44789	0.216274	0.643488	0.307098	3.77646	1.07779	70.4161
PXO_04104	750284	+	1.02905	0.603048	0.586024	-0.426001	0.524559	0.424509	2.30842	1.11991	48.7004
PXO_04104	750331	+	1.50033	0.188074	0.125355	-1.31226	0.0872643	0.892787	0.200036	1.01343	338.179
PXO_04104	750845	+	0.52419	0.657809	1.25491	0.133619	0.606141	0.343003	3.21997	1.08906	62.6279
PXO_04111	755653	-	1.3073	0.281669	0.215459	-1.02563	0.260426	0.709858	0.634196	1.03338	149.95
PXO_04111	755850	-	0.951252	0.296459	0.311652	-0.654792	0.293637	0.672449	0.748691	1.03863	131.429
PXO_04111	756053	-	0.853196	0.332661	0.3899	-0.520535	0.335679	0.628443	0.910051	1.03915	129.836
PXO_04111	756060	-	0.75813	0.366426	0.483328	-0.391704	0.376804	0.585456	1.08896	1.03914	129.864
PXO_04111	756125	-	0.455369	0.646236	1.41915	0.190867	0.651171	0.305405	3.36203	1.04373	117.513
PXO_04112	757089	+	0.768455	0.332918	0.433231	-0.435537	0.317691	0.640127	0.974187	1.05458	96.3103
PXO_04118	760526	-	1.00826	0.318576	0.315965	-0.689686	0.307046	0.660119	0.798029	1.03631	138.997
PXO_04119	761766	-	0.709467	0.367997	0.518696	-0.341469	0.386453	0.574518	1.13441	1.03931	129.372
PXO_04246	766964	-	2.1027	0.123331	0.0586538	-1.97937	0.0502303	0.93877	0.0952506	1.02688	182.382
PXO_04246	767724	-	0.469634	0.65464	1.39394	0.185006	0.651204	0.305478	3.36253	1.04331	118.54
PXO_04246	767987	-	1.73436	0.17181	0.0990619	-1.56256	0.0862162	0.896813	0.169928	1.03038	163.319
PXO_04246	768146	-	1.6911	0.174387	0.10312	-1.51672	0.0888334	0.893719	0.17559	1.03115	159.644
PXO_04245	768440	+	1.55791	0.188513	0.121003	-1.3694	0.0858874	0.894632	0.196584	1.01135	390.992
PXO_04245	768564	+	0.537652	0.662537	1.23228	0.124885	0.606766	0.342497	3.2284	1.08905	62.6341
PXO_04245	768591	+	0.88577	0.317865	0.358857	-0.567905	0.288522	0.672494	0.848468	1.04855	106.951
PXO_04245	768630	+	0.487706	0.699765	1.43481	0.212059	0.640786	0.309684	3.73231	1.07839	69.9495
PXO_04245	768734	+	1.70469	0.185968	0.109092	-1.51872	0.0806258	0.901161	0.183484	1.00916	468.539
PXO_04245	769121	+	1.39853	0.22579	0.161448	-1.17274	0.113821	0.862166	0.268731	1.01545	299.134
PXO_04244	769763	+	0.532834	0.689413	1.29386	0.156579	0.620472	0.329333	3.42054	1.08458	65.4816
PXO_04244	769793	+	0.693998	0.349097	0.503023	-0.344901	0.344437	0.611123	1.09929	1.05816	91.0122
PXO_04244	769938	+	0.476557	0.686322	1.44017	0.209765	0.640951	0.309415	3.73499	1.07826	70.0462
PXO_04244	769968	+	0.47623	0.709239	1.48928	0.233009	0.650191	0.300705	3.8889	1.07582	72.0089
PXO_04241	771448	+	1.67266	0.188688	0.112807	-1.48398	0.0831259	0.89818	0.18969	1.00955	452.429
PXO_04239	772697	+	0.513683	0.662718	1.29013	0.149035	0.614586	0.334823	3.33636	1.08635	64.3161
PXO_04239	772750	+	0.88577	0.317865	0.358857	-0.567905	0.288522	0.672494	0.848468	1.04855	106.951
PXO_04239	772768	+	0.781563	0.335527	0.429302	-0.446036	0.317214	0.641029	0.972044	1.05376	97.6296
PXO_04239	772772	+	1.05456	0.30651	0.29065	-0.748055	0.263834	0.700283	0.749846	1.04235	120.954
PXO_04239	772900	+	0.716651	0.320264	0.446889	-0.396388	0.316541	0.639468	0.969024	1.05766	91.7139
PXO_04236	774514	+	0.903901	0.300479	0.332424	-0.603423	0.272438	0.689159	0.783456	1.04791	108.247
PXO_04234	775822	-	0.76761	0.349246	0.454979	-0.418364	0.361329	0.600868	1.01894	1.03977	128.013
PXO_04234	776119	-	0.663986	0.387314	0.583316	-0.276673	0.410504	0.549641	1.25417	1.03856	131.638
PXO_04233	777117	+	0.830247	0.333958	0.40224	-0.496288	0.308621	0.650939	0.933955	1.05113	102.106
PXO_04232	777503	+	0.806811	0.327966	0.406497	-0.478845	0.307883	0.651015	0.93073	1.05261	99.5276
PXO_04232	777603	+	0.806811	0.327966	0.406497	-0.478845	0.307883	0.651015	0.93073	1.05261	99.5276
PXO_04231	778933	+	1.46188	0.209294	0.143168	-1.25259	0.101483	0.876428	0.236311	1.01373	331.637
PXO_04231	778996	+	0.806811	0.327966	0.406497	-0.478845	0.307883	0.651015	0.93073	1.05261	99.5276
PXO_04231	779284	+	1.55303	0.184985	0.119113	-1.36804	0.0839627	0.896797	0.191774	1.01175	379.46
PXO_04231	779369	+	0.752467	0.3496	0.464605	-0.402867	0.333513	0.62391	1.04698	1.05495	95.7286
PXO_04229	780091	-	0.965329	0.312147	0.323358	-0.653182	0.305915	0.660485	0.793797	1.03758	134.721
PXO_04229	780095	-	0.436188	0.687411	1.57595	0.251223	0.677974	0.279841	3.79178	1.03979	127.961
PXO_04228	780709	-	1.63092	0.184217	0.112953	-1.4467	0.0966306	0.88472	0.19265	1.03242	153.996
PXO_04228	781136	-	0.422422	0.695522	1.64651	0.2731	0.687386	0.270874	3.96016	1.03873	131.097
PXO_04228	781630	-	0.896622	0.319915	0.3568	-0.576707	0.31954	0.645489	0.845751	1.03887	130.693
PXO_04227	782095	+	0.509392	0.641844	1.26002	0.132452	0.605416	0.343561	3.2102	1.08916	62.5674
PXO_04227	782196	+	0.503211	0.668531	1.32853	0.16532	0.621577	0.328058	3.43665	1.08412	65.7858
PXO_04227	782687	+	1.63935	0.189706	0.11572	-1.44964	0.0843653	0.896686	0.192779	1.00973	445.583
PXO_04223	785553	-	1.82748	0.152167	0.083266	-1.67531	0.0719303	0.913277	0.139589	1.02913	169.603
PXO_04222	786144	-	0.426087	0.67713	1.58918	0.251043	0.678391	0.279374	3.79903	1.04004	127.227
PXO_04222	786273	-	0.447042	0.676015	1.5122	0.228973	0.668925	0.288478	3.63891	1.04092	124.764
PXO_04221	786884	-	0.422999	0.698957	1.65238	0.275958	0.688258	0.270059	3.97627	1.03859	131.541
PXO_04221	787158	-	0.455169	1.4547	3.19596	0.99953	0.87403	0.0950819	12.4963	1.00963	449.485
PXO_04221	787236	-	0.424393	0.685212	1.61457	0.260818	0.682495	0.275493	3.87142	1.03944	128.978
PXO_04220	788176	+	1.48119	0.213505	0.144144	-1.26769	0.103482	0.874266	0.241504	1.01301	347.664
PXO_04220	788217	+	2.64912	0.108244	0.0408606	-2.54087	0.0169188	0.9776	0.036008	1.01252	359.383
PXO_04220	788355	+	3.10565	0.108129	0.0348168	-2.99752	0.00695678	0.990131	0.0146574	1.01979	240.099
PXO_04219	789169	+	2.59709	0.123851	0.0476883	-2.47324	0.022263	0.970799	0.0476408	1.0113	392.467
PXO_04219	789203	+	0.438813	0.927394	2.11342	0.488581	0.769435	0.187063	6.98225	1.03178	156.779
PXO_04219	789682	+	1.5698	0.209929	0.13373	-1.35987	0.0981474	0.88069	0.227699	1.0108	407.912
PXO_04219	790208	+	0.803136	0.332008	0.413389	-0.471128	0.311623	0.647176	0.947154	1.0527	99.3732
PXO_04218	790896	+	0.789806	0.347028	0.439384	-0.442778	0.325334	0.633117	1.00892	1.053	98.8678
PXO_04217	791532	-	0.702619	0.375002	0.53372	-0.327617	0.393289	0.567655	1.16748	1.0391	129.986
PXO_04217	791549	-	0.942181	0.307243	0.326098	-0.634938	0.303737	0.662229	0.78568	1.03838	132.187
PXO_04215	793850	+	1.91059	0.15551	0.0813936	-1.75508	0.0597966	0.925665	0.133068	1.00805	521.366
PXO_04215	794069	+	0.789806	0.347028	0.439384	-0.442778	0.325334	0.633117	1.00892	1.053	98.8678
PXO_04215	794121	+	0.901935	0.289632	0.321123	-0.612302	0.264316	0.697246	0.75171	1.04831	107.436
PXO_04215	794337	+	0.760107	0.33243	0.437347	-0.427676	0.318879	0.638669	0.979532	1.05507	95.5526
PXO_04212	796785	-	0.75813	0.366426	0.483328	-0.391704	0.376804	0.585456	1.08896	1.03914	129.864
PXO_04212	797056	-	0.75813	0.366426	0.483328	-0.391704	0.376804	0.585456	1.08896	1.03914	129.864
PXO_04212	797078	-	0.841275	0.342526	0.407151	-0.498749	0.345347	0.618608	0.95009	1.03894	130.46
PXO_04211	797672	-	0.879263	0.333654	0.37947	-0.545609	0.332978	0.631778	0.899074	1.03861	131.467
PXO_04211	797753	-	0.702619	0.375002	0.53372	-0.327617	0.393289	0.567655	1.16748	1.0391	129.986
PXO_04211	797755	-	0.965329	0.312147	0.323358	-0.653182	0.305915	0.660485	0.793797	1.03758	134.721
PXO_04210	799036	-	0.702619	0.375002	0.53372	-0.327617	0.393289	0.567655	1.16748	1.0391	129.986
PXO_04210	799054	-	0.986279	0.297226	0.30136	-0.689054	0.2911	0.675698	0.739569	1.03774	134.199
PXO_04209	799246	-	0.76761	0.349246	0.454979	-0.418364	0.361329	0.600868	1.01894	1.03977	128.013
PXO_04209	799282	-	1.36221	0.243798	0.178972	-1.11841	0.223327	0.748454	0.517873	1.033	151.539
PXO_04209	799837	-	0.853769	0.338148	0.396065	-0.515621	0.339891	0.624326	0.927351	1.03897	130.384
PXO_04209	800170	-	0.709467	0.367997	0.518696	-0.341469	0.386453	0.574518	1.13441	1.03931	129.372
PXO_04209	800197	-	0.951252	0.296459	0.311652	-0.654792	0.293637	0.672449	0.748691	1.03863	131.429
PXO_04209	800581	-	0.764055	0.35257	0.461445	-0.411486	0.364587	0.597579	1.03339	1.03968	128.273
PXO_04209	801766	-	0.76761	0.349246	0.454979	-0.418364	0.361329	0.600868	1.01894	1.03977	128.013
PXO_04209	801889	-	0.75813	0.366426	0.483328	-0.391704	0.376804	0.585456	1.08896	1.03914	129.864
PXO_04209	801928	-	0.731641	0.346119	0.473072	-0.385522	0.364627	0.596467	1.03357	1.03993	127.548
PXO_04209	801979	-	1.00623	0.283726	0.281969	-0.722506	0.277361	0.689844	0.691263	1.03783	133.915
PXO_04208	802185	+	0.88577	0.317865	0.358857	-0.567905	0.288522	0.672494	0.848468	1.04855	106.951
PXO_04207	802740	-	0.693066	0.396322	0.571839	-0.296744	0.410833	0.550348	1.25588	1.03854	131.694
PXO_04207	802854	-	0.879263	0.333654	0.37947	-0.545609	0.332978	0.631778	0.899074	1.03861	131.467
PXO_04206	803218	-	0.843912	0.340429	0.403394	-0.503483	0.343242	0.620752	0.941273	1.03898	130.337
PXO_04206	803377	-	0.992613	0.292875	0.295055	-0.699738	0.286703	0.680221	0.723908	1.03778	134.085
PXO_04204	804477	-	1.36221	0.243798	0.178972	-1.11841	0.223327	0.748454	0.517873	1.033	151.539
PXO_04200	807898	-	0.843912	0.340429	0.403394	-0.503483	0.343242	0.620752	0.941273	1.03898	130.337
PXO_04200	808405	-	0.885871	0.312637	0.352915	-0.573233	0.314513	0.650198	0.826343	1.03946	128.907
PXO_04200	808468	-	0.847707	0.337232	0.397816	-0.510475	0.340147	0.623898	0.928409	1.03905	130.129
PXO_04199	809015	+	0.871064	0.332663	0.381905	-0.538401	0.301872	0.658697	0.9047	1.04903	106.024
PXO_04198	809874	+	0.903901	0.300479	0.332424	-0.603423	0.272438	0.689159	0.783456	1.04791	108.247
PXO_04196	811585	+	1.60356	0.188035	0.117261	-1.41553	0.0846196	0.896233	0.193413	1.01061	414.052
PXO_04195	812936	+	0.748089	0.346792	0.46357	-0.401298	0.332261	0.625006	1.0411	1.0553	95.1986
PXO_04195	813031	+	0.693998	0.349097	0.503023	-0.344901	0.344437	0.611123	1.09929	1.05816	91.0122
PXO_04195	813286	+	1.48275	0.202069	0.136279	-1.28069	0.096461	0.882229	0.223369	1.01338	339.238
PXO_04194	814245	+	0.88577	0.317865	0.358857	-0.567905	0.288522	0.672494	0.848468	1.04855	106.951
PXO_04194	814336	+	0.638822	0.644384	1.00871	0.00556152	0.57438	0.374418	2.82355	1.10098	56.2534
PXO_04194	814387	+	0.521893	0.660334	1.26527	0.138441	0.608264	0.34095	3.24875	1.08835	63.0582
PXO_04194	814650	+	0.760107	0.33243	0.437347	-0.427676	0.318879	0.638669	0.979532	1.05507	95.5526
PXO_04190	818270	-	0.843912	0.340429	0.403394	-0.503483	0.343242	0.620752	0.941273	1.03898	130.337
PXO_04190	818569	-	0.885871	0.312637	0.352915	-0.573233	0.314513	0.650198	0.826343	1.03946	128.907
PXO_04190	818709	-	2.67549	0.100389	0.0375216	-2.5751	0.0192147	0.97528	0.0352843	1.02859	172.506
PXO_04189	819266	-	0.436523	0.688593	1.57745	0.25207	0.677796	0.280007	3.78869	1.03979	127.952
PXO_04189	819316	-	0.472942	0.650092	1.37457	0.17715	0.647832	0.308717	3.31309	1.04382	117.296
PXO_04189	819361	-	0.429489	0.664779	1.54784	0.235291	0.671332	0.286064	3.67875	1.04109	124.302
PXO_04187	819828	+	0.935635	0.289787	0.309722	-0.645849	0.261003	0.701317	0.738958	1.04669	110.776
PXO_04187	819829	+	11.6753	0.982251	0.0841309	-10.693	0.125797	0.836321	0.301075	1.01355	335.618
PXO_04187	819836	+	0.427635	1.03892	2.42945	0.611282	0.79096	0.167926	7.91668	1.02919	169.278
PXO_04187	820055	+	0.454704	1.06425	2.34053	0.609546	0.781396	0.176133	7.47879	1.02795	176.071
PXO_04187	820115	+	0.470314	0.885462	1.8827	0.415148	0.746061	0.208061	6.14698	1.03269	152.842
PXO_04187	820267	+	0.904632	0.318828	0.35244	-0.585804	0.287918	0.673387	0.845972	1.0479	108.26
PXO_04187	820593	+	0.789806	0.347028	0.439384	-0.442778	0.325334	0.633117	1.00892	1.053	98.8678
PXO_04187	820628	+	0.399287	1.9238	4.81809	1.52451	0.897357	0.0755783	18.2916	1.01244	361.337
PXO_04187	820859	+	0.41126	1.57355	3.82617	1.16229	0.877135	0.0915813	14.9367	1.01389	328.29
PXO_04187	820875	+	0.485343	0.688036	1.41763	0.202693	0.638155	0.312157	3.68995	1.07926	69.2743
PXO_04186	822527	-	1.79419	0.152062	0.0847526	-1.64212	0.0725081	0.91254	0.140798	1.0295	167.671
PXO_04186	823097	-	0.906565	0.312373	0.344568	-0.594192	0.311982	0.653215	0.816677	1.03899	130.319
PXO_04186	823435	-	0.884987	0.329044	0.371807	-0.555943	0.328515	0.636328	0.881129	1.0387	131.198
PXO_04186	823438	-	0.879263	0.333654	0.37947	-0.545609	0.332978	0.631778	0.899074	1.03861	131.467
PXO_04184	825285	+	0.456438	0.903092	1.97857	0.446655	0.75659	0.198593	6.50338	1.03234	154.311
PXO_04183	826001	+	1.47229	0.214365	0.1456	-1.25792	0.104216	0.873383	0.243415	1.01321	343.046
PXO_04182	826220	-	0.820004	0.352606	0.430006	-0.467398	0.356185	0.607404	0.996402	1.03893	130.488
PXO_04182	826292	-	0.463039	0.997319	2.15386	0.534281	0.797588	0.165571	7.09683	1.01724	271.495
PXO_04182	826507	-	0.398791	0.721225	1.80853	0.322434	0.708871	0.250586	4.38534	1.03623	139.272
PXO_04179	829322	-	3.23159	0.0890344	0.0275512	-3.14256	0.00527745	0.992508	0.00955526	1.03124	159.24
PXO_04179	829503	-	0.402718	2.25131	5.59028	1.84859	0.911732	0.0639575	18.603	1.01037	422.259
PXO_04179	830048	-	1.76143	0.157442	0.0893833	-1.60399	0.0765764	0.90779	0.149353	1.03012	164.592
PXO_04179	830131	-	0.396082	0.872761	2.20349	0.47668	0.79085	0.17197	6.81015	1.0192	246.685
PXO_04178	830540	+	0.440856	1.38981	3.15253	0.948955	0.854941	0.109358	12.3313	1.01432	319.823
PXO_04178	831233	+	0.88577	0.317865	0.358857	-0.567905	0.288522	0.672494	0.848468	1.04855	106.951
PXO_05814	833666	-	0.389268	2.24561	5.76881	1.85634	0.914873	0.0617781	19.356	1.01045	419.458
PXO_04176	833845	-	0.896622	0.319915	0.3568	-0.576707	0.31954	0.645489	0.845751	1.03887	130.693
PXO_04176	833864	-	0.847707	0.337232	0.397816	-0.510475	0.340147	0.623898	0.928409	1.03905	130.129
PXO_04176	833944	-	0.451649	0.665281	1.473	0.213632	0.661593	0.295464	3.52105	1.04197	121.932
PXO_04176	834426	-	0.87078	0.340503	0.391032	-0.530278	0.339601	0.625026	0.926155	1.03848	131.867
PXO_04175	835539	-	0.47204	0.653241	1.38387	0.181201	0.64981	0.306824	3.34197	1.04349	118.087
PXO_04171	840099	+	17.0692	0.282497	0.0165501	-16.7867	0.000410486	0.999307	0.000859199	1.00308	1058.87
PXO_04165	845707	-	0.823056	0.315812	0.383707	-0.507244	0.325053	0.638058	0.867373	1.04034	126.386
PXO_04165	846298	-	4.96774	0.112812	0.022709	-4.85492	0.00293135	0.995821	0.00529496	1.02741	179.178
PXO_04165	846706	-	0.84944	0.335786	0.395303	-0.513654	0.338738	0.625331	0.922595	1.03908	130.036
PXO_04163	847378	-	0.804722	0.333658	0.414625	-0.471064	0.342864	0.620052	0.939695	1.03997	127.447
PXO_04163	847389	-	0.879263	0.333654	0.37947	-0.545609	0.332978	0.631778	0.899074	1.03861	131.467
PXO_04163	847407	-	0.992613	0.292875	0.295055	-0.699738	0.286703	0.680221	0.723908	1.03778	134.085
PXO_04163	847412	-	0.764055	0.35257	0.461445	-0.411486	0.364587	0.597579	1.03339	1.03968	128.273
PXO_04163	847428	-	0.75813	0.366426	0.483328	-0.391704	0.376804	0.585456	1.08896	1.03914	129.864
PXO_04163	847430	-	0.986279	0.297226	0.30136	-0.689054	0.2911	0.675698	0.739569	1.03774	134.199
PXO_04163	847472	-	0.709467	0.367997	0.518696	-0.341469	0.386453	0.574518	1.13441	1.03931	129.372
PXO_04163	847484	-	0.884987	0.329044	0.371807	-0.555943	0.328515	0.636328	0.881129	1.0387	131.198
PXO_04163	847504	-	1.3073	0.281669	0.215459	-1.02563	0.260426	0.709858	0.634196	1.03338	149.95
PXO_04163	847548	-	0.712649	0.364737	0.511804	-0.347912	0.383277	0.577706	1.11929	1.0394	129.089
PXO_04163	847549	-	0.712649	0.364737	0.511804	-0.347912	0.383277	0.577706	1.11929	1.0394	129.089
PXO_04163	847557	-	0.75813	0.366426	0.483328	-0.391704	0.376804	0.585456	1.08896	1.03914	129.864
PXO_04162	847903	+	0.710764	0.327466	0.460723	-0.383298	0.323657	0.632221	1.00123	1.05782	91.4826
PXO_04162	847931	+	0.778243	0.31198	0.400877	-0.466263	0.299217	0.658805	0.893347	1.05459	96.2916
PXO_04162	847942	+	0.762964	0.357645	0.468757	-0.405319	0.337207	0.620586	1.06448	1.05408	97.1121
PXO_04160	848599	+	1.50781	0.212878	0.141184	-1.29493	0.102127	0.87591	0.237981	1.01223	366.723
PXO_04158	850403	+	1.53794	0.212972	0.138479	-1.32497	0.101155	0.87714	0.235462	1.01155	385.06
PXO_04158	850411	+	0.509392	0.641844	1.26002	0.132452	0.605416	0.343561	3.2102	1.08916	62.5674
PXO_04158	850492	+	0.563456	0.69778	1.23839	0.134324	0.612477	0.337174	3.30682	1.08705	63.8688
PXO_04158	850517	+	1.59423	0.180094	0.112966	-1.41413	0.079906	0.901637	0.181704	1.01069	411.332
PXO_04158	850589	+	1.57174	0.195739	0.124536	-1.376	0.0898754	0.890126	0.206613	1.01092	404.072
PXO_04158	850657	+	0.628662	0.618262	0.983457	-0.0104002	0.557931	0.39045	2.64064	1.10773	53.2594
PXO_04158	850728	+	0.565351	0.639769	1.13163	0.0744186	0.583955	0.364714	2.93668	1.0972	58.1041
PXO_04157	850873	-	0.498943	0.66998	1.3428	0.171038	0.651168	0.305677	3.362	1.04254	120.47
PXO_04157	851397	-	0.433245	0.695949	1.60636	0.262704	0.682015	0.276002	3.86285	1.03923	129.608
PXO_04157	851579	-	0.95931	0.316588	0.330016	-0.642722	0.31024	0.656051	0.810066	1.03753	134.907
PXO_04156	852462	-	0.764055	0.35257	0.461445	-0.411486	0.364587	0.597579	1.03339	1.03968	128.273
PXO_04156	852502	-	1.00826	0.318576	0.315965	-0.689686	0.307046	0.660119	0.798029	1.03631	138.997
PXO_04156	853702	-	0.386268	0.714334	1.84932	0.328066	0.714448	0.2453	4.50615	1.03573	141.006
PXO_04156	853779	-	1.64149	0.179211	0.109176	-1.46227	0.0930971	0.88873	0.184882	1.03226	154.664
PXO_04156	853899	-	1.84059	0.154074	0.083709	-1.68651	0.0728598	0.912253	0.141535	1.02901	170.242
PXO_04156	854176	-	0.421508	0.701011	1.6631	0.279502	0.689739	0.268656	4.00385	1.03841	132.107
PXO_04156	854440	-	0.450468	0.685475	1.52169	0.235006	0.671731	0.28584	3.68541	1.04036	126.318
PXO_04156	854499	-	2.3591	0.156274	0.066243	-2.20282	0.0662838	0.920295	0.127854	1.02742	179.143
PXO_04156	854814	-	1.64149	0.179211	0.109176	-1.46227	0.0930971	0.88873	0.184882	1.03226	154.664
PXO_04156	854973	-	1.86615	0.147037	0.078792	-1.71911	0.0680508	0.917824	0.131511	1.02865	172.185
PXO_04155	855575	+	0.806811	0.327966	0.406497	-0.478845	0.307883	0.651015	0.93073	1.05261	99.5276
PXO_04155	855604	+	0.903901	0.300479	0.332424	-0.603423	0.272438	0.689159	0.783456	1.04791	108.247
PXO_04155	855607	+	0.88577	0.317865	0.358857	-0.567905	0.288522	0.672494	0.848468	1.04855	106.951
PXO_04155	855634	+	0.904632	0.318828	0.35244	-0.585804	0.287918	0.673387	0.845972	1.0479	108.26
PXO_04155	855665	+	0.933448	0.29173	0.31253	-0.641718	0.262853	0.699391	0.746064	1.04679	110.567
PXO_04155	855669	+	0.904632	0.318828	0.35244	-0.585804	0.287918	0.673387	0.845972	1.0479	108.26
PXO_04155	855678	+	0.789806	0.347028	0.439384	-0.442778	0.325334	0.633117	1.00892	1.053	98.8678
PXO_04155	855709	+	0.889816	0.313892	0.35276	-0.575924	0.28489	0.676252	0.833533	1.04842	107.222
PXO_04155	855748	+	0.868501	0.328506	0.378245	-0.539995	0.29895	0.661594	0.892211	1.04922	105.653
PXO_04155	855765	+	0.955281	0.272851	0.285624	-0.68243	0.244737	0.718279	0.677985	1.04579	112.741
PXO_04155	855788	+	0.789806	0.347028	0.439384	-0.442778	0.325334	0.633117	1.00892	1.053	98.8678
PXO_04155	855852	+	0.871064	0.332663	0.381905	-0.538401	0.301872	0.658697	0.9047	1.04903	106.024
PXO_04155	855864	+	0.911842	0.293113	0.321452	-0.618729	0.265513	0.696346	0.756345	1.04761	108.86
PXO_04155	855930	+	1.05456	0.30651	0.29065	-0.748055	0.263834	0.700283	0.749846	1.04235	120.954
PXO_04155	855939	+	0.528254	0.655421	1.24073	0.127167	0.604532	0.344568	3.19834	1.08955	62.332
PXO_04155	855994	+	0.933448	0.29173	0.31253	-0.641718	0.262853	0.699391	0.746064	1.04679	110.567
PXO_04155	856038	+	1.55079	0.210682	0.135854	-1.34011	0.0995966	0.878937	0.231433	1.01148	387.12
PXO_04155	856126	+	0.768455	0.332918	0.433231	-0.435537	0.317691	0.640127	0.974187	1.05458	96.3103
PXO_04155	856134	+	0.955281	0.272851	0.285624	-0.68243	0.244737	0.718279	0.677985	1.04579	112.741
PXO_04155	856228	+	0.521199	0.661132	1.26848	0.139933	0.609756	0.339507	3.26917	1.08786	63.3601
PXO_04155	856416	+	0.748089	0.346792	0.46357	-0.401298	0.332261	0.625006	1.0411	1.0553	95.1986
PXO_04155	856446	+	0.762964	0.357645	0.468757	-0.405319	0.337207	0.620586	1.06448	1.05408	97.1121
PXO_04155	856494	+	0.772202	0.318599	0.412586	-0.453602	0.305673	0.652182	0.921109	1.05477	96.0104
PXO_04155	856518	+	0.778243	0.31198	0.400877	-0.466263	0.299217	0.658805	0.893347	1.05459	96.2916
PXO_04155	856545	+	1.05824	0.303214	0.286527	-0.755024	0.26092	0.703329	0.738639	1.04215	121.462
PXO_04155	856577	+	0.889816	0.313892	0.35276	-0.575924	0.28489	0.676252	0.833533	1.04842	107.222
PXO_04155	856583	+	0.955281	0.272851	0.285624	-0.68243	0.244737	0.718279	0.677985	1.04579	112.741
PXO_04155	857136	+	1.05824	0.303214	0.286527	-0.755024	0.26092	0.703329	0.738639	1.04215	121.462
PXO_04155	857509	+	0.889816	0.313892	0.35276	-0.575924	0.28489	0.676252	0.833533	1.04842	107.222
PXO_04155	857757	+	0.679838	0.368516	0.542064	-0.311322	0.362445	0.592896	1.18944	1.05831	90.7924
PXO_04154	858225	-	0.383144	0.701334	1.83047	0.31819	0.712252	0.24731	4.45801	1.03609	139.759
PXO_04153	858738	-	0.428707	0.665884	1.55324	0.237177	0.672209	0.285229	3.69341	1.04097	124.629
PXO_05474	858892	-	0.406495	0.690806	1.69942	0.284312	0.694239	0.264313	4.08928	1.03814	132.945
PXO_05474	858892	+	0.464095	0.696195	1.50011	0.2321	0.652532	0.298397	3.92921	1.07553	72.2569
PXO_05474	858915	-	1.52397	0.181735	0.119251	-1.34223	0.0975349	0.883169	0.194648	1.0369	136.981
PXO_05474	858915	+	1.3707	0.203552	0.148503	-1.16714	0.100584	0.876966	0.233983	1.01828	257.762
PXO_04151	860501	-	0.84944	0.335786	0.395303	-0.513654	0.338738	0.625331	0.922595	1.03908	130.036
PXO_04151	860701	-	0.383376	0.699969	1.8258	0.316593	0.711633	0.247886	4.44459	1.03617	139.478
PXO_04150	861148	+	0.437946	0.702176	1.60334	0.26423	0.670733	0.281095	4.26205	1.07171	75.6178
PXO_04150	861610	+	0.889816	0.313892	0.35276	-0.575924	0.28489	0.676252	0.833533	1.04842	107.222
PXO_04150	861751	+	1.95324	0.165918	0.0849453	-1.78732	0.0651956	0.919388	0.14592	1.00817	514.786
PXO_04150	862280	+	0.748089	0.346792	0.46357	-0.401298	0.332261	0.625006	1.0411	1.0553	95.1986
PXO_04148	862835	+	0.521418	0.656771	1.25959	0.135353	0.606893	0.342253	3.23012	1.08873	62.8239
PXO_04147	863206	+	0.748089	0.346792	0.46357	-0.401298	0.332261	0.625006	1.0411	1.0553	95.1986
PXO_04147	863449	+	0.467787	0.703858	1.50465	0.236071	0.653016	0.297979	3.9376	1.07529	72.4549
PXO_04145	863909	+	0.785124	0.331474	0.422193	-0.45365	0.313454	0.644882	0.955259	1.05368	97.754
PXO_04145	863912	+	0.903901	0.300479	0.332424	-0.603423	0.272438	0.689159	0.783456	1.04791	108.247
PXO_04145	863951	+	0.868501	0.328506	0.378245	-0.539995	0.29895	0.661594	0.892211	1.04922	105.653
PXO_04145	864141	+	0.88577	0.317865	0.358857	-0.567905	0.288522	0.672494	0.848468	1.04855	106.951
PXO_04145	864188	+	0.780627	0.306776	0.392987	-0.473851	0.294448	0.663638	0.873168	1.05456	96.3388
PXO_04145	864190	+	0.803136	0.332008	0.413389	-0.471128	0.311623	0.647176	0.947154	1.0527	99.3732
PXO_04145	864282	+	0.927132	0.297444	0.320821	-0.629688	0.268239	0.693791	0.766955	1.04705	110.011
PXO_04145	864722	+	0.904632	0.318828	0.35244	-0.585804	0.287918	0.673387	0.845972	1.0479	108.26
PXO_04145	864815	+	0.789806	0.347028	0.439384	-0.442778	0.325334	0.633117	1.00892	1.053	98.8678
PXO_04145	865091	+	1.46726	0.202798	0.138216	-1.26446	0.0972874	0.881211	0.225489	1.01383	329.573
PXO_04145	865211	+	0.819623	0.314309	0.38348	-0.505314	0.295036	0.664225	0.875638	1.05225	100.14
PXO_04141	870524	+	1.58279	0.196912	0.124408	-1.38588	0.0901049	0.889903	0.207193	1.01059	414.68
PXO_04141	870535	+	0.88577	0.317865	0.358857	-0.567905	0.288522	0.672494	0.848468	1.04855	106.951
PXO_04140	870928	+	0.789806	0.347028	0.439384	-0.442778	0.325334	0.633117	1.00892	1.053	98.8678
PXO_04137	874076	+	0.868501	0.328506	0.378245	-0.539995	0.29895	0.661594	0.892211	1.04922	105.653
PXO_04136	875402	-	0.422464	0.695609	1.64655	0.273145	0.687316	0.270942	3.95887	1.03875	131.046
PXO_04134	877425	-	0.896622	0.319915	0.3568	-0.576707	0.31954	0.645489	0.845751	1.03887	130.693
PXO_04127	882926	+	3.76844	0.131231	0.0348237	-3.63721	0.01429	0.981074	0.030332	1.01462	313.927
PXO_04127	883010	+	3.84078	0.118438	0.0308369	-3.72234	0.0042484	0.993891	0.00892672	1.01922	246.515
PXO_04127	883433	+	1.8849	0.168341	0.0893104	-1.71656	0.0667908	0.917612	0.149746	1.00819	513.749
PXO_04127	884141	+	1.7445	0.183496	0.105185	-1.56101	0.0782053	0.904053	0.177509	1.00887	481.39
PXO_04126	885324	+	0.510029	0.681009	1.33524	0.17098	0.623864	0.325923	3.47027	1.08332	66.3386
PXO_04126	885343	+	0.467309	0.675634	1.4458	0.208326	0.642593	0.307779	3.76175	1.07814	70.1391
PXO_04122	887905	+	0.889816	0.313892	0.35276	-0.575924	0.28489	0.676252	0.833533	1.04842	107.222
PXO_04122	887928	+	0.61312	0.691766	1.12827	0.0786465	0.601484	0.348003	3.15788	1.09073	61.6323
PXO_04122	888142	+	1.59497	0.190333	0.119334	-1.40464	0.0862487	0.894331	0.197489	1.01079	408.086
PXO_04122	888233	+	0.52003	0.678393	1.30453	0.158363	0.617424	0.332158	3.37663	1.08537	64.952
PXO_04122	888319	+	1.72729	0.176044	0.101919	-1.55124	0.074378	0.908427	0.168124	1.00884	482.684
PXO_04122	888358	+	1.75551	0.191167	0.108895	-1.56434	0.0821838	0.899536	0.187348	1.00898	476.165
PXO_05478	888633	-	0.843966	0.34635	0.410384	-0.497616	0.347809	0.616271	0.960478	1.0388	130.913
PXO_04279	889839	+	1.33858	0.223304	0.166821	-1.11528	0.11441	0.861166	0.270303	1.01841	256.185
PXO_04279	890286	+	2.37892	0.127402	0.0535547	-2.25152	0.0254493	0.966749	0.0546372	1.0103	424.548
PXO_04277	892885	-	0.841275	0.342526	0.407151	-0.498749	0.345347	0.618608	0.95009	1.03894	130.46
PXO_04276	893126	-	1.50911	0.192346	0.127456	-1.31677	0.105146	0.874605	0.211623	1.03677	137.425
PXO_04276	893314	-	0.847707	0.337232	0.397816	-0.510475	0.340147	0.623898	0.928409	1.03905	130.129
PXO_04276	893375	-	0.884987	0.329044	0.371807	-0.555943	0.328515	0.636328	0.881129	1.0387	131.198
PXO_04276	893921	-	0.843912	0.340429	0.403394	-0.503483	0.343242	0.620752	0.941273	1.03898	130.337
PXO_04276	894002	-	0.883195	0.330475	0.374181	-0.55272	0.329908	0.634907	0.886707	1.03867	131.281
PXO_04276	894467	-	0.764055	0.35257	0.461445	-0.411486	0.364587	0.597579	1.03339	1.03968	128.273
PXO_04276	894894	-	0.883195	0.330475	0.374181	-0.55272	0.329908	0.634907	0.886707	1.03867	131.281
PXO_04274	896359	-	1.05513	0.285931	0.270992	-0.769195	0.275277	0.692828	0.6841	1.03653	138.215
PXO_04274	896439	-	1.05513	0.285931	0.270992	-0.769195	0.275277	0.692828	0.6841	1.03653	138.215
PXO_04274	896656	-	0.817116	0.325325	0.398138	-0.491791	0.334173	0.628928	0.903922	1.04007	127.149
PXO_04274	896932	-	0.896622	0.319915	0.3568	-0.576707	0.31954	0.645489	0.845751	1.03887	130.693
PXO_04272	897118	+	0.468125	1.03833	2.21807	0.570208	0.772515	0.184027	7.10513	1.02828	174.222
PXO_04272	898396	+	0.631534	1.04826	1.65987	0.416731	0.751533	0.202858	6.32844	1.02577	189.484
PXO_04272	898478	+	0.616997	1.01203	1.64025	0.395034	0.743983	0.20995	6.0801	1.02798	175.922
PXO_04271	898862	+	1.46498	0.215254	0.146933	-1.24973	0.105092	0.872385	0.245703	1.01344	337.885
PXO_04271	898875	+	0.518978	0.684672	1.31927	0.165694	0.620438	0.329271	3.42005	1.08443	65.58
PXO_04271	899033	+	0.595407	0.941066	1.58054	0.345658	0.732732	0.220341	5.73609	1.02989	165.708
PXO_04271	899187	+	0.540687	0.645104	1.19312	0.104417	0.596733	0.352165	3.09603	1.09239	60.6831
PXO_04271	899790	+	0.453152	1.12394	2.48027	0.670787	0.788257	0.170036	7.78891	1.02702	181.511
PXO_04268	901436	+	0.903901	0.300479	0.332424	-0.603423	0.272438	0.689159	0.783456	1.04791	108.247
PXO_04268	901523	+	0.547519	0.674405	1.23175	0.126886	0.606347	0.342976	3.22274	1.08917	62.559
PXO_04267	901905	+	0.486121	0.679721	1.39825	0.1936	0.633831	0.316275	3.62167	1.08061	68.2667
PXO_04264	902574	+	1.89959	0.187898	0.0989152	-1.71169	0.0786588	0.903674	0.178626	1.00888	480.583
PXO_04263	903287	-	0.709467	0.367997	0.518696	-0.341469	0.386453	0.574518	1.13441	1.03931	129.372
PXO_04263	903380	-	1.48552	0.201589	0.135703	-1.28393	0.112026	0.866825	0.227217	1.03717	136.077
PXO_04263	903586	-	0.434451	0.692876	1.59483	0.258425	0.680367	0.277565	3.83365	1.03945	128.957
PXO_04263	903627	-	0.434234	0.697352	1.60594	0.263118	0.682068	0.275958	3.8638	1.03919	129.724
PXO_04263	903635	-	2.29895	0.156327	0.0679994	-2.14262	0.066908	0.919586	0.129144	1.02743	179.111
PXO_04263	903648	-	0.435536	0.690084	1.58445	0.254548	0.678805	0.279048	3.80625	1.03966	128.327
PXO_04262	904734	+	1.91059	0.15551	0.0813936	-1.75508	0.0597966	0.925665	0.133068	1.00805	521.366
PXO_04262	904758	+	1.62134	0.196881	0.121431	-1.42446	0.0892285	0.891034	0.20498	1.01018	428.692
PXO_04262	904917	+	0.88577	0.317865	0.358857	-0.567905	0.288522	0.672494	0.848468	1.04855	106.951
PXO_04261	906208	+	1.44103	0.217713	0.151081	-1.22332	0.107321	0.869721	0.251541	1.01414	323.203
PXO_04261	906403	+	0.529066	0.691573	1.30716	0.162506	0.621154	0.328654	3.43048	1.08425	65.6989
PXO_04261	906407	+	0.919024	0.305009	0.331883	-0.614015	0.275267	0.686498	0.794681	1.04737	109.355
PXO_04261	906530	+	0.766901	0.324552	0.423199	-0.442349	0.311412	0.646304	0.946221	1.05491	95.7912
PXO_04261	906532	+	0.766901	0.324552	0.423199	-0.442349	0.311412	0.646304	0.946221	1.05491	95.7912
PXO_04261	906895	+	0.762964	0.357645	0.468757	-0.405319	0.337207	0.620586	1.06448	1.05408	97.1121
PXO_04261	906906	+	0.868501	0.328506	0.378245	-0.539995	0.29895	0.661594	0.892211	1.04922	105.653
PXO_04261	906926	+	0.802845	0.332138	0.413702	-0.470707	0.311838	0.646946	0.948106	1.05273	99.3331
PXO_04261	906939	+	0.903901	0.300479	0.332424	-0.603423	0.272438	0.689159	0.783456	1.04791	108.247
PXO_04261	906953	+	0.704706	0.335144	0.47558	-0.369562	0.331106	0.62465	1.03569	1.05796	91.2883
PXO_04261	906988	+	0.690706	0.353342	0.511566	-0.337364	0.348526	0.606973	1.11932	1.05821	90.9309
PXO_04260	907078	+	0.768455	0.332918	0.433231	-0.435537	0.317691	0.640127	0.974187	1.05458	96.3103
PXO_04260	907113	+	0.704706	0.335144	0.47558	-0.369562	0.331106	0.62465	1.03569	1.05796	91.2883
PXO_04260	907189	+	0.806811	0.327966	0.406497	-0.478845	0.307883	0.651015	0.93073	1.05261	99.5276
PXO_04260	907190	+	0.901935	0.289632	0.321123	-0.612302	0.264316	0.697246	0.75171	1.04831	107.436
PXO_04260	907222	+	0.752467	0.3496	0.464605	-0.402867	0.333513	0.62391	1.04698	1.05495	95.7286
PXO_04260	907431	+	1.47224	0.238612	0.162073	-1.23363	0.192224	0.777117	0.497892	1.03361	149.046
PXO_04260	907437	+	0.768455	0.332918	0.433231	-0.435537	0.317691	0.640127	0.974187	1.05458	96.3103
PXO_04260	907456	+	1.47224	0.238612	0.162073	-1.23363	0.192224	0.777117	0.497892	1.03361	149.046
PXO_04259	907511	+	0.802845	0.332138	0.413702	-0.470707	0.311838	0.646946	0.948106	1.05273	99.3331
PXO_04259	907560	+	0.802845	0.332138	0.413702	-0.470707	0.311838	0.646946	0.948106	1.05273	99.3331
PXO_04259	907590	+	0.780627	0.306776	0.392987	-0.473851	0.294448	0.663638	0.873168	1.05456	96.3388
PXO_04259	907651	+	0.826851	0.306812	0.371061	-0.520039	0.287883	0.671591	0.845828	1.05203	100.524
PXO_04259	907698	+	0.704706	0.335144	0.47558	-0.369562	0.331106	0.62465	1.03569	1.05796	91.2883
PXO_04259	907800	+	0.806811	0.327966	0.406497	-0.478845	0.307883	0.651015	0.93073	1.05261	99.5276
PXO_04259	908007	+	1.66586	0.200807	0.120542	-1.46505	0.0890814	0.891386	0.204609	1.00917	467.991
PXO_04259	908065	+	0.507003	0.927727	1.82983	0.420725	0.743082	0.210675	6.05146	1.03068	161.832
PXO_04259	908175	+	0.927132	0.297444	0.320821	-0.629688	0.268239	0.693791	0.766955	1.04705	110.011
PXO_04259	908268	+	1.57418	0.196635	0.124912	-1.37755	0.0905568	0.889329	0.208335	1.01111	398.073
PXO_04259	908335	+	2.34508	0.129363	0.0551634	-2.21572	0.0265418	0.965377	0.0570468	1.01015	429.873
PXO_04259	908625	+	1.45773	0.216001	0.148176	-1.24173	0.105733	0.871596	0.247378	1.01366	333.246
PXO_04258	909773	+	0.909503	0.295271	0.32465	-0.614232	0.267546	0.694235	0.764252	1.0477	108.679
PXO_04256	911489	+	0.641389	0.67463	1.05183	0.0332403	0.59041	0.358838	3.01593	1.09468	59.4232
PXO_04256	911586	+	0.53025	0.643426	1.21344	0.113175	0.596699	0.352118	3.09559	1.09215	60.8196
PXO_04282	921063	+	1.68404	0.164826	0.0978753	-1.51922	0.0690233	0.91449	0.155122	1.00948	455.387
PXO_04282	921297	+	0.785124	0.331474	0.422193	-0.45365	0.313454	0.644882	0.955259	1.05368	97.754
PXO_04283	921803	+	1.59423	0.180094	0.112966	-1.41413	0.079906	0.901637	0.181704	1.01069	411.332
PXO_04283	921815	+	1.65935	0.181752	0.109532	-1.4776	0.0795605	0.902257	0.18085	1.0097	446.782
PXO_04283	921828	+	1.7017	0.190596	0.112003	-1.5111	0.084175	0.897441	0.192304	1.00898	476.088
PXO_04284	923099	-	1.50608	0.19354	0.128505	-1.31254	0.106038	0.873596	0.213631	1.03682	137.231
PXO_04285	924058	+	0.935635	0.289787	0.309722	-0.645849	0.261003	0.701317	0.738958	1.04669	110.776
PXO_04285	924318	+	0.819623	0.314309	0.38348	-0.505314	0.295036	0.664225	0.875638	1.05225	100.14
PXO_04285	924391	+	0.933448	0.29173	0.31253	-0.641718	0.262853	0.699391	0.746064	1.04679	110.567
PXO_04285	924427	+	0.803136	0.332008	0.413389	-0.471128	0.311623	0.647176	0.947154	1.0527	99.3732
PXO_04285	924440	+	0.803136	0.332008	0.413389	-0.471128	0.311623	0.647176	0.947154	1.0527	99.3732
PXO_04286	924814	+	0.752467	0.3496	0.464605	-0.402867	0.333513	0.62391	1.04698	1.05495	95.7286
PXO_04286	924875	+	0.927132	0.297444	0.320821	-0.629688	0.268239	0.693791	0.766955	1.04705	110.011
PXO_04286	924973	+	0.815958	0.318099	0.389847	-0.497859	0.298638	0.660517	0.890881	1.05236	99.953
PXO_04286	924986	+	0.752467	0.3496	0.464605	-0.402867	0.333513	0.62391	1.04698	1.05495	95.7286
PXO_04286	924987	+	0.752467	0.3496	0.464605	-0.402867	0.333513	0.62391	1.04698	1.05495	95.7286
PXO_04286	925106	+	0.789806	0.347028	0.439384	-0.442778	0.325334	0.633117	1.00892	1.053	98.8678
PXO_04286	925113	+	0.904632	0.318828	0.35244	-0.585804	0.287918	0.673387	0.845972	1.0479	108.26
PXO_04286	925122	+	1.05824	0.303214	0.286527	-0.755024	0.26092	0.703329	0.738639	1.04215	121.462
PXO_04286	925135	+	0.871064	0.332663	0.381905	-0.538401	0.301872	0.658697	0.9047	1.04903	106.024
PXO_04286	925288	+	0.768455	0.332918	0.433231	-0.435537	0.317691	0.640127	0.974187	1.05458	96.3103
PXO_04286	925311	+	0.785124	0.331474	0.422193	-0.45365	0.313454	0.644882	0.955259	1.05368	97.754
PXO_04286	925370	+	0.803136	0.332008	0.413389	-0.471128	0.311623	0.647176	0.947154	1.0527	99.3732
PXO_04287	925645	+	1.37781	0.216153	0.156882	-1.16165	0.108552	0.867998	0.254776	1.01696	275.424
PXO_04287	925666	+	1.60442	0.181137	0.112899	-1.42328	0.0804581	0.901005	0.183069	1.01071	410.803
PXO_04287	925786	+	1.60416	0.197668	0.123222	-1.40649	0.0903947	0.889613	0.207926	1.01064	413.085
PXO_04288	925866	+	0.542677	0.65582	1.20849	0.113142	0.599172	0.349836	3.1276	1.09147	61.205
PXO_04288	925874	+	0.51897	0.684751	1.31944	0.165781	0.620458	0.329253	3.42034	1.08443	65.5811
PXO_04288	925878	+	1.57959	0.198138	0.125437	-1.38145	0.0912004	0.88863	0.209965	1.01087	405.498
PXO_04288	925911	+	0.503915	0.685181	1.35972	0.181266	0.628312	0.321637	3.53683	1.08197	67.2842
PXO_04288	925914	+	2.22152	0.182004	0.0819275	-2.03952	0.0679256	0.916602	0.152476	1.00912	470.376
PXO_04288	926085	+	1.36849	0.219834	0.160639	-1.14866	0.111207	0.864946	0.261787	1.01715	272.758
PXO_04288	926204	+	0.48427	0.715159	1.47678	0.230889	0.648681	0.302203	3.8632	1.07626	71.6465
PXO_04288	926247	+	1.35428	0.23119	0.170711	-1.12309	0.118909	0.8562	0.282366	1.01716	272.71
PXO_04288	926265	+	1.53589	0.201079	0.13092	-1.33481	0.0940147	0.885267	0.217116	1.01155	385.225
PXO_04288	926304	+	1.64329	0.19729	0.120058	-1.446	0.088751	0.891656	0.203776	1.00985	440.747
PXO_04288	926313	+	1.89878	0.16627	0.0875665	-1.73251	0.0660082	0.918404	0.147867	1.00823	511.569
PXO_04288	926361	+	1.55237	0.175255	0.112895	-1.37712	0.0780464	0.903589	0.177118	1.01223	366.691
PXO_04289	926705	+	1.6037	0.185077	0.115406	-1.41863	0.0827192	0.898426	0.188678	1.0105	417.908
PXO_04289	926758	+	0.482305	0.702813	1.4572	0.220509	0.645195	0.305479	3.80469	1.0773	70.8079
PXO_04289	926949	+	0.901935	0.289632	0.321123	-0.612302	0.264316	0.697246	0.75171	1.04831	107.436
PXO_04289	926950	+	0.447384	0.921433	2.0596	0.474049	0.764406	0.191541	6.78854	1.03177	156.82
PXO_04289	927005	+	1.45782	0.213597	0.146518	-1.24423	0.104356	0.873168	0.243781	1.01378	330.713
PXO_04289	927167	+	1.81963	0.156485	0.0859985	-1.66314	0.0614094	0.923682	0.136891	1.00811	517.843
PXO_04290	928053	+	0.889816	0.313892	0.35276	-0.575924	0.28489	0.676252	0.833533	1.04842	107.222
PXO_04290	928154	+	0.748089	0.346792	0.46357	-0.401298	0.332261	0.625006	1.0411	1.0553	95.1986
PXO_04290	928543	+	1.08818	0.277147	0.254688	-0.811034	0.237556	0.727784	0.651892	1.04056	125.747
PXO_04290	928718	+	1.05456	0.30651	0.29065	-0.748055	0.263834	0.700283	0.749846	1.04235	120.954
PXO_04290	928919	+	0.752467	0.3496	0.464605	-0.402867	0.333513	0.62391	1.04698	1.05495	95.7286
PXO_04290	928992	+	0.752467	0.3496	0.464605	-0.402867	0.333513	0.62391	1.04698	1.05495	95.7286
PXO_04290	929291	+	0.690706	0.353342	0.511566	-0.337364	0.348526	0.606973	1.11932	1.05821	90.9309
PXO_04290	929384	+	0.785124	0.331474	0.422193	-0.45365	0.313454	0.644882	0.955259	1.05368	97.754
PXO_04290	929411	+	0.889816	0.313892	0.35276	-0.575924	0.28489	0.676252	0.833533	1.04842	107.222
PXO_04290	929567	+	0.679838	0.368516	0.542064	-0.311322	0.362445	0.592896	1.18944	1.05831	90.7924
PXO_04290	929605	+	0.803136	0.332008	0.413389	-0.471128	0.311623	0.647176	0.947154	1.0527	99.3732
PXO_04290	929621	+	0.781563	0.335527	0.429302	-0.446036	0.317214	0.641029	0.972044	1.05376	97.6296
PXO_04290	929718	+	0.752467	0.3496	0.464605	-0.402867	0.333513	0.62391	1.04698	1.05495	95.7286
PXO_04291	930457	-	0.759072	0.357268	0.470663	-0.401805	0.369168	0.592955	1.05398	1.03955	128.645
PXO_04291	930496	-	0.430607	0.711354	1.65198	0.280747	0.688715	0.269664	3.98476	1.03826	132.568
PXO_04291	930500	-	0.871244	0.318252	0.365285	-0.552992	0.321283	0.643111	0.852549	1.03944	128.993
PXO_04291	930760	-	0.422397	0.695951	1.64762	0.273554	0.687484	0.270783	3.96197	1.03873	131.121
PXO_04291	930840	-	1.76327	0.16918	0.0959467	-1.59409	0.0838661	0.899563	0.164873	1.0299	165.651
PXO_04291	930867	-	1.59118	0.19517	0.122658	-1.39601	0.104656	0.875576	0.21052	1.03312	151.024
PXO_04291	930905	-	0.413187	0.650671	1.57476	0.237485	0.673111	0.284208	3.70858	1.04127	123.81
PXO_04291	931066	-	0.488732	0.704264	1.441	0.215532	0.668125	0.28944	3.62581	1.03994	127.506
PXO_04291	931378	-	0.392749	0.96814	2.46504	0.575391	0.808365	0.156006	7.59718	1.01768	265.575
PXO_04292	932236	+	1.46899	0.211108	0.14371	-1.25788	0.102416	0.875476	0.238733	1.01335	339.943
PXO_04292	932304	+	1.56528	0.208869	0.133439	-1.35641	0.0979578	0.880867	0.227211	1.01111	398.13
PXO_04293	933105	+	0.52076	0.682339	1.31027	0.161578	0.618806	0.330841	3.39645	1.08493	65.2436
PXO_04293	933720	+	0.44191	0.691181	1.56408	0.249271	0.66397	0.287455	4.13417	1.07336	74.123
PXO_04295	934733	+	0.717848	0.377943	0.526495	-0.339905	0.360499	0.596146	1.17945	1.05586	94.3408
PXO_04295	935643	+	0.485452	1.00875	2.07796	0.523296	0.764535	0.19122	6.7934	1.02876	171.611
PXO_04298	936592	+	0.640099	0.689018	1.07642	0.0489185	0.597038	0.35241	3.09996	1.09224	60.7662
PXO_04299	937299	+	0.484659	0.686946	1.41738	0.202286	0.638064	0.312236	3.6885	1.07929	69.2513
PXO_04300	937925	+	0.802845	0.332138	0.413702	-0.470707	0.311838	0.646946	0.948106	1.05273	99.3331
PXO_04300	938444	+	1.74419	0.192465	0.110346	-1.55173	0.0841084	0.89717	0.192138	1.00939	458.742
PXO_04300	938835	+	0.904632	0.318828	0.35244	-0.585804	0.287918	0.673387	0.845972	1.0479	108.26
PXO_04300	938976	+	0.826851	0.306812	0.371061	-0.520039	0.287883	0.671591	0.845828	1.05203	100.524
PXO_04300	939073	+	0.806811	0.327966	0.406497	-0.478845	0.307883	0.651015	0.93073	1.05261	99.5276
PXO_04301	939740	+	1.05824	0.303214	0.286527	-0.755024	0.26092	0.703329	0.738639	1.04215	121.462
PXO_04303	941785	+	1.48119	0.213505	0.144144	-1.26769	0.103482	0.874266	0.241504	1.01301	347.664
PXO_04304	942994	+	0.88577	0.317865	0.358857	-0.567905	0.288522	0.672494	0.848468	1.04855	106.951
PXO_04306	944750	+	1.65935	0.181752	0.109532	-1.4776	0.0795605	0.902257	0.18085	1.0097	446.782
PXO_04306	944846	+	1.57977	0.192727	0.121997	-1.38705	0.0880822	0.892219	0.202092	1.01092	403.923
PXO_04306	945047	+	1.4877	0.190976	0.12837	-1.29672	0.0893073	0.8904	0.205179	1.01362	334.102
PXO_04306	945884	+	1.40609	0.212326	0.151004	-1.19377	0.105139	0.87201	0.245825	1.01582	292.96
PXO_04306	945996	+	0.752467	0.3496	0.464605	-0.402867	0.333513	0.62391	1.04698	1.05495	95.7286
PXO_04308	947187	-	0.896622	0.319915	0.3568	-0.576707	0.31954	0.645489	0.845751	1.03887	130.693
PXO_04315	952376	+	0.456767	1.35108	2.95793	0.894317	0.848264	0.114947	11.6966	1.01444	317.348
PXO_04316	956305	+	0.760871	0.331507	0.435694	-0.429364	0.318024	0.639541	0.975682	1.05505	95.574
PXO_04316	956476	+	1.59336	0.19469	0.122189	-1.39867	0.0888003	0.891417	0.203901	1.01069	411.591
PXO_04316	956928	+	0.47538	0.901573	1.89653	0.426193	0.750182	0.204343	6.2829	1.03194	156.073
PXO_04316	957619	+	0.819623	0.314309	0.38348	-0.505314	0.295036	0.664225	0.875638	1.05225	100.14
PXO_04318	958228	+	0.442986	1.97285	4.45352	1.52986	0.882651	0.0865505	15.7371	1.01123	394.383
PXO_04318	959003	+	0.442623	0.897748	2.02824	0.455125	0.762235	0.193526	6.70745	1.03268	152.877
PXO_04318	959063	+	0.468416	1.02426	2.18665	0.555844	0.769747	0.186547	6.99456	1.02877	171.542
PXO_04318	959070	+	2.12566	0.122945	0.0578383	-2.00271	0.0278826	0.963589	0.0600112	1.00602	657.165
PXO_04318	959150	+	0.430251	0.978728	2.27478	0.548477	0.781437	0.17633	7.48056	1.03043	163.036
PXO_04318	959153	+	0.53671	0.841256	1.56743	0.304546	0.715932	0.235882	5.27311	1.03418	146.787
PXO_04318	959234	+	0.468438	0.977842	2.08745	0.509404	0.763677	0.192017	6.76118	1.02974	166.472
PXO_04318	959330	+	0.468431	0.977575	2.08691	0.509144	0.763668	0.192025	6.76082	1.02974	166.468
PXO_04318	959405	+	0.484973	0.888675	1.83242	0.403702	0.744865	0.209197	6.10837	1.03233	154.38
PXO_04318	959431	+	0.410122	0.960922	2.34302	0.5508	0.791437	0.167621	7.93958	1.0313	158.961
PXO_04318	959486	+	0.44315	0.964682	2.17687	0.521532	0.773115	0.183683	7.12946	1.0305	162.716
PXO_04318	959494	+	0.595178	0.943438	1.58514	0.348261	0.733302	0.219811	5.75282	1.02979	166.195
PXO_04318	959519	+	0.413001	0.868513	2.10293	0.455512	0.772735	0.184277	7.11404	1.0346	145.171
PXO_04318	959573	+	0.45575	1.03589	2.27294	0.580143	0.778409	0.178886	7.34975	1.02858	172.566
PXO_04318	959631	+	2.41462	0.125043	0.0517861	-2.28957	0.0241809	0.968355	0.0518466	1.01073	409.977
PXO_04318	959633	+	0.468431	0.977575	2.08691	0.509144	0.763668	0.192025	6.76082	1.02974	166.468
PXO_04318	959899	+	2.2271	0.131212	0.0589163	-2.09588	0.0291973	0.962043	0.0629259	1.00833	506.711
PXO_04318	959920	+	0.455595	0.968212	2.12516	0.512617	0.769212	0.187142	6.97348	1.03012	164.582
PXO_04318	960004	+	0.437118	1.06378	2.43363	0.626664	0.789936	0.168752	7.86789	1.02835	173.823
PXO_04318	960062	+	0.452204	0.869469	1.92274	0.417265	0.751658	0.203084	6.33268	1.03364	148.919
PXO_04318	960069	+	1.4554	0.199168	0.136848	-1.25623	0.0954205	0.883277	0.220705	1.01455	315.21
PXO_04318	960254	+	0.422497	0.898252	2.12606	0.475755	0.773514	0.183486	7.14569	1.03298	151.628
PXO_04319	961003	+	0.789806	0.347028	0.439384	-0.442778	0.325334	0.633117	1.00892	1.053	98.8678
PXO_04319	961098	+	2.16319	0.139519	0.0644967	-2.02367	0.0331619	0.957029	0.0717635	1.00723	568.463
PXO_04319	961252	+	2.22224	0.135702	0.0610653	-2.08653	0.0308484	0.959936	0.0665975	1.00796	526.124
PXO_04319	961272	+	0.506977	0.88282	1.74134	0.375843	0.73574	0.217489	5.82519	1.03229	154.525
PXO_04319	961472	+	0.458055	1.01495	2.21578	0.556895	0.773325	0.183376	7.13797	1.02898	170.405
PXO_05481	962719	-	0.413912	0.6576	1.58874	0.243688	0.676137	0.281369	3.76006	1.04075	125.23
PXO_05481	962719	+	0.470985	0.656172	1.39319	0.185188	0.631641	0.318162	3.5877	1.08109	67.9131
PXO_04322	964352	+	1.51399	0.202553	0.133787	-1.31144	0.0956721	0.883288	0.221349	1.0122	367.462
PXO_04322	964570	+	5.37389	0.136869	0.0254693	-5.23702	0.00376392	0.994597	0.0079049	1.0166	280.769
PXO_04324	966852	+	1.84165	0.175468	0.0952773	-1.66619	0.071563	0.911925	0.16127	1.00838	504.295
PXO_04324	966907	+	1.54065	0.204501	0.132736	-1.33615	0.0960178	0.883013	0.222233	1.01145	388.045
PXO_04324	967192	+	0.420315	0.991227	2.3583	0.570912	0.789839	0.168953	7.86327	1.03022	164.091
PXO_04325	967708	-	0.379073	0.991709	2.61614	0.612637	0.816299	0.148973	8.00308	1.01748	268.15
PXO_04325	967781	-	0.436158	0.680857	1.56103	0.244699	0.674872	0.282769	3.73842	1.04028	126.556
PXO_04325	968092	-	0.411487	0.707682	1.71982	0.296195	0.697184	0.261586	4.14656	1.03755	134.823
PXO_04326	968282	-	1.66405	0.17439	0.104799	-1.48966	0.0894472	0.892924	0.176922	1.03179	156.718
PXO_04326	968713	-	0.417213	0.716306	1.71688	0.299093	0.696989	0.261807	4.14275	1.03742	135.265
PXO_04327	969606	-	2.63588	0.0922456	0.0349962	-2.54363	0.0171925	0.977811	0.0315058	1.02909	169.826
PXO_04328	973026	-	1.01927	0.310609	0.304736	-0.708663	0.299452	0.667925	0.769856	1.03638	138.756
PXO_04328	973075	-	2.59211	0.0976417	0.0376688	-2.49447	0.0194754	0.97495	0.0357724	1.02829	174.175
PXO_04333	977940	+	0.889816	0.313892	0.35276	-0.575924	0.28489	0.676252	0.833533	1.04842	107.222
PXO_04333	978948	+	0.760107	0.33243	0.437347	-0.427676	0.318879	0.638669	0.979532	1.05507	95.5526
PXO_04446	984918	-	0.992613	0.292875	0.295055	-0.699738	0.286703	0.680221	0.723908	1.03778	134.085
PXO_04446	985043	-	0.712649	0.364737	0.511804	-0.347912	0.383277	0.577706	1.11929	1.0394	129.089
PXO_04442	989787	-	0.965329	0.312147	0.323358	-0.653182	0.305915	0.660485	0.793797	1.03758	134.721
PXO_04441	991511	-	0.951252	0.296459	0.311652	-0.654792	0.293637	0.672449	0.748691	1.03863	131.429
PXO_04441	992616	-	0.659916	0.383893	0.58173	-0.276023	0.408732	0.551197	1.24502	1.0386	131.511
PXO_04436	996953	-	0.821115	0.322029	0.392184	-0.499087	0.330784	0.632373	0.890221	1.04014	126.944
PXO_04435	997454	-	0.40609	0.692871	1.7062	0.286782	0.695255	0.263357	4.10893	1.038	133.398
PXO_04434	998361	-	1.05513	0.285931	0.270992	-0.769195	0.275277	0.692828	0.6841	1.03653	138.215
PXO_04433	999320	-	0.870285	0.319007	0.366555	-0.551278	0.322043	0.642335	0.855525	1.03942	129.036
PXO_04432	1000219	-	0.75813	0.366426	0.483328	-0.391704	0.376804	0.585456	1.08896	1.03914	129.864
PXO_04432	1000292	-	0.835727	0.347315	0.415584	-0.488412	0.34992	0.613963	0.969444	1.03884	130.785
PXO_04432	1000477	-	0.717272	0.360073	0.502004	-0.357199	0.378685	0.58232	1.09771	1.03954	128.69
PXO_04431	1001351	+	0.919024	0.305009	0.331883	-0.614015	0.275267	0.686498	0.794681	1.04737	109.355
PXO_04428	1003256	+	0.935635	0.289787	0.309722	-0.645849	0.261003	0.701317	0.738958	1.04669	110.776
PXO_04428	1003591	+	1.56632	0.197283	0.125954	-1.36903	0.0911645	0.888606	0.209874	1.01127	393.457
PXO_04428	1004443	+	0.760107	0.33243	0.437347	-0.427676	0.318879	0.638669	0.979532	1.05507	95.5526
PXO_05490	1004583	+	0.901935	0.289632	0.321123	-0.612302	0.264316	0.697246	0.75171	1.04831	107.436
PXO_05490	1004592	+	1.05456	0.30651	0.29065	-0.748055	0.263834	0.700283	0.749846	1.04235	120.954
PXO_04427	1005298	-	0.987974	0.296065	0.299669	-0.691909	0.289927	0.676905	0.735371	1.03775	134.169
PXO_04424	1007066	-	0.748881	0.614837	0.821009	-0.134043	0.595765	0.359949	2.65437	1.04955	105.028
PXO_04423	1008946	+	2.44877	0.126774	0.0517705	-2.32199	0.0242757	0.968239	0.0520551	1.01106	399.648
PXO_04423	1009023	+	0.871064	0.332663	0.381905	-0.538401	0.301872	0.658697	0.9047	1.04903	106.024
PXO_04423	1009162	+	0.752467	0.3496	0.464605	-0.402867	0.333513	0.62391	1.04698	1.05495	95.7286
PXO_04423	1009294	+	0.889816	0.313892	0.35276	-0.575924	0.28489	0.676252	0.833533	1.04842	107.222
PXO_04422	1009446	-	1.01927	0.310609	0.304736	-0.708663	0.299452	0.667925	0.769856	1.03638	138.756
PXO_04422	1009450	-	1.01927	0.310609	0.304736	-0.708663	0.299452	0.667925	0.769856	1.03638	138.756
PXO_04422	1009528	-	0.817116	0.325325	0.398138	-0.491791	0.334173	0.628928	0.903922	1.04007	127.149
PXO_04422	1009624	-	0.79251	0.346462	0.437171	-0.446048	0.355417	0.607385	0.993069	1.03957	128.605
PXO_04422	1009651	-	0.885871	0.312637	0.352915	-0.573233	0.314513	0.650198	0.826343	1.03946	128.907
PXO_04422	1009710	-	0.434665	0.688295	1.58351	0.25363	0.678489	0.279341	3.80073	1.03974	128.092
PXO_04422	1010078	-	0.821115	0.322029	0.392184	-0.499087	0.330784	0.632373	0.890221	1.04014	126.944
PXO_04422	1010182	-	0.884987	0.329044	0.371807	-0.555943	0.328515	0.636328	0.881129	1.0387	131.198
PXO_04422	1010344	-	1.01927	0.310609	0.304736	-0.708663	0.299452	0.667925	0.769856	1.03638	138.756
PXO_04422	1010389	-	0.702619	0.375002	0.53372	-0.327617	0.393289	0.567655	1.16748	1.0391	129.986
PXO_04422	1010404	-	0.84944	0.335786	0.395303	-0.513654	0.338738	0.625331	0.922595	1.03908	130.036
PXO_04422	1010531	-	0.835727	0.347315	0.415584	-0.488412	0.34992	0.613963	0.969444	1.03884	130.785
PXO_04420	1011851	+	1.73041	0.186663	0.107872	-1.54375	0.0803116	0.901595	0.182707	1.00899	475.902
PXO_04420	1012313	+	2.64354	0.118943	0.044994	-2.5246	0.0197268	0.974029	0.0421044	1.01245	361.2
PXO_04420	1012586	+	2.79824	0.128002	0.0457437	-2.67024	0.0212276	0.972135	0.045377	1.01223	366.702
PXO_04415	1015593	-	0.468935	0.665011	1.41813	0.196076	0.656773	0.300165	3.44631	1.04237	120.912
PXO_04414	1016030	+	0.515427	0.713034	1.38338	0.197607	0.633202	0.317061	3.61188	1.08033	68.4727
PXO_04414	1016030	+	0.515427	0.713034	1.38338	0.197607	0.633202	0.317061	3.61188	1.08033	68.4727
PXO_04414	1016054	+	0.819623	0.314309	0.38348	-0.505314	0.295036	0.664225	0.875638	1.05225	100.14
PXO_04413	1016329	+	1.76829	0.168616	0.0953558	-1.59967	0.0698763	0.913627	0.157183	1.0089	479.674
PXO_04412	1017283	+	0.803136	0.332008	0.413389	-0.471128	0.311623	0.647176	0.947154	1.0527	99.3732
PXO_04409	1018317	-	0.421466	0.700328	1.66165	0.278862	0.689797	0.268595	4.00494	1.03837	132.215
PXO_04409	1018700	-	0.951252	0.296459	0.311652	-0.654792	0.293637	0.672449	0.748691	1.03863	131.429
PXO_04409	1018868	-	0.870285	0.319007	0.366555	-0.551278	0.322043	0.642335	0.855525	1.03942	129.036
PXO_04409	1019102	-	0.885871	0.312637	0.352915	-0.573233	0.314513	0.650198	0.826343	1.03946	128.907
PXO_04409	1019126	-	0.843966	0.34635	0.410384	-0.497616	0.347809	0.616271	0.960478	1.0388	130.913
PXO_04409	1019330	-	0.835727	0.347315	0.415584	-0.488412	0.34992	0.613963	0.969444	1.03884	130.785
PXO_04409	1019339	-	0.707269	0.370123	0.523313	-0.337146	0.388607	0.572351	1.14475	1.03925	129.554
PXO_04409	1019522	-	0.712649	0.364737	0.511804	-0.347912	0.383277	0.577706	1.11929	1.0394	129.089
PXO_04409	1019630	-	0.759072	0.357268	0.470663	-0.401805	0.369168	0.592955	1.05398	1.03955	128.645
PXO_04409	1019663	-	0.843966	0.34635	0.410384	-0.497616	0.347809	0.616271	0.960478	1.0388	130.913
PXO_04409	1019882	-	0.871244	0.318252	0.365285	-0.552992	0.321283	0.643111	0.852549	1.03944	128.993
PXO_04408	1020192	+	0.760107	0.33243	0.437347	-0.427676	0.318879	0.638669	0.979532	1.05507	95.5526
PXO_04408	1020224	+	0.83387	0.299782	0.359507	-0.534088	0.281066	0.678626	0.817967	1.05179	100.949
PXO_04408	1020233	+	0.889816	0.313892	0.35276	-0.575924	0.28489	0.676252	0.833533	1.04842	107.222
PXO_04408	1020239	+	0.748089	0.346792	0.46357	-0.401298	0.332261	0.625006	1.0411	1.0553	95.1986
PXO_04408	1020530	+	0.815958	0.318099	0.389847	-0.497859	0.298638	0.660517	0.890881	1.05236	99.953
PXO_04408	1020547	+	0.819623	0.314309	0.38348	-0.505314	0.295036	0.664225	0.875638	1.05225	100.14
PXO_04408	1020735	+	0.927132	0.297444	0.320821	-0.629688	0.268239	0.693791	0.766955	1.04705	110.011
PXO_04407	1020787	-	0.847707	0.337232	0.397816	-0.510475	0.340147	0.623898	0.928409	1.03905	130.129
PXO_04407	1020822	-	0.906565	0.312373	0.344568	-0.594192	0.311982	0.653215	0.816677	1.03899	130.319
PXO_04407	1020830	-	0.969445	0.309131	0.318874	-0.660314	0.302967	0.663508	0.782823	1.03762	134.596
PXO_04407	1020836	-	0.820004	0.352606	0.430006	-0.467398	0.356185	0.607404	0.996402	1.03893	130.488
PXO_04407	1020874	-	0.820004	0.352606	0.430006	-0.467398	0.356185	0.607404	0.996402	1.03893	130.488
PXO_04407	1020970	-	0.843912	0.340429	0.403394	-0.503483	0.343242	0.620752	0.941273	1.03898	130.337
PXO_04407	1020993	-	0.992613	0.292875	0.295055	-0.699738	0.286703	0.680221	0.723908	1.03778	134.085
PXO_04406	1021451	+	0.768455	0.332918	0.433231	-0.435537	0.317691	0.640127	0.974187	1.05458	96.3103
PXO_04406	1021467	+	0.690933	0.353221	0.511223	-0.337712	0.348305	0.607204	1.11824	1.0582	90.9525
PXO_04406	1021508	+	0.903901	0.300479	0.332424	-0.603423	0.272438	0.689159	0.783456	1.04791	108.247
PXO_04406	1021630	+	0.789806	0.347028	0.439384	-0.442778	0.325334	0.633117	1.00892	1.053	98.8678
PXO_04406	1021646	+	1.04708	0.255037	0.243569	-0.792046	0.220693	0.744815	0.592514	1.04097	124.623
PXO_04406	1021648	+	0.88577	0.317865	0.358857	-0.567905	0.288522	0.672494	0.848468	1.04855	106.951
PXO_04406	1021666	+	0.806811	0.327966	0.406497	-0.478845	0.307883	0.651015	0.93073	1.05261	99.5276
PXO_04406	1021681	+	0.772202	0.318599	0.412586	-0.453602	0.305673	0.652182	0.921109	1.05477	96.0104
PXO_04406	1021684	+	0.802845	0.332138	0.413702	-0.470707	0.311838	0.646946	0.948106	1.05273	99.3331
PXO_04406	1021687	+	0.865123	0.331938	0.383689	-0.533185	0.302052	0.65839	0.905476	1.04933	105.45
PXO_04406	1021708	+	0.819623	0.314309	0.38348	-0.505314	0.295036	0.664225	0.875638	1.05225	100.14
PXO_04404	1025305	+	0.752467	0.3496	0.464605	-0.402867	0.333513	0.62391	1.04698	1.05495	95.7286
PXO_04402	1026348	+	0.768455	0.332918	0.433231	-0.435537	0.317691	0.640127	0.974187	1.05458	96.3103
PXO_04402	1026360	+	0.935635	0.289787	0.309722	-0.645849	0.261003	0.701317	0.738958	1.04669	110.776
PXO_04402	1026479	+	0.819623	0.314309	0.38348	-0.505314	0.295036	0.664225	0.875638	1.05225	100.14
PXO_04402	1026559	+	0.806811	0.327966	0.406497	-0.478845	0.307883	0.651015	0.93073	1.05261	99.5276
PXO_04402	1026573	+	0.935635	0.289787	0.309722	-0.645849	0.261003	0.701317	0.738958	1.04669	110.776
PXO_04400	1028049	-	0.731641	0.346119	0.473072	-0.385522	0.364627	0.596467	1.03357	1.03993	127.548
PXO_04398	1029786	+	0.819623	0.314309	0.38348	-0.505314	0.295036	0.664225	0.875638	1.05225	100.14
PXO_04398	1030061	+	0.819623	0.314309	0.38348	-0.505314	0.295036	0.664225	0.875638	1.05225	100.14
PXO_04398	1030473	+	0.679838	0.368516	0.542064	-0.311322	0.362445	0.592896	1.18944	1.05831	90.7924
PXO_04398	1030797	+	0.716651	0.320264	0.446889	-0.396388	0.316541	0.639468	0.969024	1.05766	91.7139
PXO_04389	1035374	+	1.05824	0.303214	0.286527	-0.755024	0.26092	0.703329	0.738639	1.04215	121.462
PXO_04389	1035833	+	1.76439	0.168701	0.0956142	-1.59569	0.0699767	0.913505	0.157426	1.00892	478.919
PXO_04387	1036573	+	0.903901	0.300479	0.332424	-0.603423	0.272438	0.689159	0.783456	1.04791	108.247
PXO_04387	1036666	+	1.53346	0.202187	0.13185	-1.33127	0.0949413	0.884185	0.219481	1.01179	378.358
PXO_04387	1037050	+	1.639	0.196901	0.120135	-1.4421	0.0889447	0.891432	0.204264	1.01002	434.571
PXO_04387	1037203	+	0.552175	0.809329	1.46571	0.257154	0.701793	0.249147	4.92389	1.03613	139.617
PXO_04386	1038982	+	2.36032	0.124216	0.0526269	-2.2361	0.0245048	0.967935	0.0525586	1.01062	413.851
PXO_04386	1039246	+	0.748089	0.346792	0.46357	-0.401298	0.332261	0.625006	1.0411	1.0553	95.1986
PXO_04385	1040465	+	0.752467	0.3496	0.464605	-0.402867	0.333513	0.62391	1.04698	1.05495	95.7286
PXO_04384	1041422	+	1.496	0.215721	0.144198	-1.28028	0.104401	0.873267	0.243899	1.01265	356.204
PXO_04384	1042607	+	0.789806	0.347028	0.439384	-0.442778	0.325334	0.633117	1.00892	1.053	98.8678
PXO_04384	1043066	+	0.789806	0.347028	0.439384	-0.442778	0.325334	0.633117	1.00892	1.053	98.8678
PXO_04383	1044038	+	0.781563	0.335527	0.429302	-0.446036	0.317214	0.641029	0.972044	1.05376	97.6296
PXO_04382	1044453	-	0.762495	0.354027	0.4643	-0.408468	0.366018	0.596134	1.03979	1.03964	128.389
PXO_04382	1044725	-	0.843912	0.340429	0.403394	-0.503483	0.343242	0.620752	0.941273	1.03898	130.337
PXO_04382	1045162	-	0.847707	0.337232	0.397816	-0.510475	0.340147	0.623898	0.928409	1.03905	130.129
PXO_04382	1045349	-	0.987974	0.296065	0.299669	-0.691909	0.289927	0.676905	0.735371	1.03775	134.169
PXO_04379	1047328	-	0.841275	0.342526	0.407151	-0.498749	0.345347	0.618608	0.95009	1.03894	130.46
PXO_04376	1050401	-	0.745216	0.370637	0.497355	-0.374579	0.382012	0.580003	1.11331	1.03919	129.729
PXO_04376	1050484	-	0.75813	0.366426	0.483328	-0.391704	0.376804	0.585456	1.08896	1.03914	129.864
PXO_04376	1050949	-	0.75813	0.366426	0.483328	-0.391704	0.376804	0.585456	1.08896	1.03914	129.864
PXO_04376	1050960	-	0.422505	0.699592	1.65582	0.277087	0.689019	0.269334	3.99041	1.03846	131.943
PXO_04376	1050970	-	0.987974	0.296065	0.299669	-0.691909	0.289927	0.676905	0.735371	1.03775	134.169
PXO_04376	1050972	-	1.52654	0.569876	0.373312	-0.956665	0.325687	0.622323	0.869879	1.05568	94.6179
PXO_04375	1051467	+	0.768455	0.332918	0.433231	-0.435537	0.317691	0.640127	0.974187	1.05458	96.3103
PXO_04375	1051499	+	0.690706	0.353342	0.511566	-0.337364	0.348526	0.606973	1.11932	1.05821	90.9309
PXO_04375	1051664	+	0.789806	0.347028	0.439384	-0.442778	0.325334	0.633117	1.00892	1.053	98.8678
PXO_04374	1051987	+	0.646741	0.643183	0.9945	-0.00355729	0.572914	0.375877	2.80667	1.10152	55.9963
PXO_04374	1052036	+	0.785124	0.331474	0.422193	-0.45365	0.313454	0.644882	0.955259	1.05368	97.754
PXO_04374	1052057	+	0.789806	0.347028	0.439384	-0.442778	0.325334	0.633117	1.00892	1.053	98.8678
PXO_04374	1052144	+	0.481528	0.70075	1.45526	0.219222	0.644792	0.305838	3.79799	1.07728	70.8257
PXO_04374	1052213	+	1.31388	0.236176	0.179755	-1.0777	0.123616	0.850683	0.295119	1.01884	250.867
PXO_04374	1052219	+	1.47997	0.193761	0.130922	-1.28621	0.0913336	0.888071	0.210302	1.01378	330.696
PXO_04374	1052274	+	0.806811	0.327966	0.406497	-0.478845	0.307883	0.651015	0.93073	1.05261	99.5276
PXO_04374	1052507	+	2.63827	0.164623	0.0623982	-2.47365	0.0561057	0.930532	0.124366	1.00835	505.819
PXO_04374	1052676	+	0.804559	0.310236	0.385598	-0.494323	0.29332	0.665557	0.868432	1.05318	98.5824
PXO_04374	1052678	+	2.07859	0.865984	0.416621	-1.21261	0.285558	0.642197	0.836268	1.01934	245.17
PXO_04374	1052733	+	1.45376	0.21601	0.148587	-1.23775	0.105911	0.871458	0.247844	1.0137	332.34
PXO_04373	1052881	+	1.73167	0.169538	0.0979046	-1.56213	0.0709788	0.912316	0.159853	1.00906	472.709
PXO_04373	1053025	+	2.86572	0.134971	0.0470984	-2.73075	0.0211671	0.972228	0.045245	1.01399	326.224
PXO_04372	1053252	+	0.710764	0.327466	0.460723	-0.383298	0.323657	0.632221	1.00123	1.05782	91.4826
PXO_04372	1053254	+	0.829678	0.591503	0.71293	-0.238176	0.372687	0.566174	1.24302	1.07931	69.2363
PXO_04372	1053284	+	1.38468	0.213431	0.154137	-1.17125	0.106556	0.870289	0.249533	1.01678	278.096
PXO_04372	1054209	+	0.909503	0.295271	0.32465	-0.614232	0.267546	0.694235	0.764252	1.0477	108.679
PXO_04371	1055606	+	0.789806	0.347028	0.439384	-0.442778	0.325334	0.633117	1.00892	1.053	98.8678
PXO_04371	1055623	+	2.57613	0.122317	0.047481	-2.45381	0.0206839	0.972802	0.0441904	1.01329	341.229
PXO_04370	1056876	+	1.58912	0.197464	0.12426	-1.39166	0.0905304	0.889422	0.208269	1.01072	410.583
PXO_04370	1057189	+	0.420434	0.868142	2.06487	0.447708	0.767879	0.188594	6.92142	1.03447	145.66
PXO_04370	1057272	+	1.47224	0.238612	0.162073	-1.23363	0.192224	0.777117	0.497892	1.03361	149.046
PXO_04370	1057304	+	0.519301	0.682216	1.31372	0.162915	0.619442	0.33022	3.40564	1.08471	65.3912
PXO_04370	1057363	+	1.05824	0.303214	0.286527	-0.755024	0.26092	0.703329	0.738639	1.04215	121.462
PXO_04370	1057900	+	0.488346	0.685487	1.40369	0.19714	0.635681	0.314526	3.65069	1.07996	68.7494
PXO_04370	1058064	+	3.31304	0.105946	0.0319786	-3.20709	0.00504058	0.992795	0.0105997	1.02058	231.884
PXO_04369	1058598	+	0.43747	1.03373	2.36298	0.596262	0.785142	0.173042	7.64566	1.02919	169.29
PXO_04368	1059597	+	0.544076	0.651812	1.19802	0.107735	0.599837	0.349194	3.13628	1.09136	61.2689
PXO_04368	1059870	+	15.0481	0.288452	0.0191687	-14.7597	0.00191894	0.997135	0.00402267	1.00443	826.115
PXO_04368	1059981	+	5.90909	0.136611	0.0231188	-5.77248	0.00292956	0.995786	0.00614743	1.01592	291.394
PXO_04368	1060023	+	7.54601	0.202422	0.026825	-7.34359	0.00347442	0.994873	0.00729477	1.01118	396.143
PXO_04368	1060473	+	2.14927	0.11909	0.0554098	-2.03018	0.0261454	0.965779	0.0561719	1.0065	618.77
PXO_04368	1060491	+	1.61422	0.179906	0.111451	-1.43431	0.0794009	0.902267	0.180456	1.01042	420.549
PXO_04368	1060521	+	0.911842	0.293113	0.321452	-0.618729	0.265513	0.696346	0.756345	1.04761	108.86
PXO_04367	1060649	+	2.32309	0.126565	0.0544813	-2.19653	0.025826	0.966263	0.0554675	1.01015	430.004
PXO_04367	1060662	+	0.476589	0.897742	1.88368	0.421152	0.749147	0.205293	6.24837	1.03208	155.433
PXO_04367	1060742	+	3.10562	0.12284	0.0395539	-2.98278	0.0164253	0.978281	0.0349401	1.01427	320.801
PXO_04366	1062160	+	1.78225	0.167895	0.0942038	-1.61436	0.0697736	0.914034	0.156935	1.00855	496.243
PXO_04366	1062775	+	1.34958	0.219446	0.162603	-1.13013	0.111608	0.864391	0.26285	1.01816	259.291
PXO_04365	1063404	+	2.29976	0.121419	0.0527963	-2.17834	0.0248426	0.967501	0.0533016	1.00905	473.044
PXO_04365	1063718	+	0.437617	0.998586	2.28187	0.560969	0.780938	0.176766	7.45875	1.02986	165.843
PXO_04365	1063800	+	1.775	0.190289	0.107205	-1.58472	0.0820832	0.899603	0.187098	1.00911	470.593
PXO_04364	1064897	+	0.752467	0.3496	0.464605	-0.402867	0.333513	0.62391	1.04698	1.05495	95.7286
PXO_04363	1066056	+	1.62698	0.183537	0.112808	-1.44345	0.0812666	0.900169	0.185072	1.01015	430.033
PXO_04363	1066077	+	0.889816	0.313892	0.35276	-0.575924	0.28489	0.676252	0.833533	1.04842	107.222
PXO_04362	1067354	+	0.927132	0.297444	0.320821	-0.629688	0.268239	0.693791	0.766955	1.04705	110.011
PXO_04361	1068709	+	1.8849	0.168341	0.0893104	-1.71656	0.0667908	0.917612	0.149746	1.00819	513.749
PXO_04359	1070068	+	1.53346	0.202187	0.13185	-1.33127	0.0949413	0.884185	0.219481	1.01179	378.358
PXO_04357	1074127	+	0.802845	0.332138	0.413702	-0.470707	0.311838	0.646946	0.948106	1.05273	99.3331
PXO_04356	1074929	+	0.748089	0.346792	0.46357	-0.401298	0.332261	0.625006	1.0411	1.0553	95.1986
PXO_04356	1075299	+	0.789806	0.347028	0.439384	-0.442778	0.325334	0.633117	1.00892	1.053	98.8678
PXO_04353	1076735	-	0.709467	0.367997	0.518696	-0.341469	0.386453	0.574518	1.13441	1.03931	129.372
PXO_04353	1076738	-	0.823056	0.315812	0.383707	-0.507244	0.325053	0.638058	0.867373	1.04034	126.386
PXO_06282	1077675	-	0.389415	0.706879	1.81523	0.317464	0.709909	0.249543	4.40747	1.0363	139.009
PXO_06282	1077858	-	0.450468	0.685475	1.52169	0.235006	0.671731	0.28584	3.68541	1.04036	126.318
PXO_06282	1077877	-	0.423042	0.6922	1.63624	0.269158	0.685838	0.272336	3.93177	1.03896	130.42
PXO_06282	1078059	-	1.00826	0.318576	0.315965	-0.689686	0.307046	0.660119	0.798029	1.03631	138.997
PXO_06282	1078060	-	0.940837	0.850428	0.903907	-0.0904081	0.616141	0.340948	2.89087	1.03518	143.001
PXO_06282	1078135	-	0.422713	0.708673	1.67649	0.285961	0.691729	0.266774	4.04133	1.03802	133.333
PXO_06282	1078145	-	1.79399	0.166106	0.0925905	-1.62788	0.0812941	0.902554	0.159369	1.02955	167.444
PXO_06282	1078168	-	0.372478	0.952204	2.5564	0.579726	0.813725	0.151337	7.8676	1.01793	262.194
PXO_06282	1078240	-	0.42163	0.700456	1.6613	0.278826	0.689444	0.268935	3.99833	1.03845	131.968
PXO_06282	1078317	-	0.422624	0.701027	1.65875	0.278403	0.68902	0.269336	3.99043	1.03847	131.901
PXO_06282	1078326	-	0.433228	0.696014	1.60658	0.262786	0.682058	0.275961	3.86362	1.03922	129.628
PXO_06282	1078345	-	0.465704	0.67912	1.45826	0.213415	0.664338	0.292945	3.56457	1.04118	124.061
PXO_06282	1078346	-	2.06599	0.127386	0.0616585	-1.93861	0.0532217	0.935263	0.101242	1.0271	181.043
PXO_06282	1078352	-	0.482188	0.683336	1.41716	0.201148	0.662051	0.295204	3.52826	1.04116	124.112
PXO_06282	1078402	-	0.445433	0.659031	1.47953	0.213597	0.661524	0.295487	3.51997	1.04224	121.244
PXO_06282	1078539	-	0.450468	0.685475	1.52169	0.235006	0.671731	0.28584	3.68541	1.04036	126.318
PXO_06282	1078559	-	1.76005	0.167778	0.0953256	-1.59228	0.0829931	0.900553	0.163001	1.02988	165.769
PXO_06282	1078579	-	0.405922	0.693902	1.70945	0.28798	0.695697	0.262943	4.1175	1.03794	133.583
PXO_06282	1078584	-	0.428715	0.705149	1.6448	0.276435	0.687969	0.270361	3.97093	1.03844	132.017
PXO_06282	1078616	-	1.64149	0.179211	0.109176	-1.46227	0.0930971	0.88873	0.184882	1.03226	154.664
PXO_06282	1078805	-	1.62883	0.186667	0.114602	-1.44216	0.0981802	0.882981	0.196076	1.0323	154.485
PXO_06282	1078818	-	0.391983	0.716008	1.82663	0.324025	0.71107	0.248484	4.43241	1.03609	139.738
PXO_06282	1078862	-	1.45861	0.207532	0.142281	-1.25108	0.116821	0.861354	0.238228	1.03803	133.293
PXO_06282	1078886	-	0.42477	0.658413	1.55005	0.233643	0.67072	0.286588	3.66857	1.04132	123.677
PXO_04350	1080290	+	1.41314	0.21475	0.151967	-1.19839	0.106519	0.87048	0.249436	1.01542	299.555
PXO_04349	1080806	+	1.48519	0.210198	0.141529	-1.275	0.101354	0.876708	0.235977	1.01295	348.915
PXO_04349	1080952	+	1.55806	0.18404	0.118121	-1.37402	0.0831701	0.897738	0.1898	1.0115	386.608
PXO_04349	1081064	+	0.466967	0.677896	1.4517	0.210929	0.64366	0.306772	3.77929	1.07788	70.3483
PXO_04348	1081416	-	0.497993	0.687689	1.38092	0.189696	0.659909	0.297317	3.4947	1.04113	124.172
PXO_05817	1081445	+	1.59923	0.179853	0.112462	-1.41938	0.0798284	0.90172	0.181512	1.01082	407.126
PXO_05817	1081452	+	0.518737	0.662064	1.2763	0.143327	0.612435	0.336922	3.30622	1.08707	63.8552
PXO_04345	1082186	+	0.675626	0.616684	0.912759	-0.0589421	0.552145	0.396327	2.57948	1.11014	52.2781
PXO_04345	1082190	+	0.803136	0.332008	0.413389	-0.471128	0.311623	0.647176	0.947154	1.0527	99.3732
PXO_04344	1084045	-	0.969445	0.309131	0.318874	-0.660314	0.302967	0.663508	0.782823	1.03762	134.596
PXO_04343	1084599	+	1.41314	0.21475	0.151967	-1.19839	0.106519	0.87048	0.249436	1.01542	299.555
PXO_04343	1084758	+	0.760871	0.331507	0.435694	-0.429364	0.318024	0.639541	0.975682	1.05505	95.574
PXO_04342	1085358	+	0.772202	0.318599	0.412586	-0.453602	0.305673	0.652182	0.921109	1.05477	96.0104
PXO_04342	1085359	+	0.909503	0.295271	0.32465	-0.614232	0.267546	0.694235	0.764252	1.0477	108.679
PXO_04342	1085371	+	0.819623	0.314309	0.38348	-0.505314	0.295036	0.664225	0.875638	1.05225	100.14
PXO_04340	1087473	+	0.826851	0.306812	0.371061	-0.520039	0.287883	0.671591	0.845828	1.05203	100.524
PXO_04340	1087483	+	0.690706	0.353342	0.511566	-0.337364	0.348526	0.606973	1.11932	1.05821	90.9309
PXO_04340	1087485	+	0.889816	0.313892	0.35276	-0.575924	0.28489	0.676252	0.833533	1.04842	107.222
PXO_04340	1087486	+	0.889816	0.313892	0.35276	-0.575924	0.28489	0.676252	0.833533	1.04842	107.222
PXO_04340	1087489	+	0.904632	0.318828	0.35244	-0.585804	0.287918	0.673387	0.845972	1.0479	108.26
PXO_04338	1090044	-	0.879263	0.333654	0.37947	-0.545609	0.332978	0.631778	0.899074	1.03861	131.467
PXO_04338	1090052	-	0.75813	0.366426	0.483328	-0.391704	0.376804	0.585456	1.08896	1.03914	129.864
PXO_05496	1090786	+	0.83387	0.299782	0.359507	-0.534088	0.281066	0.678626	0.817967	1.05179	100.949
PXO_05496	1090847	+	0.778243	0.31198	0.400877	-0.466263	0.299217	0.658805	0.893347	1.05459	96.2916
PXO_05496	1090849	+	0.802845	0.332138	0.413702	-0.470707	0.311838	0.646946	0.948106	1.05273	99.3331
PXO_05496	1091042	+	0.802845	0.332138	0.413702	-0.470707	0.311838	0.646946	0.948106	1.05273	99.3331
PXO_05496	1091098	+	0.917786	0.306122	0.333544	-0.611664	0.276319	0.685404	0.79888	1.04742	109.244
PXO_05496	1091099	+	0.802845	0.332138	0.413702	-0.470707	0.311838	0.646946	0.948106	1.05273	99.3331
PXO_05496	1091176	+	0.690933	0.353221	0.511223	-0.337712	0.348305	0.607204	1.11824	1.0582	90.9525
PXO_04694	1091791	+	1.58782	0.206873	0.130288	-1.38094	0.0960342	0.883139	0.222275	1.01071	410.668
PXO_04694	1091851	+	0.789806	0.347028	0.439384	-0.442778	0.325334	0.633117	1.00892	1.053	98.8678
PXO_04694	1091977	+	1.41735	0.220389	0.155494	-1.19696	0.109814	0.866786	0.258104	1.01494	308.078
PXO_04694	1092055	+	1.60737	0.191473	0.119122	-1.4159	0.0859981	0.894707	0.196861	1.01001	435.034
PXO_04694	1092082	+	0.903901	0.300479	0.332424	-0.603423	0.272438	0.689159	0.783456	1.04791	108.247
[truncated: 8,199 more rows]

## Sheet: PX-B
Locus_tag	Position	Expression	alpha	beta	beta/alpha (dN/dS)	beta-alpha (dN–dS )	Prob[alpha<beta]	Prob[alpha>beta]	BayesFactor	PSRF	Neff
PXO_03481	4408	+	1.76681	0.209071	0.118333	-1.55774	0.0866122	0.892185	0.208703	1.0075	551.862
PXO_03480	5435	+	1.99953	0.208858	0.104454	-1.79067	0.0798445	0.900704	0.19098	1.00834	506.328
PXO_03480	6515	+	0.861348	0.319284	0.370679	-0.542064	0.294576	0.658675	0.919073	1.00858	494.477
PXO_03480	6827	+	0.868781	0.335157	0.385778	-0.533624	0.303735	0.649851	0.960118	1.00821	512.964
PXO_03480	6905	+	0.805696	0.332441	0.412613	-0.473255	0.310217	0.641714	0.989823	1.00911	470.847
PXO_03480	7004	+	0.800669	0.344005	0.429646	-0.456665	0.320448	0.631254	1.03786	1.00897	476.686
PXO_03480	7130	+	0.818442	0.318607	0.389285	-0.499835	0.300181	0.651852	0.944063	1.00919	467.113
PXO_03480	7175	+	0.725799	0.358073	0.49335	-0.367726	0.343159	0.606422	1.14984	1.00976	444.338
PXO_03480	7187	+	1.82684	0.198753	0.108796	-1.62809	0.0790515	0.901226	0.18892	1.008	523.979
PXO_03480	7288	+	0.622815	0.683446	1.09735	0.0606318	0.577305	0.367979	3.00596	1.02164	221.692
PXO_03480	7361	+	0.851794	0.330683	0.38822	-0.52111	0.304341	0.648648	0.962871	1.00851	497.891
PXO_03480	7398	+	0.952607	0.3024	0.317444	-0.650207	0.270233	0.685491	0.814998	1.00775	537.486
PXO_03480	7454	+	0.725799	0.358073	0.49335	-0.367726	0.343159	0.606422	1.14984	1.00976	444.338
PXO_03480	7505	+	0.861348	0.319284	0.370679	-0.542064	0.294576	0.658675	0.919073	1.00858	494.477
PXO_03480	7625	+	0.993378	0.317792	0.31991	-0.675586	0.280376	0.675524	0.85751	1.00737	559.559
PXO_03480	7667	+	1.78786	0.200135	0.111941	-1.58773	0.0818987	0.897647	0.196331	1.00781	534.152
PXO_03479	7760	+	0.571646	0.679327	1.18837	0.107681	0.591537	0.353867	3.18737	1.01964	241.753
PXO_03479	7804	+	0.634077	0.681093	1.07415	0.0470164	0.572612	0.372625	2.94877	1.02222	216.533
PXO_03479	7903	+	0.820681	0.315931	0.384962	-0.50475	0.297825	0.654262	0.933513	1.00922	466.022
PXO_03479	7906	+	0.81207	0.32671	0.402318	-0.48536	0.307023	0.644866	0.975116	1.00912	470.148
PXO_03479	8016	+	0.820997	0.313097	0.381362	-0.5079	0.293962	0.658332	0.91636	1.00927	463.717
PXO_03479	8067	+	0.805696	0.332441	0.412613	-0.473255	0.310217	0.641714	0.989823	1.00911	470.847
PXO_03479	8109	+	0.750151	0.322484	0.429892	-0.427667	0.313193	0.636768	1.00365	1.01007	432.862
PXO_03479	8145	+	0.833741	0.301397	0.3615	-0.532344	0.284545	0.667894	0.875332	1.00938	459.506
PXO_03479	8163	+	0.734166	0.345626	0.470774	-0.38854	0.332769	0.616935	1.09766	1.00985	440.925
PXO_03479	8169	+	0.935415	0.321071	0.343239	-0.614345	0.28556	0.669642	0.879703	1.00764	543.729
PXO_03479	8187	+	0.725799	0.358073	0.49335	-0.367726	0.343159	0.606422	1.14984	1.00976	444.338
PXO_03479	8217	+	1.51101	0.241661	0.159933	-1.26935	0.113119	0.860965	0.280721	1.00723	568.253
PXO_03479	8235	+	0.702614	0.673588	0.958689	-0.0290256	0.568556	0.37686	2.90036	1.02258	213.391
PXO_03478	8868	+	0.742904	0.673726	0.906881	-0.0691782	0.55835	0.387002	2.78248	1.02414	200.917
PXO_03478	9539	+	1.16459	0.311664	0.267617	-0.852927	0.26232	0.696252	0.78265	1.00641	625.141
PXO_03478	9549	+	0.851794	0.330683	0.38822	-0.52111	0.304341	0.648648	0.962871	1.00851	497.891
PXO_03477	10068	+	0.95889	0.295285	0.307945	-0.663605	0.266084	0.6895	0.797952	1.00796	525.698
PXO_03477	10548	+	2.21039	0.207509	0.0938788	-2.00289	0.0769525	0.904191	0.183486	1.00844	501.558
PXO_03477	10611	+	2.05306	0.195536	0.095241	-1.85753	0.0732898	0.908337	0.174062	1.00858	494.607
PXO_03476	11832	+	0.855713	0.327292	0.382478	-0.528422	0.301113	0.651977	0.948259	1.00853	497.098
PXO_03475	12400	+	1.99488	0.213354	0.106951	-1.78152	0.081831	0.898395	0.196155	1.00831	507.97
PXO_03475	12507	+	1.79274	0.215323	0.120108	-1.57742	0.0889606	0.889561	0.214914	1.00743	555.891
PXO_03473	13279	+	1.73963	0.221145	0.127122	-1.51848	0.093772	0.883834	0.22774	1.00724	567.647
PXO_03472	13970	-	0.501034	0.764949	1.52674	0.263915	0.662526	0.291272	3.86365	1.07329	74.1865
PXO_03472	13971	-	2.32576	0.149331	0.0642072	-2.17643	0.0550846	0.932345	0.114729	1.03473	144.693
PXO_03472	14046	-	1.75145	0.19986	0.114111	-1.55159	0.0942936	0.886248	0.204895	1.02995	165.417
PXO_03472	14067	-	1.67158	0.213507	0.127728	-1.45808	0.104836	0.87398	0.230485	1.02986	165.838
PXO_03472	14145	-	1.71765	0.202861	0.118104	-1.51479	0.0968839	0.88316	0.211127	1.02969	166.719
PXO_03472	14579	-	0.480174	0.766559	1.59642	0.286384	0.669657	0.284429	3.98953	1.07414	73.4369
PXO_03472	14650	-	0.919957	0.320015	0.347858	-0.599942	0.304982	0.655986	0.863601	1.03503	143.565
[truncated: 10,150 more rows]

## Sheet: PX-C & PX-C1
Locus_tag	Position	Expression	alpha	beta	beta/alpha (dN/dS)	beta-alpha (dN–dS )	Prob[alpha<beta]	Prob[alpha>beta]	BayesFactor	PSRF	Neff
[truncated: 10,197 more rows]

[truncated: 5 more sheets: PX-A1, PX-A2, PX-A3, PX-B1, PX-B2]
